# Supplementary material for: Serglycin modulates inflammation and metabolism in macrophages
Source: iScience. 2026 Mar 10;29(4):115235. doi: 10.1016/j.isci.2026.115235 (PMC13062519; doi:10.1016/j.isci.2026.115235)
Supplement: Table S1. Primer sequences used for mouse and human genes — The table lists forward and reverse primer sequences employed for quantitative PCR analyses in mouse and human samples, respectively. [file mmc2.xlsx]

## Sheet: Sheet1
qRT-PCR
	Mouse Primer
	Forward	Reverse
Srgn	CCTGGTTTGGGGATCTTCAGT	CCCTTCTCCTCGATGCAGTTC
Il6	TGATGGATGCTACCAAACTGGA	GGTACTCCAGAAGACCAGAGG
Tnf	CCACCACGCTCTTCTGTCTAC	CTGATGAGAGGGAGGCCATT
Gapdh	GGTCCCAGCTTAGGTTCATCAG	AAATCCGTTCACACCGACCTT
	Human Primer
	Forward	Reverse
SRGN	ATCAGGATCTGGGAGTGGCTT	TGAGGGCAGATTCCTGTCAAG
IL6	AAAGCAGCAAAGAGGCACTGG	TTTCACCAGGCAAGTCTCCTCA
TNFa	GCCCATGTTGTAGCAAACCCT	GGTGTGGGTGAGGAGCACAT
CCL5	TGCATCTGCCTCCCCATATTCC	TACTCCTTGATGTGGGCACGG
GAPDH	CACCATCTTCCAGGAGCGAGA	ACTCCACGACGTACTCAGCG
