# Supplementary material for: Serglycin modulates inflammation and metabolism in macrophages
Source: iScience. 2026 Mar 10;29(4):115235. doi: 10.1016/j.isci.2026.115235 (PMC13062519; doi:10.1016/j.isci.2026.115235)
Supplement: Table S2. Marker genes defining M(LPS)+ signature (M1) pro-inflammatory macrophages and M(LPS)− signature (M2) anti-inflammatory macrophages [file mmc3.xlsx]

## Sheet: Sheet1
M(LPS)+ signature (M1)	M(LPS)- signature(M2)
2610001J05Rik	0610009B22Rik
2610002M06Rik	1810058I24Rik
A630072M18Rik	2010204K13Rik
AARS	2310039H08Rik
ABCA1	2510002D24Rik
ABCB1	2610524H06Rik
ABCF1	2700097O09Rik
ABHD16A	2900097C17Rik
ABHD2	9130221H12Rik
ABI1	AAAS
ABRACL	AACS
ACBD3	AAGAB
Acot5	AAK1
ACOT7	AAMP
Acp5	AARSD1
ACSL1	ABCA7
ACSL5	ABCB6
ACTA1	ABCB8
ACTL7B	ABCD3
ACTN1	ABCD4
ACTR3	ABCF3
ACVR1	ABHD12
ADAM17	ABHD17A
Adam1b	ABHD4
ADAMTS4	ABHD5
ADAR	ABHD8
ADGRB1	ABL1
ADHFE1	ABTB1
ADM	ACAA2
ADORA2A	ACAD10
ADORA2B	ACAD11
ADPRH	ACAD8
AEBP2	ACADM
AEN	ACADS
AFF1	ACADVL
AFTPH	ACAT2
AGFG1	ACBD6
AGRN	ACD
AGTRAP	ACLY
AIDA	ACO1
AIM1	ACO2
AK4	ACOT13
AKAP4	ACOX1
AKNA	ACP6
AKT3	ACRBP
ALDH3A1	ACSS1
ALG9	ACTR1A
ALPK2	ACTR6
ANKFY1	ACTR8
ANKIB1	ADAM10
ANKRD17	ADAM15
ANXA7	ADAM8
Ap2b1	ADAMTS10
AP3B1	ADCK1
AP3B2	ADCK3
APBB1IP	ADCK4
API5	ADCY7
APOBEC3B	ADCY9
APOBR	ADD1
APPBP2	ADD3
APPL1	ADGRE5
APTX	ADH5
AQP9	ADIPOR1
AQR	ADIPOR2
ARCN1	ADK
AREG	ADSSL1
ARF4	AES
ARFRP1	Afg3l1
ARG2	AFG3L2
ARHGAP35	AGAP1
ARHGEF2	AGAP3
ARHGEF3	AGFG2
ARHGEF40	AGGF1
ARID4B	AGL
ARID5A	AGO2
ARIH1	AHCYL1
ARIH2	AHNAK
ARL14EP	AHSA1
ARMCX3	Ahsa2
ARPP21	AI413582
ARRDC4	AI987944 (includes others)
ART3	AIFM1
ASAP1	AKAP10
ASB13	Akap17b
ASCC2	AKAP8
ASNS	AKAP8L
ATAD1	AKIP1
ATAD2B	AKR1A1
ATF2	AKR1B10
ATF4	AKR7A2
ATL3	AKT1
ATP10A	AKTIP
ATP11A	ALAD
ATP11C	ALDH3B1
ATP13A3	ALDH6A1
AW112010	ALDH9A1
AXIN1	ALDOA
AXL	ALG1
AZGP1	ALG12
AZI2	ALG14
B3GNT2	ALG2
BATF	AMACR
BATF2	AMOT
BATF3	AMZ2
BC147527	ANAPC1
BCL10	ANAPC13
BCL2L11	Anapc15
BIRC2	ANAPC16
BIRC3	ANAPC2
BLOC1S4	ANAPC4
BLZF1	ANAPC5
BRAF	ANGEL1
BRD2	ANGEL2
BRIX1	ANGPT2
BROX	ANGPTL6
Bst2	ANKMY2
BTG2	ANKRD10
BZW1	ANKRD24
C11orf68	ANKRD40
C11orf96	ANKRD46
C14orf105	ANKRD54
C16orf87	ANKS1A
C17orf96	ANKS3
C19orf66	Anp32a
C1orf123	Anp32b
C21orf91	ANTXR2
C2orf47	ANXA9
C2orf76	AP1B1
C3orf38	AP1M1
C5AR1	AP2A2
C5orf30	AP2M1
C8orf33	AP2S1
C8orf44-SGK3/SGK3	AP3D1
CA13	AP3S1
CAB39L	AP5S1
CACYBP	APBA3
CALCRL	APBB3
CAMK2D	APC
CAMLG	APEH
CAPZA2	APH1A
CARHSP1	APLF
CASK	APPL2
CASP1	APRT
CASP4	ARAP1
CASP7	ARFGAP1
CAV1	ARFIP2
CBWD1	ARG1
Ccdc50	ARHGAP12
CCDC71L	ARHGAP18
CCDC86	ARHGAP24
CCDC93	ARHGAP27
CCL17	ARHGAP9
Ccl2	ARHGDIB
CCL22	ARHGEF1
CCL24	ARHGEF10L
Ccl7	ARHGEF18
Ccl9	ARID3A
CCNC	ARL2
CCND2	ARL5A
CCNG2	ARL6
CCNJ	ARL6IP4
CCNL1	ARL8B
CCR9	ARMC1
CCRL2	ARMC10
CD14	ARMT1
CD274	ARPC1A
CD2AP	ARPC5L
CD2BP2	ARRB1
CD38	ARRB2
CD40	ARRDC1
CD44	ARSA
CD47	ARSG
CD70	ASB3/GPR75-ASB3
CD80	ASB8
CD83	ASCC1
CD86	ASF1B
CDC37	ASNSD1
Cdc42	ASPSCR1
CDC73	ASRGL1
CDH16	ASXL1
CDK5R1	ATF1
CDK6	ATF6
CDKN1A	ATG101
CDV3	ATG13
CDYL	ATG2A
CEBPD	ATG2B
Celf1	ATG5
CEP350	ATG7
CEP85	ATMIN
CEPT1	ATOX1
CFLAR	ATP13A2
CH25H	ATP1A3
CHAC1	ATP5A1
CHD1	ATP5C1
CHIC2	ATP5D
CHMP4B	Atp5e
Chtop	ATP5G1
CHUK	ATP5G2
CISH	ATP5G3
CITED2	ATP5H
CKLF	ATP5J
CLCF1	ATP5J2
CLCN5	Atp5k
CLCN6	ATP5L
CLDND1	ATP5S
Clec2d (includes others)	ATP5SL
CLEC3B	ATP6AP1
CLEC5A	ATP6V0A1
CLIC4	ATP6V0A2
CLINT1	ATP6V0D1
CLIP4	ATP6V0E1
CLMP	ATP6V1A
CLN5	ATP6V1B2
CLOCK	ATP6V1C1
CLP1	ATP6V1D
CMPK2	ATPAF2
CMTM6	ATPIF1
CMTR1	ATRAID
CNEP1R1	ATXN10
CNIH4	ATXN2
CNOT2	AU020206
CNOT4	AUH
CNOT7	AUP1
COG2	B3GALNT2
COX15	B3GALT4
CP	B3GAT3
CPD	B3GNT8
CPN2	B3GNTL1
CPNE2	B4GALNT1
CPSF2	B4GALT1
CR1L	B4GALT6
CREB1	B4GAT1
CRK	BABAM1
CRKL	BACE1
CRLF3	BACH1
CS	BAD
CSDE1	BAG1
CSF1	BAG3
CSF2	BAG4
CSNK1A1	BAIAP2
CST7	BANP
Ctsq	BAP1
CUEDC1	BASP1
CUL2	BAX
CXCL10	BAZ1B
Cxcl11	BAZ2A
Cxcl15	BBS2
CXCL16	BBS9
CXCL3	BC029722
Cxcl9	BCAP31
CYBB	BCAS2
CYCS	BCAS3
CYSLTR2	BCDIN3D
DAB2	BCKDHA
DAPK3	BCKDK
DAXX	BCL6
DAZ2	BCS1L
DBNL	BET1
DBR1	BIN3
DCAF13	BLOC1S1
DCBLD2	BLOC1S5
DCK	Bmyc
DCP1A	BNIP2
DCTN4	BNIP3
DCUN1D1	BNIP3L
DCUN1D5	BOLA1
DDA1	BORCS5
DDHD1	BORCS7
DDIT4	BPGM
DDX10	BPTF
DDX17	BRAP
DDX21	BRAT1
DDX24	BRD3
DDX27	BRK1
DDX3X	BSCL2
DDX60	BSG
DENND5A	BST1
DENR	BTBD1
DGCR14	BTBD2
DHX15	BTRC
DHX58	C10orf54
DIMT1	C11orf1
DIS3	C11orf31
DLD	C11orf54
DLGAP4	C11orf74
DLL1	C11orf98
DLX3	C12orf10
DNAJA1	C12orf43
DNAJA2	C12orf57
DNAJB5	C14orf1
DNAJB6	C14orf166
DNAJC1	C15orf39
DNAJC13	C15orf40
DPF2	C16orf70
DR1	C16orf91
DTWD1	C17orf62
DUSP11	C18orf8
DUSP16	C19orf44
DUSP2	C19orf47
DUSP8	C19orf52
DYNC1LI1	C19orf53
E2F3	C19orf60
E2F5	C1D
E2F8	C1orf159
EBI3	C1orf27
EBNA1BP2	C1QBP
EDN1	C20orf27
EDNRB	C21orf2
EEF1E1	C2CD2L
EFR3A	C2CD3
EGR1	C2orf42
EHD1	C2orf49
Eif1	C3AR1
EIF1AX	C3orf58
EIF2AK2	C3orf70
EIF2S2	C4orf27
EIF2S3	C5orf22
EIF3C	C6orf136
EIF4E	C6orf203
EIF4E2	C6orf89
EIF4E3	C7orf25
EIF6	C7orf55
ELAVL1	C8orf37
ELL2	C8orf82
ELP5	C9orf16
ENDOD1	C9orf3
ENG	C9orf40
EPS15L1	C9orf69
EPSTI1	C9orf91
ERAL1	CAB39
ERAP1	CACFD1
ERBB2IP	Calm1 (includes others)
ERCC8	CAMK1
ERGIC2	CAMK1D
ERO1A	CAMK2G
ERRFI1	CANT1
ESF1	CAPN7
ESRRB	CAPNS1
ETF1	CARKD
ETV6	CASD1
EVI2A	CASP2
EXOSC10	CASP6
EXT1	CASP9
EZR	CBFA2T2
F10	CBR1
F3	CBR3
FABP3	CBR4
FAM107B	CBX2
FAM129A	CBX3
FAM133B	CBX5
FAM188A	CBX8
FAM208B	CBY1
FAM96B	CC2D1A
FAR1	CCAR2
FBXL3	CCDC107
FBXO11	CCDC115
FBXO42	CCDC12
FBXW11	CCDC137
FCER1G	CCDC22
FCGR2B	CCDC28A
FEM1B	CCDC34
FGL1	CCDC84
FITM1	CCDC91
FKBP5	CCDC97
FLNB	CCNF
FMR1	CCNG1
FNBP1	CCNH
FNBP4	CCPG1
FNDC3A	CCR1
FRMD6	CCS
FUBP1	CCZ1/CCZ1B
Fus	CD151
FYN	CD200R1
FZD1	CD28
FZD5	CD300A
GABPA	CD300LF
GABPB1	CD320
GADD45B	CD36
Gar1	CD84
GARS	CD99L2
GAS7	CDADC1
GATA1	CDC123
GATAD2A	CDC23
GBP2	CDC25A
GBP7	CDC25B
GCA	CDC37L1
GCC1	CDC42EP3
GCH1	CDC42SE1
GDF15	CDC5L
GEM	CDCA5
GFI1	CDCA7L
GFPT1	CDIP1
GFPT2	CDIPT
GFRA2	CDK11A
GGCT	CDK16
GHITM	CDK18
GIT2	CDK2
Gk	CDK20
GLCE	CDK2AP1
Gm15807/Hmgn5	CDK2AP2
Gm9706	CDK5
GMEB1	CDK5RAP2
GMFB	CDK5RAP3
GMPPB	CDK9
GNA13	CDKN2AIPNL
GNAI3	CDKN2C
GNAQ	CDPF1
GNB4	CDT1
GNPNAT1	CEBPA
GOLPH3	Cebpzos
GOSR1	CELA1
GOSR2	CELF2
GPBP1	CELSR3
GPD2	CENPA
GPR84	CENPO
GPR85	CENPV
GPR87	CEP131
GPRC5C	CEP152
GRAMD1A	CEP19
GRHL1	CEP57L1
GRIN1	CEP89
GSPT1	CERK
GTF2B	CERS2
GTF2F1	CERS5
GTF2F2	CETN2
GTPBP2	CFAP20
GTPBP4	CFDP1
GUCA2B	CFL1
GYPC	CFL2
H3F3A/H3F3B	CGNL1
HACD2	CHCHD10
Hamp/Hamp2	CHCHD5
HAT1	CHCHD7
HBEGF	CHD1L
HCK	CHD6
HDC	CHD8
HEATR6	CHEK2
HELZ2	CHERP
HERPUD1	CHFR
HIF1A	CHID1
HIPK1	CHKA
HIPK2	CHMP1A
HIVEP1	CHMP3
HIVEP2	CHMP6
HIVEP3	CHMP7
HK2	CHPF2
HLA-G	CHST12
HMGCR	CHST14
HNRNPAB	CIB1
HOMER1	CIC
HSP90AA1	CIPC
HSPA5	CIR1
HSPA9	CISD1
HTR1B	CIZ1
HUS1	CKAP4
IARS	CLCC1
IBTK	CLCN3
ICAM1	CLCN4
ICAM4	CLIP1
ICOSLG/LOC102723996	CLK2
IDNK	CLK4
IER2	CLN6
IER3	CLN8
IER5	CLNS1A
IFI16	CLPB
IFI35	CLPP
Ifi47	CLPTM1L
IFIH1	CLPX
IFIT2	CLTA
Ifitm1	CLTB
IFITM3	CLTC
IFNAR1	CLUAP1
IFNAR2	CLUH
IFNB1	CMAS
IGF1R	CMC2
IGF2BP1	CMC4
IGSF8	CMIP
IGSF9	CNNM2
Igtp	CNNM3
Iigp1	CNOT6L
IKBKB	CNOT8
IKZF1	CNPY3
IL10RA	CNR2
IL12A	COA3
IL12B	Coa6
IL13RA1	COASY
IL15	COG4
IL15RA	COG6
IL17RA	COMMD5
IL17RD	Commd6
IL18	COMMD9
IL1RAP	COMT
IL1RN	COPB2
IL23A	COPG1
IL2RG	COPG2
IL4R	COPRS
INHBA	COPS3
INO80	COPS7A
INPP5B	COPS7B
INTS12	COPZ1
IRF1	COQ10A
IRF2	COQ7
IRF5	COQ9
IRF7	CORO1B
IRF9	CORO1C
IRG1	COTL1
IRGM	COX14
Irgm1	COX4I1
ISG20	COX6A1
IST1	COX6B1
ITGA4	Cox6c
ITGA5	COX7A2
ITGAL	CPEB2
ITGAV	CPOX
ITGB1	CPPED1
JAG1	CPSF1
JAK1	CPSF3
JAK2	CPT1A
JARID2	CPT2
JDP2	CRACR2B
JUNB	CRAT
KALRN	CREBRF
KATNA1	CREBZF
KATNBL1	CREG1
KBTBD2	CRELD1
KCND3	CRIP1
KCTD10	CROT
KCTD5	CRTAP
KDM7A	CSAD
KEAP1	CSGALNACT2
KHDRBS1	CSK
KIAA1033	CSNK1D
KIAA1551	CSNK1E
KIF1B	CSNK1G2
KIF3B	CSTB
KIF5B	CSTF3
KLF3	CTAGE5
KLF5	CTBP1
KLF6	CTC1
KLF7	CTCF
KLHL25	CTDP1
Klrk1	CTDSP1
KMO	CTDSP2
KMT5B	CTDSPL
KPNA3	CTNNB1
KPNA4	CTNNBIP1
KPNA6	CTNNBL1
KREMEN1	CTNS
KRI1	CTPS2
KRIT1	CTSA
Ktn1	CTSB
LAD1	CTSD
LANCL2	CUEDC2
LARP1	CUL4B
LBP	CUL7
LCK	CUTA
LCN2	Cux1
LCP1	CWC27
LCP2	CXCR4
LENG1	CXorf38
LGALS3BP	CXorf40A/CXorf40B
LGALS8	CXXC1
LGALS9B	CXXC5
LIF	CYB561D2
LIG3	CYB5A
LIMS1	Cyb5r3
LIN7C	CYHR1
LMNB2	Cyp4f16/Cyp4f37
LMO4	DAD1
LPAR1	DAG1
LRRC8C	DALRD3
LRRK2	DAP
LSG1	DAP3
LSM8	DAZAP2
LTA	DBF4
LTV1	DBI
LYN	DBNDD2
LYRM1	DBP
LZTFL1	DCAF11
MAD2L1	DCAF4
MAFF	DCAF8
MAFK	DCLRE1A
MAGOHB	DCPS
MAK16	DCTN2
MAN2A1	DCTN6
MAP2K1	DCTPP1
MAP2K4	DDB1
MAP3K5	DDHD2
Map3k7	DDRGK1
MAP3K8	DDX50
MAP4	DEAF1
MAPK14	DEDD2
MAPK6	DEF8
MAPK8	DENND4B
MAPRE1	DENND4C
Mapre2	DENND6A
2025-03-05	DEPDC7
Marcks	DERA
MARCKSL1	DERL1
MARK1	DESI1
MARK2	DESI2
MAT2A	DEXI
MBOAT1	DFNA5
MCL1	DGAT1
MDFIC	Dgcr6
MDM2	DGKA
MDM4	DGKZ
MECP2	DGUOK
MED1	DHCR7
MED11	DHFR
MED14	DHODH
MED19	DHRS1
MED21	DHRS3
MED27	DHRS4
MED6	DHRS7
MED7	DHX16
MEFV	DHX30
MET	DHX32
METTL6	DHX57
MFSD1	DICER1
MFSD14B	DIO2
MFSD4B	DLG3
MITD1	DNAJB1
MITF	DNAJB9
MKL2	DNAJC11
MLLT6	DNAJC12
MMADHC	DNAJC14
MMP10	DNAJC28
MMP13	DNAJC3
MMP14	DNAJC30
MOB3B	DNAJC5
MORC3	DNAJC7
MORF4L2	DNAJC9
MOV10	DNAL4
MPP5	DNLZ
MRPL21	DNMBP
MRPL32	DNMT1
MRPS22	DNMT3A
Ms4a4b (includes others)	DNPEP
MS4A6A	DNTTIP1
Ms4a6b	DOK1
Ms4a6c	DOK2
MSANTD3	DOK3
MSN	DOLK
MTDH	DOLPP1
MTF2	DOPEY2
MTHFD2	DPAGT1
MTHFR	DPCD
MTMR14	DPH7
MTMR7	DPM1
MTPN	DPP3
Mucl1/Mucl2	DPY30
MUL1	DRAP1
MVP	DSCR3
Mx1/Mx2	DSTYK
MYADM	DTNBP1
MYBBP1A	DTX3
MYC	DUS1L
MYCL	DUSP13
MYD88	DUSP19
MYL12B	DUSP22
MYNN	DUSP3
MYO10	DVL2
MYO1C	DYM
MYO1G	DYNLL1
N4BP1	DYNLL2
NAA15	E2F1
NACC1	E2F6
NAE1	E4F1
NAMPT	EBAG9
NARS	EBPL
NAT1	ECD
NCF1	ECH1
NCK1	ECHDC1
NCOA3	ECHS1
NCOA5	ECSIT
NDEL1	EDEM1
NEDD9	EDEM2
NEURL1	EDEM3
NFAT5	EED
NFATC1	EEF2
NFATC2	EEF2KMT
NFIL3	EEFSEC
NFKB1	EEPD1
NFKB2	EFCAB7
NFKBIA	EFTUD2
NFKBIB	EGLN1
NFKBIE	EGLN2
NFKBIZ	EHBP1
NFXL1	Ehbp1l1
NFYB	EHMT2
NIF3L1	EI24
NMD3	EID1
NMI	EIF1B
NOC3L	EIF2AK1
NOCT	EIF2AK3
NOL11	EIF2B4
NOP58	EIF2D
NOS2	EIF3I
NOTCH1	EIF3K
NOTCH2	EIF4B
NR3C1	EIF4EBP2
NRAS	ELAC2
NRF1	ELF2
NRIP3	ELK3
NT5C3A	ELL
NUB1	ELMO2
NUBP1	ELMOD3
NUDT9	ELOVL1
NUFIP1	ELOVL5
NUP54	ELP2
NUP62	ELP3
NUP98	ELP4
NUPR1	EMC10
OAF	EMC2
Oas1b	EMC3
OAS2	EMC8
OAS3	EMC9
OASL	EMILIN1
Oasl2	EML3
OCSTAMP	EMSY
OGFR	ENDOG
OLAH	ENO3
OPA3	ENOPH1
OSGIN2	ENTHD2
OTUD4	ENTPD5
Otud5	ENTPD6
P2RY14	ENTPD7
P4HA1	EPB41
PAFAH1B2	EPB41L1
PANK3	EPN1
PAPD4	EPS8
PAPSS2	ERCC3
PARP12	ERCC4
PARP8	ERCC5
PARP9	ERCC6L2
Pcmt1	ERF
PCNX	ERGIC1
PDCD10	ERGIC3
PDE12	ERI3
PDE4B	ERLEC1
PDGFRB	ERLIN1
PDLIM5	ERMP1
PDPN	ERP29
PDSS1	ESCO1
PDZD11	ETAA1
PELI1	ETFB
PENK	ETFBKMT
PES1	ETFDH
PFKP	ETHE1
Pgap2	EXD2
PHLDB1	EXOC8
PHLPP1	EXOSC4
PHTF2	EXOSC5
PHYKPL	EXOSC7
PICALM	EXT2
PIK3AP1	EXTL3
PIK3R1	F8A1 (includes others)
PILRA	FAAP20
PIM3	FADS1
PINX1	FAF1
PIP5K1A	FAHD1
PITPNB	FAIM
PKMYT1	FAM102A
PKP4	FAM104A
PLA1A	FAM105A
PLA2G16	FAM111A
PLAGL1	FAM117A
PLAGL2	FAM117B
PLAUR	FAM118B
PLCD1	FAM120A
PLCL2	FAM120B
PLCZ1	FAM126B
PLEC	FAM129B
PLEK	FAM134A
PLEKHA3	FAM134B
PLEKHF1	FAM160A2
PLET1	FAM162A
PLK2	FAM173A
PLSCR1	FAM189B
PMEPA1	Fam193b
PML	FAM195A
PMPCA	FAM198B
PMPCB	FAM210B
PNP	FAM214B
POFUT2	FAM216A
POLA2	FAM21A/FAM21C
POLDIP3	FAM234B
POLR2C	FAM32A
POLR2G	FAM3C
POLR3C	FAM50A
POLR3D	FAM53A
POP4	FAM58A
POP7	FAM63A
Pou3f1	FAM65A
PPA1	FAM73B
PPM1A	FAM76A
PPM1B	FAM76B
PPP1CB	FAM89B
PPP1R11	FAM96A
PPP1R15A	FAM98C
PPP1R15B	FANCE
PPP1R2	FANCF
PPP2CB	FANCG
PPP2R2A	FASTK
PPP2R2D	FASTKD1
PPP3CC	FBXL14
PPP4C	FBXL20
PPP4R1	FBXL6
PRDM1	FBXL8
PRDM4	FBXO18
PRELID3B	FBXO21
PREP	FBXO22
PRKCD	FBXO25
PRKCQ	FBXO28
PRKRIP1	FBXO32
PRKX	FBXO33
PRMT6	FBXO4
PRPF38A	FBXO8
PRPF40A	FBXO9
PSMA2	FBXW2
PSMB10	FBXW4
PSMB6	FBXW7
PSMB8	FBXW9
PSMB9	FCGR2A
PSMD7	FCHO1
PSME1	FDXR
PSME2	FECH
PSPC1	FEN1
PSTPIP2	FERMT3
PTBP1	FES
PTBP3	FGD4
PTGES	FGFR1
PTGES3	FH
PTGS2	FHDC1
PTPN11	FIGNL1
PTPN12	FIS1
PTPN2	FKBP1A
PTPRC	FKBP1B
PTPRJ	FKBP2
PTX3	FKBP3
PUM1	FKBP4
PUM2	FKBP8
PUM3	FKBPL
PURB	FLAD1
Pvr	FLCN
PWP1	FLI1
PXN	FLOT2
RAB11A	FLYWCH1
RAB12	FMNL3
RAB22A	FNTA
RAB32	FOPNL
RAB38	FOS
RAB3IP	FOXJ2
RAB5A	FOXK2
RABGEF1	FPGS
RALB	FRMD8
RAN	FTO
RANBP1	FTSJ1
RAP1B	FTSJ2
RAP2C	FUCA2
RARS	FUNDC1
RASA2	FUNDC2
RASGRP1	FXN
RBBP8	FXYD5
RBM4	FYCO1
RBM43	G6PC3
RBM7	GAA
RBMS1	GAB1
RBMX	GABARAP
RBPJ	GABARAPL1
RBPMS	GADD45G
RCAN1	GALK1
RCL1	GALK2
RCN1	GALNT1
RCSD1	GALNT2
RDH11	GALNT4
RDH12	GALT
RDX	GART
REL	GATAD1
RELA	GATC
REPS1	GBA
RFFL	GBA2
RFWD2	GBAS
Rfx5	GBF1
RGPD4 (includes others)	GCLC
RGS1	GDI2
RGS3	GDPD3
RHBDD1	GEMIN6
RHBDF1	GEMIN8
RHOT1	GFOD2
RIOK2	GGA2
RIPK2	Ggta1
RLIM	GID4
RMDN3	GIGYF1
RND3	GINS1
RNF11	GINS4
RNF114	GIT1
RNF135	GKAP1
RNF14	GLA
RNF141	GLG1
RNF145	GLMN
RNF19A	GLMP
RNF19B	GLOD4
RNF2	GLRX2
RNF214	GLRX3
RNF225	GLTP
RNF4	GLUL
RNGTT	Gm10374
RNPC3	Gm10651/Josd1
ROCK1	Gm21596/Hmgb1
ROCK2	GM2A
RPE	Gm561
RPF2	Gm8587/Snrpa
RPL7L1	GMCL1
RPS6KA2	GMIP
RPS6KA4	GMNN
RPS6KC1	GMPPA
RRN3	GMPR
RRP15	GNA11
RRP7A	GNAI2
RRS1	GNB1L
RS1	GNB5
RSAD2	GNE
RSL1D1	GNG2
RSL24D1	GNPAT
RSPRY1	GNPDA1
Rsrc2	GNPDA2
RTCB	GNS
RTP4	GOLGA2
RWDD4	GOLGA4
SAMD11	GOLGA5
SAMHD1	GOLM1
SAMSN1	GOLPH3L
SAP30	GON4L
SAR1A	GORASP1
SASS6	GOT2
SAT1	GPAA1
SAV1	GPATCH8
SBDS	GPCPD1
SBNO1	GPI
SDAD1	GPN3
SDC4	GPNMB
SDCCAG3	GPR146
SEC22B	GPR180
SEC23B	GPR35
SEC24B	GPR65
SEH1L	GPRC5B
SEL1L	GPS1
SEMA4A	GPSM3
SENP1	GPT
2025-09-02	GPX1
SERBP1	GPX4
Serpina3g (includes others)	GRAMD4
SERPINB2	GRB2
SERPINE1	GRHPR
SERTAD1	GRK6
SERTAD2	GRN
SESN2	GRSF1
Sf1	GSG2
SF3A3	GSK3A
SFPQ	GSN
SGMS1	GSTM4
SH3BGRL	GSTM5
SH3BP5	GSTO1
SHMT2	GTF2E2
SIAH2	GTF2H2
SIX1	GTF2H4
SKIL	GTF2I
SKIV2L2	GTF2IRD1
SLAMF9	Gtf2ird2
SLC11A2	GTF3A
SLC12A4	GTF3C1
SLC15A3	GTF3C2
SLC1A4	GTF3C4
SLC23A2	GTPBP1
SLC25A17	GUK1
SLC25A22	GUSB
SLC25A25	GYG1
SLC25A37	H1F0
SLC27A2	H2AFJ
SLC30A6	H2AFV
SLC30A7	H2AFZ
SLC31A1	H6PD
SLC31A2	HABP4
SLC35A3	HACD3
SLC38A1	HACD4
SLC39A14	HACE1
SLC3A2	HACL1
SLC4A7	HADH
SLC7A11	HADHB
SLC7A2	HAGH
SLC7A5	HARS2
SLC7A7	HAUS1
SLCO3A1	HAUS3
Slfn1	HAUS4
SLFN12L	HAVCR2
SLFN13	HBP1
Slfn2	HCFC1
SLU7	HCFC1R1
SLURP1	HDAC3
SMAD2	HDAC5
SMG8	HDAC6
SMIM7	HDAC7
SMNDC1	HDDC2
SMU1	HDGF
SMYD5	HDLBP
SNAPC3	HEBP1
SNW1	HECTD3
SNX10	HELB
SNX20	HERC1
SNX9	HERPUD2
SOCS1	HES6
SOCS2	HEXA
SOCS3	HEXB
SOCS4	HEXDC
SOCS5	HEXIM1
SOCS7	HGH1
SOD2	HHEX
SOWAHC	HIBADH
SP1	HIBCH
Sp100	HIGD2A
SPATA5	HINT1
SPHK1	HINT2
SPI1	HIP1
SPINT2	HIST1H3G
SPPL2A	HLTF
SPRED1	HM13
SPRY1	HMBS
SPRYD7	HMG20A
SPTAN1	HMG20B
SPTBN2	HMGCL
SPTLC2	HMGN1
SQSTM1	HMHA1
SRC	HMOX2
SREBF2	HNRNPL
SRFBP1	HP1BP3
SRGAP2	HPS4
Srgn	HRAS
SRPRA	HS2ST1
SRSF2	HS6ST1
SRSF3	HSCB
Srsf5	HSD17B10
SRSF6	HSD17B4
SRSF7	HSD3B7
SSFA2	HSP90B1
ST3GAL1	HSPH1
ST3GAL3	HTATIP2
ST8SIA1	HTATSF1
ST8SIA4	HTRA2
STAM2	HYAL1
STARD3	HYAL2
STARD5	IARS2
STAT1	ICMT
STAT2	ICT1
STAT5A	IDE
STAT5B	IDH1
STAU1	IDH2
STIP1	IDH3B
STK40	IDH3G
STX3	IER3IP1
STX6	IFFO1
STXBP3	IFI30
STXBP6	IFT140
SUCO	IFT20
SUFU	IFT27
SUGT1	IFT46
SUMO1	IFT74
SUPV3L1	IFT80
SURF4	IFT88
SURF6	IGBP1
SUSD6	IK
SUZ12	IKBIP
SWAP70	IKBKG
SYF2	IL16
SYK	IL6R
SYNCRIP	ILK
SYNE2	IMP3
TAB2	IMPA1
TAF7	IMPACT
TAGLN2	IMPDH1
TANK	Inafm2
TAOK1	INCENP
TAP1	ING2
TAP2	ING4
TAPBP	INO80B
TAPBPL	INPP5A
TARS	INPP5D
TBATA	INPP5E
TBK1	INSIG2
TBL1X	INTS3
TBRG1	INTS4
TBRG4	INTS5
TCEA1	INTS6L
TCERG1	INVS
TCF15	IP6K1
TCF4	IPO11
TCOF1	IPO8
Tcstv1	IPP
TDRD7	IQSEC1
TEX12	IRAK1
TEX15	IRAK1BP1
TFAM	IRAK4
TFEC	IRF2BP1
TGIF1	ISCA1
TGM2	ISCU
TGS1	ITGA6
THBS1	ITGB2
TIMELESS	ITGB5
TIMM10	ITM2C
TIMM17A	ITPR2
TIMM23	ITPR3
TIPARP	IVD
TIRAP	IVNS1ABP
TJAP1	JADE1
TLK2	JKAMP
TLR2	JMJD1C
TLR3	JMY
TLR7	JTB
TLR8	JUN
TM2D1	KANK3
TMCO3	KAT2A
TMEM11	KAT7
TMEM128	KATNB1
TMEM135	KCNAB2
TMEM168	KCNK13
TMEM183A	KCTD17
TMEM2	KCTD2
TMEM209	KDELC1
TMEM229B	KDELR1
TMEM243	KDM2B
TMEM39A	KDM3A
TMOD3	KDM4B
TMPRSS2	KIAA0100
Tmsb4x (includes others)	KIAA0141
TNFAIP2	KIAA0319L
TNFRSF1B	KIAA0922
TNFRSF8	KIAA0930
TNFSF10	KIAA1522
TNIP1	KIF16B
TNMD	KIF1C
TNPO3	KIF3A
TOE1	KIFAP3
TOMM70A	KIFC3
TOP1	KLC1
TOR1AIP1	KLC4
TOR1AIP2	Klf16
TOR3A	KLHDC2
TOX4	KLHDC3
TPBG	KLHL21
TPM3	KLHL22
TPST1	KLHL26
TRA2A	KLHL42
TRA2B	KLHL5
TRAF1	KLHL9
TRAF2	KMT5C
TRAF5	KNOP1
TRAF6	KPTN
TRAFD1	KRAS
TREX1	KRTCAP2
TRIB1	LACE1
TRIB3	LACTB
TRIM13	Lage3
TRIM21	LAMP1
TRIM25	LAMP2
TRIM26	LAMTOR1
Trim30a/Trim30d	LAMTOR2
TRIM35	LAMTOR4
TRIM6-TRIM34	LANCL1
TRIOBP	LAPTM4B
TRIP10	LAPTM5
TRMT5	LARGE
TRNT1	LAS1L
TSLP	LASP1
TSPAN33	LAT2
TSR1	LCMT1
TSR2	LDB1
TSSC1	LDHB
TTC1	LDLRAP1
TTC39B	LENEP
TTC39C	LEPROT
TTL	LETMD1
Tug1	LFNG
TUT1	LGALS1
TXNDC9	LIAS
TXNL1	LIG1
TXNRD1	LIME1
TYK2	LIMK1
TYW5	LIMK2
U2SURP	LIN37
UBA3	LIPA
UBA7	LIPT1
UBE2D2	LIPT2
UBE2D3	LMAN2
UBE2E1	LMNA
UBE2F	LMO2
UBE2H	LNX2
UBE2N	LOC102637129/S100a11
UBE2S	LOC102724828/MRPL23
UBE2V2	LOC284023
UBE2W	LPGAT1
UBE2Z	LPIN1
UBE4A	LPXN
UBR2	LRP1
UBXN2A	LRP6
UGCG	LRPAP1
UPP1	LRRC20
USB1	LRRC40
USP12	LRRC61
USP15	LRRC8A
USP16	LRRFIP1
USP18	LRWD1
USP25	LSM14B
USP3	LSM3
USP47	LSS
USP9X	LTA4H
UTP11L	LTBR
UTP6	LTC4S
VAMP2	LUC7L2
VASP	LXN
VAV3	LYL1
VBP1	LYRM5
VCAM1	LYST
VCAN	LZTR1
VCL	MAD2L1BP
Vnn3	MAF1
VOPP1	MAN1A2
VPRBP	MAN2C1
VPS37C	MANBA
VPS54	MAP1LC3A
VTA1	MAP1LC3B
WAC	MAP2K2
WARS	MAP2K5
WDR33	MAP2K7
WDR36	MAP3K12
WDR43	MAP3K3
WDR48	MAP3K4
WDR5	MAP4K1
WDR74	MAP7D1
WNT8B	MAPK3
WRN	MAPK7
XIAP	MAPKAP1
XPO4	MAPRE3
XRN1	2025-03-02
XRN2	2025-03-02
YARS	2025-03-06
YME1L1	MARVELD1
YRDC	MAST3
YTHDC1	MAT2B
YTHDF1	MAVS
YWHAE	MAZ
ZBP1	MBD3
ZBTB3	MBD4
ZBTB37	MBP
ZBTB46	MBTPS1
ZC3H11A	MCAT
ZC3H12A	MCM2
Zc3h15	MCM3
ZC3H7A	MCM3AP
ZC3HC1	MCOLN1
ZDHHC5	MCTS1
ZFAND3	MDH1
ZFP36	MDH2
ZFX	MDM1
ZNF131	MDP1
ZNF143	MED17
ZNF319	MED20
ZNF598	MED22
ZNFX1	MED24
ZRSR2	MED25
ZUFSP	MED30
ZYX	MEF2D
	MEPCE
	METAP2
	METRN
	METRNL
	METTL13
	METTL17
	METTL21A
	METTL7A
	Mettl7a2/Mettl7a3
	METTL8
	METTL9
	Mff
	MFN2
	MFNG
	MFSD3
	MFSD5
	MFSD6
	MIA3
	MIB2
	MICAL1
	MICAL2
	MICU1
	MID1IP1
	MIDN
	MIF
	MIIP
	MINOS1
	MIOS
	MIS18A
	MIS18BP1
	MKL1
	MKNK1
	MKNK2
	MKRN1
	MKRN2
	MLEC
	MLF2
	MLH1
	MLH3
	MLLT10
	MLLT3
	MLST8
	MLXIP
	MLYCD
	MMAB
	Mmgt2
	MMP19
	MMS19
	MMS22L
	MNT
	MOB2
	MOCOS
	MOSPD1
	MPC2
	MPDU1
	MPHOSPH8
	MPHOSPH9
	MPND
	MPP6
	MPV17
	MRFAP1
	MRI1
	MRM1
	MROH1
	MRPL1
	MRPL18
	MRPL2
	MRPL20
	MRPL28
	MRPL34
	MRPL36
	MRPL40
	MRPL41
	MRPL42
	MRPL43
	MRPL44
	MRPL49
	MRPL51
	MRPL57
	MRPS12
	MRPS15
	MRPS16
	MRPS21
	MRPS24
	MRPS25
	MRPS26
	MRPS33
	MRPS34
	MRPS35
	MRPS36
	MRRF
	MSH2
	MSH6
	MSL1
	MSL3
	MSRB1
	MSRB2
	MSTO1
	MTCH1
	MTCH2
	MTERF4
	MTFMT
	MTFP1
	MTFR1L
	MTG1
	MTHFD1
	MTSS1
	MUM1
	MUS81
	MUT
	MVB12B
	MVD
	MVK
	MXI1
	MYEOV2
	MYL12A
	MYO18A
	MYO1E
	MYO7A
	MYO9A
	MYO9B
	MZT2A
	N4BP2L1
	N4BP3
	NAA35
	NAA38
	NAA60
	NABP2
	NAGA
	NAGLU
	Naip1 (includes others)
	NANP
	NANS
	NAP1L1
	NAPA
	NAPG
	NARF
	NARFL
	NASP
	NAT6
	NAT8B
	NATD1
	NBEAL2
	NBR1
	NCAPD2
	NCAPH
	NCAPH2
	NCBP1
	NCBP2
	NCBP2-AS2
	NCF2
	NCKAP5L
	NCKIPSD
	NCLN
	NCOA1
	NCOR2
	NDC1
	NDRG3
	NDST1
	NDUFA1
	NDUFA11
	NDUFA13
	NDUFA2
	NDUFA3
	NDUFA5
	NDUFA6
	NDUFA8
	NDUFAF4
	NDUFAF7
	NDUFB10
	NDUFB11
	NDUFB3
	NDUFB5
	NDUFB7
	NDUFB8
	NDUFB9
	NDUFC1
	NDUFS1
	NDUFS2
	NDUFS3
	NDUFS7
	NDUFS8
	NDUFV1
	NDUFV2
	NDUFV3
	Neat1
	NECAP1
	NEK3
	NEK6
	NEK9
	NELFA
	NELFB
	NELFCD
	NENF
	NEU1
	NEURL4
	NF2
	NFAM1
	NFATC3
	NFIC
	NFS1
	NFX1
	NFYC
	NGFRAP1
	NGRN
	NICN1
	NINJ1
	Nisch
	NIT1
	NKAIN1
	NLK
	NLN
	NME1
	NME2
	NME7
	NOP10
	NOSIP
	NPC1
	NPEPL1
	NPEPPS
	NPHP1
	NPRL2
	NR1D2
	NR2C2AP
	NR2F6
	NRDC
	NRDE2
	NSA2
	NSF
	NSMCE4A
	NSUN4
	NT5C
	NT5C2
	NT5DC3
	NTHL1
	NTPCR
	NUCB2
	NUCKS1
	NUDC
	NUDCD2
	NUDT1
	NUDT16
	NUDT16L1
	NUDT19
	NUDT2
	NUDT22
	NUDT6
	NUDT7
	NUMA1
	NUP107
	NUP133
	NUP155
	NUP93
	NUTF2
	OARD1
	OAZ1
	ODF2
	OGDH
	OGFOD2
	OGFOD3
	OGG1
	OGT
	OIT3
	OLA1
	OMA1
	OPHN1
	ORAI1
	ORAOV1
	ORC5
	ORMDL1
	ORMDL3
	OSBP
	OSBPL11
	OSBPL2
	OSBPL9
	OSGEP
	OTULIN
	OXA1L
	OXCT1
	OXNAD1
	OXR1
	P2RX4
	P2RY1
	P3H1
	P4HB
	PA2G4
	PACS2
	PAFAH1B3
	PAFAH2
	PAG1
	PAGR1
	PAICS
	PAIP2
	PAIP2B
	PALM
	PAN2
	PANK1
	PANX1
	PAPSS1
	PARD6A
	PARK7
	PARN
	PARP1
	PARP16
	PARP6
	PARS2
	PATZ1
	Paxip1
	PBX2
	PBX3
	PCBP4
	PCCA
	PCGF1
	PCGF6
	PCMTD1
	PCMTD2
	PCNXL3
	PCNXL4
	PCTP
	PCYOX1
	PCYT1A
	PCYT2
	PDCD4
	PDCD6
	PDCL
	PDE6D
	PDE7B
	PDGFA
	PDGFC
	PDHA1
	PDHB
	PDIK1L
	PDK1
	PDK2
	PDK3
	PDXK
	PEBP1
	PELI2
	PELO
	PER1
	PER2
	PER3
	PEX11A
	PEX12
	PEX26
	PEX6
	PFDN1
	PFDN5
	PFKFB3
	PFKL
	PFKM
	PFN2
	PGAM1
	PGD
	PGLS
	PGM1
	PGP
	PGRMC2
	PHAX
	PHB2
	PHC1
	PHF1
	PHF12
	PHF2
	PHF20
	PHF21A
	PHF23
	PHF7
	PHKA2
	PHKG2
	PHLDA3
	PHOSPHO2
	PHPT1
	PIAS3
	PIGA
	PIGF
	PIGH
	PIGK
	PIGQ
	PIGS
	PIGY
	PIH1D1
	PIK3R2
	PIK3R4
	PINK1
	PIP4K2A
	PIP4K2C
	PIP5K1C
	PITHD1
	PITPNA
	Pitpnc1
	PITPNM1
	PJA1
	PJA2
	PKD1
	PKDCC
	PKIB
	PKIG
	PKM
	PKN1
	PLA2G12A
	PLA2G15
	PLA2G6
	PLCG2
	PLD3
	PLEKHA1
	PLEKHG2
	PLEKHH3
	PLEKHJ1
	PLEKHO1
	PLGRKT
	PLIN2
	PLIN3
	PLPP2
	PLXDC1
	PLXNB2
	PLXNC1
	PMM1
	PMS2
	PMVK
	PNKD
	PNN
	PNPLA2
	PNPLA6
	PNPLA7
	PNPLA8
	PNPO
	POGLUT1
	POLD1
	POLD4
	POLDIP2
	POLE2
	POLG2
	POLI
	POLK
	POLR1D
	POLR2A
	POLR2B
	POLR2E
	POLR2F
	POLR2I
	POLR2J
	POLR3G
	POLR3GL
	POLR3H
	POLR3K
	POLRMT
	POMK
	POMT1
	PON2
	POP5
	POR
	POT1
	POU6F1
	PPA2
	PPARG
	PPCDC
	PPCS
	PPIB
	PPIH
	PPM1G
	PPM1M
	PPOX
	PPP1CA
	PPP1R21
	PPP1R3F
	PPP2R1A
	PPP2R4
	Ppp2r5c
	PPP3CA
	PPP3R1
	PPP4R3B
	PPP5C
	PQBP1
	PQLC1
	PQLC2
	PQLC3
	PRADC1
	PRCP
	PRDX2
	PRDX4
	PREB
	PRELID1
	PREPL
	PRICKLE4
	PRIM1
	PRKACA
	PRKACB
	PRKAG1
	PRKAG2
	PRKAR1B
	PRKCB
	PRKCH
	PRKD2
	PRKRA
	PRKRIR
	PRMT3
	PRNP
	PROKR1
	PRPF39
	PRPF6
	PRPSAP1
	PRR12
	Prr13
	PRUNE
	PSAP
	PSEN2
	PSENEN
	PSMB1
	PSMC3
	PSMD13
	PSMD2
	PSME4
	PSMG1
	PSMG2
	PSRC1
	PSTK
	PSTPIP1
	PTCD2
	PTDSS1
	PTDSS2
	PTEN
	PTER
	PTGER4
	PTGR1
	PTGR2
	PTOV1
	PTP4A2
	PTPN21
	PTPN22
	PTPRA
	PTPRS
	PTRH2
	PTTG1IP
	PURA
	PURG
	PXMP2
	PXMP4
	PYCR2
	PYCRL
	PYGB
	PYGL
	Qars
	QDPR
	QRSL1
	QSER1
	R3hcc1
	R3HDM1
	RAB11B
	RAB11FIP5
	RAB14
	RAB24
	RAB28
	RAB29
	RAB31
	RAB3D
	RAB40C
	RAB4A
	RAB7B
	RABAC1
	RABGAP1
	RABGGTA
	RABL6
	RAD1
	RAD50
	RAF1
	RALBP1
	RANBP10
	RANBP9
	RANGRF
	RAPGEF6
	RARB
	RARS2
	RASA3
	RASAL3
	RASSF3
	RASSF5
	RASSF7
	RB1
	RB1CC1
	RBBP4
	RBBP7
	RBBP9
	RBL2
	RBM10
	RBM14
	Rbx1
	RCAN3
	RCBTB1
	RCC2
	RDH14
	RECQL
	REEP3
	REEP5
	RERE
	REV3L
	REXO2
	RFC1
	RFC2
	RFC4
	RFNG
	RFWD3
	RFXAP
	RGL2
	RGS10
	RGS18
	RGS19
	RGS2
	RHBDD3
	RHEBL1
	Rhno1
	RHOT2
	RHOV
	RIC8A
	RILPL1
	RILPL2
	RIT1
	RMI1
	RMND1
	RMND5A
	RMND5B
	RNASEL
	RNF10
	RNF103
	Rnf113a1
	RNF123
	RNF126
	RNF128
	RNF130
	RNF166
	RNF181
	RNF187
	RNF220
	RNF26
	RNF44
	RNF5
	RNH1
	RNPEPL1
	ROGDI
	ROMO1
	ROPN1L
	RP9
	RPA1
	RPA2
	RPAP1
	RPAP2
	RPL13A
	RPL14
	RPL18
	RPL27
	RPL3
	RPL35
	RPL36AL
	RPL38
	RPL5
	RPLP2
	RPN1
	RPP21
	RPP25L
	RPRD1A
	RPRD1B
	RPS10
	RPS21
	RPS25
	RPS28
	RPS29
	RPS6KA1
	RQCD1
	RRAGC
	RRAS
	RRM1
	RRP1B
	RSRC1
	RSRP1
	RTN3
	RTTN
	RUFY1
	RUSC1
	RXRA
	RXRB
	S100A13
	S100A4
	S100A6
	SAC3D1
	SAE1
	SAFB
	SAFB2
	SAMD8
	SAMM50
	SAP18
	SAP30L
	SASH3
	SBK1
	SCAF11
	SCAMP1
	SCAMP3
	SCAMP4
	SCAMP5
	SCAND1
	SCARB1
	SCARB2
	SCCPDH
	SCLY
	SCPEP1
	SCRIB
	SDC1
	SDF2
	SDF4
	SDHA
	SDHAF1
	SDHAF4
	SDHB
	SDHC
	SDR42E1
	SEC11C
	SEC14L1
	SEC16A
	SEC24D
	SEC61A1
	SEC61B
	SEL1L3
	SELENBP1
	SELM
	SELPLG
	SENP3
	SEPHS2
	2025-09-09
[truncated: 616 more rows]
