# Supplementary material for: Serglycin modulates inflammation and metabolism in macrophages
Source: iScience. 2026 Mar 10;29(4):115235. doi: 10.1016/j.isci.2026.115235 (PMC13062519; doi:10.1016/j.isci.2026.115235)
Supplement: Table S3. Differential gene expression analysis in M1 Srgn−/− versus Srgn+/+ bone marrow-derived macrophages [file mmc4.xlsx]

## Sheet: Sheet1
Symbol	logFC	adj.P.Val	AveExpr
Adap2	3.18413	0.000585759	6.17367
Themis2	2.1396	0.000585759	7.23714
Axl	1.52638	0.000585759	7.72161
Tnfsf10	2.6501	0.000585759	4.8604
Oasl1	2.57101	0.000585759	8.40674
Ccl22	5.24105	0.000585759	7.41424
Txnip	1.58639	0.00060583	7.54537
Fcgr1	2.01653	0.00060583	6.7111
Gbp9	1.87833	0.00060583	6.96629
Srgn	-13.0414	0.000626756	3.02718
Arl4a	1.81084	0.000626756	4.81534
Il27	2.80153	0.000683341	8.92275
Cx3cl1	1.74213	0.000683341	6.77389
Tnfsf9	-2.28169	0.000683341	5.81142
Maf	2.25162	0.000683341	6.82422
Tmcc1	-3.4303	0.000683341	5.44252
Ccnd2	4.83297	0.000683341	5.99421
Gdf15	-6.59451	0.000683341	7.19473
Pydc4	3.20882	0.000683341	4.24032
Plekha2	1.28209	0.000683341	6.65984
Sgk1	-1.95234	0.000701659	7.75664
Cxcl11	1.90388	0.000720962	7.87992
Gm12185	1.56765	0.000720962	4.93363
Gnb4	2.05332	0.000720962	5.16074
Fcgr4	1.85982	0.000720962	8.06981
H2-M2	-2.2414	0.000720962	5.44091
Rnf19a	-1.44829	0.000720962	6.4802
Sp100	1.61745	0.000720962	7.48255
Rin2	2.14517	0.000720962	6.24313
Lrp12	-3.05692	0.000720962	5.96477
Zbp1	1.4048	0.000720962	7.59171
Oasl2	1.93437	0.000720962	8.73387
Usp18	2.06294	0.000720962	7.4495
Noct	-2.41636	0.000720962	4.99323
Ccl12	2.48941	0.000720962	7.90433
Pfkfb3	1.419	0.000720962	5.38754
Ms4a4c	2.69276	0.000720962	3.89792
Tmem173	1.72686	0.000720962	7.31507
Serpine1	2.00254	0.000744345	8.6104
Ift57	1.25106	0.000744345	6.8271
H2-T24	2.14303	0.00078443	5.32661
Slfn8	1.49372	0.00078443	8.34271
Slamf9	1.68877	0.000797609	4.76543
Parp12	1.12865	0.000797609	8.17633
Ly86	1.31919	0.000866094	4.75633
Zfp710	1.72751	0.000866094	6.42557
Irf5	1.11036	0.000866094	8.50265
Flcn	-1.4393	0.000875443	5.68554
Il18	1.8401	0.000897757	5.1658
Abtb2	2.09742	0.000897757	5.82892
Dck	1.29476	0.000897757	6.42546
Kcnj2	-2.28068	0.000897757	5.04222
Cd52	1.48127	0.000927211	9.04066
Plxna2	-3.59718	0.000927211	4.9963
Il18bp	1.72049	0.000927211	6.08617
Maff	-1.39961	0.000939216	6.96251
Irs2	-2.95578	0.000939216	4.05809
Ier2	-1.99567	0.000977454	3.85446
Stxbp3	1.43663	0.000977454	6.15012
Net1	-2.34242	0.000978124	4.26884
Gbp4	4.74746	0.000978124	7.80412
AW112010	2.07268	0.000979945	10.0148
Samhd1	1.6582	0.00100309	8.4851
Serpina3g	2.76651	0.00100309	7.12778
Pyhin1	2.39541	0.00102037	5.89018
Ehd4	1.24158	0.00103444	6.77935
AA467197	1.73691	0.00105179	10.4652
Pttg1	1.25614	0.00107471	5.62807
Crlf3	1.09278	0.00107471	7.71039
Hspa4l	1.25359	0.00107471	5.32732
Ppp2r5a	1.384	0.00107471	7.69868
Ch25h	2.89979	0.00113024	5.61721
Max	1.33384	0.00113529	7.65705
Sgms1	-1.08599	0.00113529	6.08842
Wdr91	-1.71205	0.00113529	5.21868
Evl	3.21215	0.00113529	5.47868
Frmd4a	1.70249	0.00113529	5.27763
Lox	-4.17529	0.00114458	5.99662
Ly6e	1.25463	0.00114458	9.46447
Slc25a22	1.12212	0.00114458	6.10818
Galnt7	1.72168	0.00114458	7.03693
Cxcl2	-1.85924	0.00116204	11.5629
Oas3	1.86544	0.00116204	6.55472
Coro2a	1.36418	0.00116204	6.59136
Stard8	1.65743	0.00117778	5.29582
Cd86	3.41718	0.00118358	5.48103
Itgal	1.70142	0.00119688	6.78716
Mthfr	1.23807	0.00119688	5.73249
1190002N15Rik	-1.42896	0.00122098	4.46314
Mcoln2	-1.1216	0.00123087	6.90792
Stac2	-2.35464	0.00126242	3.73561
Cd33	-2.9287	0.00131291	4.66303
LOC102639543	2.40122	0.0013504	3.19912
Atxn7l1	1.99462	0.0013504	5.87749
Fam20c	-1.66713	0.0013504	6.74138
Tmem50b	1.09949	0.00138629	6.03867
Il10ra	1.76169	0.00140253	8.12114
Pmepa1	2.27053	0.00148249	5.35336
Tmem184b	0.922295	0.00148249	7.29882
Fgl2	3.46343	0.00151295	5.0485
Helz2	2.13984	0.00151295	8.65196
St3gal5	2.49325	0.00151295	7.35532
Klf10	-2.87417	0.00151295	4.33719
Rap2a	-2.45375	0.00151295	6.68646
Gpr84	1.37677	0.0015362	8.37702
Irf7	1.38741	0.0015362	7.25657
Plk2	-2.80333	0.0015362	7.92251
Slamf7	1.81798	0.00157002	11.193
Slc25a12	1.21831	0.00157002	5.1488
Ctsc	2.39789	0.00157002	9.1993
Il6	1.87412	0.00157002	9.0777
Tnfsf15	1.67108	0.00157002	7.30861
Mtrf1	7.21785	0.00157002	-1.01674
Myc	-2.80629	0.00157002	2.76629
Ly6a	4.72438	0.00157002	5.5276
Klf2	-2.14068	0.00157002	3.51684
Irf8	1.55002	0.00157002	10.867
Cdyl2	1.48647	0.00157002	5.76942
Il1rn	2.87449	0.00157002	8.8116
Trim30d	1.78572	0.00157002	4.11806
Slc28a2	2.31884	0.00157002	5.50406
Htr2a	-2.47337	0.00157863	4.82368
Id3	-1.32688	0.00157863	4.81021
Mtss1	-1.45689	0.00157863	5.34889
Oas2	1.34507	0.00157863	6.6761
Arhgap24	-1.67781	0.00157863	3.95253
Adgre5	-1.4885	0.00157863	5.82094
Apobec3	1.13209	0.00157863	7.25962
Nos2	2.48754	0.00158018	10.9982
C77080	-2.19989	0.00161416	5.54772
Inpp5b	1.65552	0.00163156	7.9765
Egr2	-3.15115	0.00168006	2.77324
Zfp36	-1.71705	0.00168006	9.35081
Gsta3	-1.91494	0.00168743	4.64988
Ppa1	1.14043	0.00168908	7.21871
Etv6	1.1631	0.00168908	6.97454
Cdk2	-1.15162	0.00168908	4.81344
Taok3	1.72695	0.00169952	5.84648
Fzd7	-1.37166	0.00169952	6.0853
Mtus1	1.25542	0.0017042	4.38316
Lgals9	0.947229	0.0017042	7.85311
Plxna1	-2.19898	0.00170992	7.39791
Rhoh	2.4869	0.00173155	3.64196
Sema4a	2.73752	0.00173155	4.20996
Gbp7	1.31252	0.00173155	8.35552
Cd74	2.71972	0.00177983	8.49047
Il12b	1.97216	0.00178677	10.0301
Rbl1	1.36284	0.00178677	4.20634
Tfec	-1.54924	0.00179818	8.68921
Jdp2	2.87099	0.00182815	7.43063
Wars	1.31761	0.00183841	6.95819
Akt3	1.39373	0.00184429	5.63062
Prdm1	-1.81585	0.0018656	6.03341
Prkx	1.07159	0.00187894	6.86043
Ppp1r15b	1.31655	0.00188288	7.32055
Ndnl2	-1.34033	0.00188288	4.96627
Ifih1	1.24282	0.00188288	9.08505
Sp140	1.20732	0.00189915	7.46533
Casp8	0.961	0.00190135	5.71544
Dirc2	-1.44201	0.00190139	6.44159
Anpep	-1.38515	0.00191256	8.70825
Cxcl1	-2.48705	0.00191256	10.306
Tlr1	1.23245	0.00192011	5.46349
Atad1	0.957548	0.00192011	7.82559
Stat2	1.10561	0.00192011	7.66102
Papolb	-7.03085	0.00192011	-0.20097
Ifi27l2a	1.83977	0.00192011	4.64691
Rnf135	1.14489	0.00193082	4.65839
LOC108167845	-6.63908	0.00193082	-0.617898
Nat9	-2.12695	0.00193363	3.97012
Olfr111	-1.95875	0.00193363	3.93614
Hvcn1	-1.89972	0.00193363	7.56272
Rnase11	-7.20321	0.00193363	-0.0422531
Nlrc5	1.06918	0.00193363	7.13991
Gas6	-1.33594	0.00193363	6.50147
Adrbk2	1.98885	0.0019436	4.23087
Ampd3	-1.06536	0.00198715	7.3812
Vmn1r34	-6.84831	0.00198715	-0.410993
Ddx28	-1.6259	0.00198715	4.2987
Gstm4	-1.80607	0.00198715	3.40002
Parp8	1.58231	0.00198715	6.24717
Zfp703	-1.36836	0.00198715	5.11599
C3	1.4662	0.00198715	9.13015
Cyth4	1.36464	0.00198715	5.72077
Borcs6	-1.41829	0.00198715	4.58708
Dolk	-1.45856	0.00198715	4.16661
H2afj	-1.76595	0.00198715	3.91024
Gm35665	-7.24441	0.00198715	-0.161715
Cd28	-3.13696	0.00198871	2.95769
Gm36582	-7.02903	0.00198871	-0.390693
Bfar	0.944316	0.00198871	6.31842
Ski	1.82194	0.00198871	5.94088
B3galt4	-1.50827	0.00199929	3.4331
Serpina3f	1.85254	0.00199929	5.85234
Timp2	-1.52012	0.00201732	7.26559
Rgs14	1.58472	0.00201809	3.51454
Slco3a1	1.34859	0.00201809	7.55108
Galnt6	-1.21299	0.00202094	6.5313
Npy1r	-7.39503	0.00202789	0.0248066
Tdpoz4	-7.02009	0.0020743	-0.0242881
Olfr1350	-7.47363	0.00210007	0.11365
Pfkm	-2.02745	0.00210245	3.16731
Foxp4	-1.46825	0.00210553	6.83252
Flnb	1.04991	0.0021095	7.8291
Rapgef2	1.76801	0.0021095	8.14002
Rab34	-1.26521	0.00211452	4.65725
Gem	-2.44828	0.00211452	3.42849
Nfatc1	1.32524	0.00212048	4.77345
Swap70	1.36926	0.00213762	7.31281
Lad1	1.96472	0.00215723	4.35839
Golga3	1.07828	0.00217073	6.27229
Slc30a4	2.23541	0.00221704	6.36615
Rnf34	0.912779	0.00224345	6.16316
Gpnmb	-2.06976	0.0022715	12.1658
Pik3cd	1.01545	0.0022715	6.17276
Chd9	1.81792	0.00228134	3.5309
Atad2b	1.6167	0.00228134	4.56766
Vmn1r81	-6.98511	0.00228333	-0.14458
Rrs1	-1.49219	0.00230369	5.63402
Arhgap35	-2.10459	0.00230369	4.12004
Cirbp	-2.09585	0.00230369	3.60023
5-Mar	1.08122	0.00231716	7.18761
Maml2	1.2529	0.00231716	4.90993
Sfn	-2.4515	0.00231716	4.04698
Gm4791	-6.30712	0.00231716	-1.15155
Olfr551	-6.61136	0.00231716	-0.834328
Gbp2	1.74316	0.00231716	10.7257
Gypc	1.81661	0.00231716	2.85248
Osbpl3	-1.62491	0.00232238	4.15678
Gadd45g	-2.46829	0.00232396	3.60529
Krtap9-1	-6.92002	0.00232396	-0.497897
Trim30a	1.28824	0.00232396	8.64827
Nkain1	-1.02837	0.00232396	4.72804
St8sia4	-1.36661	0.00232396	5.46011
Tnfrsf26	-2.66555	0.00232396	3.15796
Olfr799	-6.89239	0.00232396	-0.190969
Gm2824	-7.23287	0.00232396	-0.000194864
Gstm2	-3.06484	0.00232396	3.10112
Pim3	-1.40758	0.00232396	4.27034
Mapkbp1	1.30361	0.00232396	5.92907
Pydc3	3.12043	0.00232396	2.85055
Klf13	-1.3637	0.00232396	6.61253
Sox12	-7.4533	0.00232396	0.0146708
Gpr62	-6.99723	0.00232396	-0.361664
Hmgb1-rs17	-7.12962	0.00232396	-0.336241
Zfp217	1.74624	0.00232396	3.00342
Otud1	1.16903	0.00232396	5.69171
Krtap31-1	-6.73463	0.00232396	-0.719836
Ahnak2	-1.34231	0.00232396	6.38767
Orai2	-1.24665	0.00232396	5.56366
Phf11a	1.81616	0.00232396	3.66069
Ttc9c	1.09005	0.00232396	6.37188
Sla	-2.89605	0.00234522	3.81119
Plekhg1	-3.21038	0.0023573	3.2049
Vmn1r193	-6.73419	0.0023573	-0.549928
Olfr1249	-7.33803	0.0023573	-0.000921653
Ace3	-8.00782	0.0023573	0.499499
Zp1	-7.45634	0.0023573	0.163892
Srfbp1	-1.09443	0.0023573	5.73945
1110038F14Rik	1.14575	0.00237489	6.4632
Plau	-1.13711	0.00237489	5.67627
Gm8096	-7.464	0.00237523	0.154653
Myh13	-7.38181	0.00237523	0.128418
Aim1	1.24114	0.00238773	4.93364
Gm8363	-8.01063	0.00238773	0.297322
2310015D24Rik	-6.49613	0.00238773	-0.603242
Olfr1382	-7.70364	0.00238773	0.362917
Metrnl	-1.0072	0.00238773	7.90408
Tmem203	-2.06587	0.00238773	3.91815
Tor1aip2	1.39145	0.00238773	6.39705
Olfr279	-7.96668	0.00238773	0.328963
Vps54	0.859544	0.00238773	6.32345
Gm2837	-6.55411	0.00238773	-0.753072
1700017J07Rik	-6.81804	0.00238773	-0.408998
Cttnbp2nl	1.29972	0.00238773	6.55863
Tnfrsf14	1.09014	0.00238773	5.79941
Gast	-7.67795	0.00238773	0.205505
Gstm1	-1.26677	0.00238773	8.27653
Cd207	2.16996	0.00238773	3.5852
1700080E11Rik	-7.54515	0.00238773	0.0326894
Fzd8	-6.7455	0.00238773	-0.470002
Olfr1459	-7.63033	0.00238773	0.234338
Olfr93	-7.82012	0.00238773	0.317403
Cd34	1.99621	0.00238773	3.62433
Armc8	0.999252	0.00238773	5.54303
P2ry13	2.03775	0.00238773	3.62716
Sppl2c	-7.18774	0.00238773	-0.106054
Phf6	1.40955	0.00238773	5.23106
Zbtb38	-1.53874	0.00238773	3.63994
5930403L14Rik	-6.84169	0.00239746	-0.424817
Mycl	2.82695	0.00239746	5.42692
Myh2	-6.80142	0.00239746	-0.67709
Olfr125	-6.49542	0.00239746	-0.559527
Scn5a	-6.38088	0.00239746	-0.708929
Cyp2b19	-6.63407	0.00241089	-0.647212
C130026L21Rik	-7.07551	0.00241089	-0.0688915
Herc6	1.41287	0.00241089	4.21499
Cdhr5	-6.29751	0.00241089	-0.831447
Acot7	1.27577	0.00241089	7.70101
Med13	1.26862	0.00241089	8.17757
Pdss1	1.24424	0.00241089	5.16413
Tpsb2	-7.3474	0.00241089	0.771667
Mafg	-1.07985	0.00241089	5.06673
4932415M13Rik	-6.81655	0.00241089	-0.239896
Lnpep	1.19793	0.00241089	6.72806
Acbd7	-7.33468	0.00241089	0.0858452
Olfr141	-7.05522	0.00241089	-0.186949
Gm26671	-6.82094	0.00241089	-0.474902
Snx10	1.22241	0.00241089	7.54158
Krtap13-1	-6.41025	0.00241089	-0.543265
Gm11729	-7.09004	0.00241089	-0.161542
1810049I09Rik	-7.26852	0.00241089	-0.0421093
Cd300a	-1.03867	0.00241089	6.5559
Aoah	1.07301	0.00241089	6.77665
Mxd1	0.902726	0.00241089	6.56915
Nradd	-1.95178	0.00241089	3.07219
Rragd	-3.5295	0.00241089	2.72757
Vmn1r70	-7.24432	0.00241089	-0.0296428
Stx4a	-1.12802	0.00241089	6.69328
Olfr131	-7.4191	0.00241089	0.18624
Aftph	1.07154	0.00241089	6.53084
Samd1	-1.48107	0.00241089	3.47143
H2-Ab1	1.87843	0.00241172	6.47646
Gm32126	-7.61916	0.00241172	0.0672588
Maoa	-1.40633	0.00241172	4.15228
Vmn1r225	-7.59336	0.00241172	-0.0720745
Krt4	-6.18108	0.00241172	-0.957344
1700064F23Rik	-6.78663	0.00241172	-0.371284
Gm9758	-9.71392	0.00241172	5.5356
Adamtsl3	-7.36374	0.00241307	0.127538
Ifi44	2.99209	0.00241307	3.98919
Batf2	0.952712	0.00241307	8.34824
Tead3	-7.43956	0.00241617	-0.143865
Krtap31-2	-7.09271	0.00241617	-0.172987
Psmb9	1.08142	0.00241617	6.66894
Cd47	0.831845	0.00241617	8.53065
Slamf8	1.69511	0.00241617	7.95096
Vcam1	1.41609	0.00241617	3.98351
Olfr1274-ps	-6.79911	0.00241617	-0.38869
Ins1	-6.95669	0.00241617	-0.220636
Herpud2	1.20288	0.00241617	5.99723
LOC108168280	-6.77362	0.00241617	0.263797
Nub1	0.882764	0.00241617	7.54415
Krtap4-7	-6.79384	0.00241617	-0.334874
3830432H09Rik	-6.93029	0.00241617	-0.36762
LOC108167964	-6.96825	0.00241617	-0.0715638
Speer4a	-6.93596	0.00241617	-0.699775
Stx16	0.908347	0.00241617	4.97154
Rp2	1.23632	0.00241617	6.02251
Plxdc2	2.0248	0.00241617	4.31382
Gm20172	-6.864	0.00241617	-0.625718
Myl6b	-2.06376	0.00241617	3.44607
Zeb1	1.65642	0.00241617	4.28591
Olfr1251	-6.87871	0.00241617	-0.421725
Mfge8	-1.80099	0.00241617	6.98701
LOC108168353	-6.08871	0.00241617	-0.79114
Olfr214	-7.36368	0.00241617	-0.471684
Gpr12	-7.56719	0.00241617	-0.0608906
Vmn1r213	-6.04968	0.00241617	-1.1763
Parp11	1.49062	0.00241617	6.02261
Olfr884	-6.97362	0.00241617	-0.241
Gm10258	-7.37539	0.00241617	-0.178878
Gm29946	-6.19669	0.00241617	-0.816285
Olfr1232	-7.31964	0.00241617	-0.15625
Atp11b	1.07173	0.00241617	5.47798
BC051019	-7.78962	0.00241617	0.337438
Cyp4f14	-6.44813	0.00241617	-0.420518
Krt19	-6.28275	0.00241617	-0.755597
Vmn1r202	-6.3796	0.00241617	-0.614754
H2afx	-1.24372	0.00241617	5.14603
Rrad	-1.29575	0.00241617	3.94367
Olfr1197	-5.95442	0.00241617	-0.983933
Matn4	-6.95893	0.00241617	-0.0843574
Olfr936	-7.89489	0.00241617	0.328454
Vmn1r73	-7.29048	0.00241617	0.0366131
Tnks2	0.960393	0.00241617	5.3327
Gm16998	-6.63569	0.00241617	-0.61193
Htr3b	-6.97793	0.00241617	-0.376704
Olfr397	-7.00175	0.00241617	-0.161242
Olfr1356	-7.02465	0.00241617	-0.247596
Olfr1079	-7.02295	0.00241617	-0.308753
Fbxl2	-2.1124	0.00241617	3.31508
Sct	-7.53795	0.00241617	0.0867197
Olfr740	-7.81958	0.00241617	0.433459
Vmn1r77	-7.59511	0.00241617	0.148941
Gm26763	-9.11825	0.00241617	1.21055
Csrnp1	-0.978659	0.00241617	8.61257
Spop	1.29628	0.00241617	6.49766
Ppp2r1b	1.26263	0.00241617	6.59493
Cd209d	-7.27473	0.00241617	-0.0283224
Arhgap33os	-7.0332	0.00241617	-0.327539
Pcdhb10	-6.72595	0.00241617	-0.424065
Olfr1497	-8.04141	0.00241617	0.413326
Sox6os	-6.15582	0.00241617	-0.837324
AA619741	-6.26854	0.00241617	-0.763146
Gm32556	-6.62382	0.00241617	-0.439428
Olfr126	-6.43465	0.00241617	-0.529866
Olfr649	-7.36582	0.00241617	0.182145
Ifngr1	-1.10044	0.00241617	6.82596
Vmn1r69	-7.06753	0.00241617	-0.475766
Olfr904	-6.74484	0.00241617	-0.45953
Ccdc50	1.02731	0.00241617	7.89318
Spz1	-8.23893	0.00241617	0.548916
Vmn1r33	-7.3207	0.00241617	-0.103471
Twistnb	-0.984877	0.00241617	6.2222
Pmp22	-1.18095	0.00241617	9.58099
Hist1h2al	-7.67209	0.00241617	0.0707565
H2-Eb1	3.07487	0.00241617	5.26581
Gnat1	-7.89935	0.00241617	0.274066
Vmn1r219	-6.73805	0.00241617	-0.410964
Olfr613	-7.23902	0.00241617	-0.11013
Chchd10	-1.25917	0.00241617	5.8891
Itgb8	1.43938	0.00241617	4.78678
Pla2g16	1.19865	0.00241617	5.7581
BC023105	1.55031	0.00241617	4.61053
Spdye4b	-6.68222	0.00241617	-0.562639
Olfr178	-7.15684	0.00241617	-0.0908258
Gm29692	-6.38021	0.00241617	-0.616201
2310001K24Rik	-7.8411	0.00241617	0.359744
Mir6342	-7.8515	0.00241617	0.445959
Tlr9	3.04373	0.00241617	3.08796
Gm7134	-6.7164	0.00241617	-0.354633
Ppl	-7.09234	0.00241617	-0.440215
Ednrb	-1.31764	0.00241617	5.48484
Creb5	1.87942	0.00241617	3.83741
Polr2h	-1.33065	0.00241617	4.31973
Rab24	-1.02191	0.00241617	4.5843
Tas2r122	-6.1148	0.00241617	-0.941139
Olfr843	-6.39625	0.00241617	-0.608104
Olfr1176	-7.19381	0.00241617	-0.0336209
Vmn1r208	-6.36576	0.00241617	-0.672896
Olfr145	-7.27609	0.00241617	-0.0597528
Cbln2	-6.73225	0.00241617	-0.395931
Kcne1l	-6.30727	0.00241617	-0.699034
Olfr790	-6.32809	0.00241617	-0.705967
Imp3	-1.29752	0.00241617	4.85922
Olfr750	-7.63962	0.00241617	0.109938
Gm10556	-6.87081	0.00241617	-0.257498
Cyp21a1	-8.35122	0.00241617	0.71643
Gm7265	-7.68684	0.00241617	0.208523
LOC102640468	-6.17353	0.00241617	-0.77786
Tpra1	-1.40476	0.00241617	3.83363
Olfr1263	-8.56352	0.00241617	0.907509
Ppp1r2-ps9	-6.67333	0.00241617	-0.504665
Gm36169	-7.84756	0.00241617	0.341211
Vmn1r39	-6.84449	0.00241617	-0.373843
Mx1	1.8246	0.00241617	6.5427
Olfr1248	-7.04728	0.00241617	-0.273271
LOC108168297	-7.7754	0.00241617	0.303587
Olfr328	-7.87132	0.00241617	0.381991
Olfr313	-8.14782	0.00241617	0.518102
Ccnj	1.37415	0.00241617	3.34198
Olfr1309	-6.81069	0.00241617	-0.380246
Gm12295	-7.74637	0.00241617	0.218533
Vaultrc5	-2.49216	0.00241617	3.07007
Olfr352	-7.36721	0.00241617	0.0540575
Olfr320	-8.12035	0.00241617	0.547601
1810063I02Rik	-6.9092	0.00241617	-0.351863
Tbc1d17	-1.1183	0.00241617	4.92531
Olfr1198	-6.91736	0.00241617	-0.264569
Tmem59l	-6.70462	0.00241617	-0.717895
Zscan29	1.60132	0.00241617	3.09206
Olfr679	-6.46619	0.00241617	-0.552512
Exoc3l	-7.95102	0.00241617	0.385486
Gm36774	-7.39241	0.00241617	-0.0144403
H1fnt	-8.21306	0.00241617	0.486556
Olfr1329	-7.43528	0.00241617	0.0288201
Ctns	-1.17704	0.00241617	4.75666
Olfr347	-7.76414	0.00241617	0.366
Vmn1r49	-7.12267	0.00241617	-0.361887
Gm14461	-5.18803	0.00241617	1.9867
Gm13398	-6.78665	0.00241617	-0.420576
Olfr1044	-6.8762	0.00241617	-0.314463
6430628N08Rik	-7.60577	0.00241617	0.0477075
Slc36a4	-1.06191	0.00241617	5.47022
Itpkb	2.0419	0.00241617	5.94388
Mgat4b	-0.888038	0.00241617	6.93958
Olfr64	-7.51147	0.00241617	0.0687633
Vmn1r170	-6.66812	0.00241617	0.20029
H2-Aa	2.67724	0.00241617	6.29914
Olfr1475	-7.49051	0.00241617	-0.146387
Hnrnpll	-1.34112	0.00241617	6.04867
Asgr1	-7.74601	0.00241617	0.158459
H2afy	0.801785	0.00241617	7.86887
Ccdc93	-1.23366	0.00241617	6.27728
Ugcg	-1.35085	0.00241617	4.72694
Map4	1.30864	0.00241617	7.4753
1700123K08Rik	-5.89852	0.00241617	-0.908956
Bst1	1.21644	0.00241617	4.93323
Gm5415	-8.07119	0.00241617	0.512789
Cldn34a	-6.44181	0.00241617	-0.803711
Leng9	-2.55876	0.00241617	2.89669
Gm28856	-6.59969	0.00241617	-0.539624
Vmn1r26	-7.52899	0.00241617	-0.0631607
Fancf	-1.55129	0.00241617	3.80213
Dio2	-4.27782	0.00241617	2.00346
Psap	-0.910144	0.00241617	11.5685
Olfr871	-6.96834	0.00241617	-0.312645
Gm725	-7.36311	0.00241617	0.0640245
Vmn1r17	-6.68885	0.00241617	-0.578419
LOC108167790	-5.98441	0.00241617	-0.940623
Lhfpl2	-3.45044	0.00241617	3.86681
F630048H11Rik	-2.11513	0.00241617	3.25138
Olfr316	-7.02868	0.00241617	0.0610002
Gm5334	-8.04102	0.00241617	0.448312
Pml	1.06302	0.00241617	6.39961
Vat1	-1.01908	0.00241617	10.2685
Cdkn1c	-3.28143	0.00241617	4.03307
Tra2a	0.870891	0.00241617	7.62381
Cxcl9	1.58458	0.00241617	13.4663
Tex101	-7.47331	0.00241617	-0.331438
Tas2r117	-7.62682	0.00241617	0.0503897
Olfr154	-6.70636	0.00241617	-0.387988
LOC666331	-6.28697	0.00241617	-0.69665
Marf1	0.942791	0.00241617	6.88022
Gm36607	-6.01607	0.00241617	-0.706558
Rhoc	0.946503	0.00241617	6.23871
4930423D24Rik	-6.06271	0.00241617	-1.02802
Olfr726	-7.55979	0.00241617	-0.103427
Dimt1	-1.14208	0.00241617	4.15479
Gm31928	-6.73888	0.00241617	-0.372139
Aebp2	0.977386	0.00241617	7.54782
Pcdhb20	-7.18059	0.00241617	-0.185279
Kif2b	-7.18285	0.00241617	-0.106962
Gm30509	-7.55589	0.00241617	0.112875
Olfr1320	-6.35248	0.00241617	-0.742122
Gm5126	-6.01535	0.00241617	-1.04531
Diaph3	1.07568	0.00241617	5.18633
Rps4l	-1.56485	0.00241617	3.52059
Olfr1311	-7.52499	0.00241617	0.211176
Gm11562	-6.68016	0.00241617	-0.45232
Gm26843	-6.10285	0.00241617	-0.925257
Vmn1r184	-6.63539	0.00241617	-0.864911
Olfr805	-6.22879	0.00241617	-0.909196
Ppp2r3d	-2.73659	0.00241617	2.75628
Slc22a8	-7.52734	0.00241617	0.232045
1700123L14Rik	-6.79921	0.00241617	-0.325117
LOC108167585	-5.57913	0.00242122	-1.99778
Olfr747	-6.89041	0.00242122	-0.281388
Vmn1r48	-6.88163	0.00242122	-0.185654
Ces2h	-6.98006	0.00242122	0.503386
1700066C05Rik	-7.66756	0.00242126	0.354708
Olfr113	-3.80271	0.00242126	2.48322
E130114P18Rik	-6.58468	0.00242126	-0.483383
LOC108168912	-5.75091	0.00242126	-1.02097
Npr2	-7.37365	0.00242126	-0.290081
Gm14169	-7.27213	0.00242548	-0.197882
Olfr133	-7.29932	0.00242548	-0.062754
Trpd52l3	-7.46267	0.00242548	0.110179
Mir1983	-7.90367	0.00242548	0.347706
Gm7167	-6.74309	0.00242548	-0.583067
Slc37a3	1.68585	0.00242548	4.27836
Gm35147	-7.53949	0.00242548	0.104038
Gm10648	-6.03548	0.00242548	-0.956126
Homer3	-1.10583	0.00242548	4.62065
LOC108169016	-7.68805	0.00242548	0.259404
Olfr224	-7.89435	0.00242548	0.361539
Cdk5r2	-6.56153	0.00242548	-0.403567
Il15ra	0.975717	0.00242548	5.55931
LOC108168050	-3.78289	0.00242548	2.86213
Olfr532	-7.13631	0.00242548	-0.127884
Tmtc2	2.03157	0.00242548	4.23484
Vrk2	1.19706	0.00242548	3.92759
Olfr815	-6.56291	0.00242548	-0.569399
Atp1a4	-6.36891	0.00242548	-0.598265
Olfr1432	-7.04194	0.00242548	-0.244823
Pth2	-6.30962	0.00242548	-0.887796
Upp1	2.8656	0.00242548	5.07075
Tex19.1	-6.21783	0.00242548	-0.728771
Gm16675	1.6716	0.00242548	2.88303
Olfr1447	-7.61559	0.00242548	0.0809938
Vtn	-6.47684	0.00242548	0.276941
Fam63a	-1.04402	0.00242548	4.29651
AY512931	-7.79969	0.00242548	0.286193
Tspan3	0.87855	0.00242548	7.02748
Gm5346	-7.16595	0.00242548	-0.137867
Fbxw11	0.939609	0.00242548	6.76775
Trmt1l	1.08499	0.00242548	5.12305
Pcdhb17	-6.25164	0.00242548	-0.63346
Caps2	-5.72837	0.00242548	-1.15414
Olfr325	-7.14434	0.00242548	-0.235408
Actrt2	-6.9851	0.00242548	-0.239667
Gm26596	-7.12361	0.00242548	-0.221329
Vmn1r175	-7.4765	0.00242548	0.0312649
Impact	-1.21213	0.00242548	4.50265
Vmn1r195	-6.57072	0.00242548	-0.708062
Gm12426	-5.8643	0.00242548	-1.31589
Entpd8	-6.0313	0.00242548	-0.809723
Olfr74	-6.71627	0.00242548	-0.475118
A930017M01Rik	-8.4878	0.00242548	0.713945
Hmox1	-1.55831	0.00242548	9.54537
Cyp4f13	-1.4825	0.00242548	4.03949
Olfr761	-6.7108	0.00242548	-0.539628
Olfr1195	-7.22451	0.00242548	-0.118392
Olfr1053	-7.22564	0.00242548	-0.14525
Olfr143	-7.03618	0.00242548	-0.0350609
Olfr1416	-7.72443	0.00242548	0.266261
Cx3cr1	1.22819	0.00242548	3.59855
Fem1a	-1.41581	0.00242548	3.75426
Apon	-6.54476	0.00242548	-0.609763
5031426D15Rik	-6.97933	0.00242548	-0.419831
Olfr811	-7.4159	0.00242548	0.072473
LOC108167424	-6.79952	0.00242548	-0.463867
Stag2	1.06793	0.0024382	6.29032
Tifab	2.28073	0.00243866	2.34762
Tlr13	-1.16981	0.00243866	5.30595
Lima1	-1.39135	0.00243866	3.36679
Gm10318	-5.59228	0.00243866	-1.52052
Gabarapl1	-1.00051	0.00243866	6.23346
Olfr1494	-7.20127	0.00243866	-0.0743168
Teddm1a	-7.93152	0.00243866	0.318688
Olfr959	-7.72496	0.00243866	0.141508
Gm20356	-7.38103	0.00243866	0.0440916
Ccdc121	-7.70827	0.00243866	0.22744
Olfr223	-7.99615	0.00243866	0.426025
Pcdhb16	-7.51277	0.00243866	0.0132146
Stk-ps2	-6.71408	0.00243866	-0.599849
Olfr1331	-7.65046	0.00243866	0.208113
Krt84	-6.34225	0.00243866	-0.828035
Tas2r105	-7.51331	0.00243866	-0.146197
Tnk1	-7.46104	0.00243866	0.102988
Tnfsf8	1.64388	0.00243866	4.53579
Tnfrsf11a	1.09048	0.00243866	6.47522
Psat1	1.35944	0.00243866	5.61583
Olfr533	-7.38589	0.00243866	0.0340396
Lrrc30	-7.37297	0.00243866	0.023864
Pcdhb14	-6.0582	0.00243866	-0.810193
Olfr215	-7.11511	0.00243866	-0.132717
4930523C07Rik	1.92381	0.00243866	3.37952
Bcl2l1	1.09541	0.00243866	8.1118
Adra2a	-6.57302	0.00243866	-0.621503
Krt39	-5.82038	0.00243866	-1.00825
Serpinb6b	1.97092	0.00243866	5.05542
LOC108168783	-6.77993	0.00243866	-0.466591
Rnf148	-7.79877	0.00243866	0.378765
Mir6238	-7.45612	0.00243866	0.107592
Acsm5	-7.64413	0.00243866	0.156521
Large	-1.42218	0.00243866	5.09848
Olfr228	-5.83909	0.00243866	-1.04174
Htr1b	-7.23488	0.00243866	-0.00734281
Olfr1206	-8.25097	0.00243866	0.409866
4930557A04Rik	-7.58478	0.00243866	0.0881735
Olfr452	-6.97641	0.00243866	-0.416033
Pkp3	-3.23854	0.00243866	2.30234
Miox	-7.17976	0.00243866	-0.0639852
Rnf213	1.02163	0.00243866	8.66656
Sema5b	-6.32896	0.00243866	-0.669804
Tas2r106	-6.58385	0.00243866	-0.585034
Atp1a3	-0.832359	0.00243866	7.53131
Spata9	-6.15314	0.00243866	-1.19286
Gm715	-7.01397	0.00243866	-0.12484
Pcdhb15	-6.36555	0.00243866	0.183083
Klk5	-5.72667	0.00243866	-0.961188
Olfr824	-7.4968	0.00243866	0.00600063
Gm35762	-7.19013	0.00243866	-0.245858
Hcar1	-7.20555	0.00243866	0.75206
Krtap19-5	-5.64085	0.00243866	-1.2179
Olfr341	-7.60386	0.00243866	0.0728932
Gm35229	-6.00083	0.00243866	-0.822442
Usp47	1.14306	0.00243866	6.86844
Id2	1.55112	0.00243866	7.42453
Olfr24	-6.79934	0.00243866	-0.354228
Olfr463	-7.73842	0.00243866	0.314514
A330048O09Rik	-7.1996	0.00243866	0.0396355
Vmn1r228	-7.20252	0.00243866	-0.122668
Olfr780	-6.90932	0.00243866	-0.225782
Ephx1	-1.38765	0.00243866	4.7442
Adar	0.85946	0.00243866	7.65659
Hbb-bh1	-7.43732	0.00243866	-0.0120088
Olfr830	-7.12955	0.00243866	-0.0745641
Idh1	-1.19471	0.00243866	5.66496
Olfr1333	-7.81561	0.00243866	0.234764
4930471G24Rik	-6.00792	0.00243866	-0.973227
Sorbs3	-2.42951	0.00243866	3.05626
Gna13	1.18978	0.00243866	8.81889
Olfr1328	-6.95499	0.00243866	0.390593
Olfr642	-8.01701	0.00243866	0.468317
Snapc2	-1.32277	0.00243866	4.24319
Ifna12	-7.75264	0.00243866	0.168772
Poglut1	1.73228	0.00243866	5.30848
Klhl33	-6.54606	0.00243866	-0.614305
Vezt	1.03587	0.00243866	3.86549
Olfr825	-7.02229	0.00243866	-0.150758
Ankrd66	-2.65021	0.00243866	2.83716
Dtx4	-1.52251	0.00243866	4.3197
Olfr76	-7.88845	0.00243866	0.162884
Vmn1r199	-7.85386	0.00243866	0.328362
Fabp9	-7.00475	0.00243866	-0.339521
Vmn1r222	-6.65787	0.00243866	-0.584953
Gm33224	-6.90941	0.00243866	-0.282246
Gm12132	-5.47321	0.00243866	-1.3538
Rps19-ps3	-3.17089	0.00243866	2.90871
Cdh17	-7.13377	0.00243866	-0.238135
Traf1	1.04837	0.00243866	6.2178
LOC108169125	-5.88008	0.00243866	-1.10002
Tmc1	-6.5495	0.00243866	-1.05594
1700086D15Rik	-5.85377	0.00243866	-0.699556
Wfdc5	-7.79607	0.00243866	0.220819
Rpl10l	-6.85889	0.00243866	-0.216426
Gm20554	-7.30149	0.00243866	-0.0610514
Cebpd	-1.59942	0.00243866	4.37308
Olfr136	-7.8631	0.00243866	0.245204
Gm32930	-6.17928	0.00243866	-0.993797
LOC108167466	-6.92208	0.00243866	-0.507157
Olfr1496	-7.39672	0.00243866	-0.117911
Vcl	-0.931367	0.00243866	5.89631
Abcc4	1.13047	0.00243866	5.62049
0610012G03Rik	-1.24544	0.00243866	5.1354
2900092D14Rik	-6.97199	0.00243866	-0.300099
Olfr623	-6.99122	0.00243866	-0.228024
Vmn1r80	-7.75264	0.00243866	0.269314
Ubr5	-0.878419	0.00243866	5.68029
Vmn1r50	-6.82303	0.00243866	-0.293818
Slc44a4	-6.76742	0.00243866	-0.551742
Vmn1r232	-7.75278	0.00243866	0.275191
Rftn1	1.00915	0.00243866	6.79262
Apcs	-6.96979	0.00243866	-0.223568
Gm32281	-7.66945	0.00243866	0.0647288
Gm8702	-6.23272	0.00243866	-0.789036
Olfr686	-7.91627	0.00243866	0.461214
Cxcl16	1.13404	0.00243866	9.92618
Ctnnb1	-0.982273	0.00243866	8.73337
Taar8c	-7.36369	0.00243866	-0.0741627
Lat2	-0.8255	0.00243866	7.00412
Krt75	-7.33409	0.00243866	-0.0250797
Olfr140	-7.192	0.00243866	-0.210834
Gm20741	-6.1879	0.00243866	-0.790139
Cntn2	-7.38613	0.00243866	0.0590122
Slc26a10	-5.66681	0.00243866	-1.20328
4931417E11Rik	-7.09643	0.00243866	-0.231716
Gm10190	-6.19629	0.00243866	-0.872655
Olfr608	-6.4825	0.00243866	-0.623196
Sez6	-7.19797	0.00243866	-0.208133
Olfr685	-6.73466	0.00243866	-0.398935
Dpp7	-0.813139	0.00243866	6.03564
Pltp	-1.12031	0.00243866	8.2105
Sox2	-6.41563	0.00243866	-0.723319
Olfr1259	-7.40935	0.00243866	-0.0512099
Olfr1408	-7.54581	0.00243866	0.0746433
Krtap24-1	-8.21071	0.00243866	0.677391
Olfr657	-7.5587	0.00243866	-0.0623536
Gm15348	-7.51933	0.00243866	-0.142455
Gm35574	-6.40154	0.00243866	-0.847143
Prlhr	-6.29799	0.00243866	-0.506761
Ubash3b	0.956493	0.00243866	7.12816
Ifi205	0.959557	0.00243866	10.0858
Cldn19	-5.89068	0.00243866	-1.08492
Olfr1012	-7.94882	0.00243866	0.444228
Nav2	-1.16069	0.00243866	5.23815
Hus1	1.46175	0.00243866	4.12658
Ifna16	-8.49908	0.00243866	0.791428
Vmn1r209	-6.83705	0.00244297	-0.165552
Cyp2c67	-5.95323	0.00244297	-0.872077
Slc7a11	-0.917453	0.00244297	8.33454
Ppy	-7.58944	0.00244297	0.240515
Pzp	-6.19335	0.00244297	-0.61385
Smpdl3b	1.67915	0.00244297	4.02588
Rps6kl1	-6.02987	0.0024442	-0.797905
Adgrl2	-1.1464	0.0024442	7.32668
AU022751	-6.08558	0.0024442	-0.876257
Gm18409	-6.41761	0.0024442	-0.747128
Olfr398	-7.91003	0.0024442	0.48115
Rassf10	-7.09805	0.0024442	-0.274912
Fyco1	1.35952	0.0024442	4.26648
Mc3r	-6.921	0.0024442	-0.329809
A830012C17Rik	-7.11841	0.0024442	-0.179619
Ripk3	1.60755	0.0024442	4.89878
C130021I20Rik	-6.63477	0.0024442	-0.545692
Olfr875	-7.31098	0.0024442	-0.0470109
Ndn	-6.43432	0.0024442	-0.569423
Aif1	1.73148	0.0024442	3.50573
LOC108168638	-6.71428	0.0024442	-0.923243
Lrp1b	-6.51516	0.0024442	-0.490457
Camsap3	-7.64085	0.0024442	0.0951834
9530014B07Rik	-6.49655	0.0024442	-0.491817
Gyltl1b	-6.55643	0.0024442	0.501333
LOC108167548	-4.72154	0.0024442	1.8084
Olfr191	-7.09963	0.0024442	-0.480252
Pcp4l1	-1.24807	0.0024442	3.75114
Dennd1a	1.19523	0.0024442	6.77577
Fzd2	-7.09841	0.0024442	-0.180373
Olfr902	-7.57324	0.0024442	0.0357721
6430411K18Rik	-6.56373	0.0024442	-0.813856
Tas2r140	-6.08255	0.0024442	-0.934603
Cd40	1.1203	0.0024442	11.0188
Cd200r4	-1.60386	0.0024442	5.97711
Iqcf4	-5.80182	0.0024442	-0.803876
Olfr1491	-6.5465	0.0024442	-0.358263
Olfr969	-7.94848	0.0024442	0.434559
LOC108167796	-6.81011	0.0024442	-0.598855
Tns1	-2.6264	0.0024442	2.21945
Gsg2	-2.25826	0.0024442	3.07889
Capza3	-7.20902	0.0024442	-0.184799
Slc24a5	-1.49484	0.0024442	4.65417
Gm1600	-6.19635	0.0024442	-1.01563
Duox2	-5.65979	0.0024442	-0.961658
Sgsm1	-6.48701	0.0024442	-0.626497
Olfr107	-7.008	0.0024442	-0.25621
Akp3	-7.03235	0.0024442	-0.309272
Krt79	-5.7561	0.0024442	-1.2552
Gm34846	-7.06216	0.0024442	-0.261496
Olfr1284	-5.60827	0.0024442	-1.01802
2310067E19Rik	-7.05695	0.00244466	-0.279231
Ptprf	-7.68964	0.00244466	0.243305
Sfta2	-6.54086	0.00244466	-0.533781
Olfr220	-7.14708	0.00244466	-0.316338
Gm10619	-5.83227	0.00244466	-1.21424
Lrch1	0.948407	0.00244466	5.45191
Olfr156	-7.01925	0.00244466	-0.233678
C2cd2l	-1.03925	0.00244749	3.65457
Arf4	0.776921	0.00244749	8.91006
Vmn1r185	-7.56584	0.00244848	0.0834568
LOC432842	-6.35058	0.00244848	-0.772784
Mir497b	-5.71343	0.00244848	-1.04641
Vmn1r56	-7.48465	0.00244848	0.0656948
Foxe1	-6.57453	0.00244848	-0.566001
7420426K07Rik	-6.24186	0.00244848	-0.716348
Gm7534	-6.28894	0.00244848	-0.765341
Igf2bp2	1.46033	0.00245506	7.17321
C1qb	0.959529	0.00245774	10.0416
Rnase6	3.47772	0.00246281	3.69521
Olfr620	-7.31351	0.00246472	-0.181805
4930553J12Rik	-6.08707	0.00246472	-0.849319
Olfr584	-7.62814	0.00246472	0.162101
Nphs1	-5.84359	0.00246472	-1.27395
LOC108168997	-6.03718	0.00246472	-0.0849683
Gipc3	-2.95904	0.00246472	2.4387
Mettl7a3	-6.70971	0.0024659	-0.565419
Sppl2a	0.75862	0.0024659	8.55156
1700019O17Rik	-7.40857	0.0024659	0.0238574
Olfr691	-7.96768	0.0024659	0.444796
Olfr967	-8.3832	0.0024659	0.548451
Catsperg2	-7.74256	0.0024659	0.15104
Gm36116	-7.10858	0.0024659	-0.308648
Olfr1330	-7.13779	0.0024659	0.60575
Frmd6	-1.81604	0.0024659	2.90452
Gm36352	-6.8702	0.0024659	-0.263943
H1f0	-1.65002	0.0024659	3.49287
Bcl6	1.13909	0.0024659	6.92862
Tsks	-6.68481	0.0024659	-0.530114
Gzmn	-6.00012	0.0024659	-1.14729
Olfr1465	-7.09414	0.0024659	0.632813
Prr23a2	-7.15026	0.0024659	-0.0986965
1700024P04Rik	-6.9626	0.0024659	-0.45108
Ifna7	-8.63648	0.0024659	0.841937
Gm17746	-7.19575	0.0024659	-0.0660088
Mcmbp	1.04854	0.0024659	6.52581
Olfr1055	-6.64646	0.0024659	-0.394331
Olfr26	-8.07277	0.0024659	0.487837
Adcy5	-6.57306	0.00246818	-0.854761
Olfr1143	-8.04903	0.00246818	0.407612
Slc15a1	-6.51623	0.00246818	-0.8387
Ktn1	1.05778	0.00246818	5.55601
Fer1l4	-8.26746	0.00246818	0.492595
Olfr9	-8.15023	0.00246818	0.407751
Vmn1r197	-8.12188	0.00246818	0.433085
Arfgef3	-1.86145	0.00246818	3.52568
Cyp2d9	-5.82738	0.00246818	-0.941793
Ulk1	-1.20794	0.00246818	3.93314
Tcn2	-1.15097	0.00246818	7.15409
Sarm1	-6.7808	0.00246818	-0.311575
Ptgds	-7.81663	0.00246818	0.239155
Aldh2	-0.827126	0.00246818	8.81507
Neat1	-0.965081	0.00246818	5.7274
Doc2g	-4.13706	0.00246818	0.991354
Gna15	1.56206	0.00246818	3.89267
Vcan	1.16417	0.00246818	6.94017
Tle3	1.97155	0.00246818	5.52723
Olfr586	-7.7697	0.00246818	0.177778
LOC102640328	-7.0344	0.00246818	-0.197017
Notch3	-8.01344	0.00246818	0.434698
Procr	2.67533	0.00246818	8.95908
Pmfbp1	-6.23548	0.00246818	-1.08115
Olfr1419	-8.70633	0.00246818	1.00369
Gm31729	-5.52872	0.00246818	-1.20887
Parp14	0.918251	0.00246818	9.889
Hmgb4	-6.21928	0.00246818	-0.815046
Trim30c	1.43757	0.00246818	6.01143
LOC108168657	-6.84029	0.00246818	-1.42904
Gm33951	-7.72896	0.00246818	0.138461
Spatc1	-6.99131	0.00246818	-0.424784
Tas2r115	-6.28079	0.00246818	-0.718296
Olfr1026	-6.8492	0.00246818	-0.304015
Kcnip2	-5.82207	0.00246818	-1.22839
Mycs	-5.93565	0.00246818	-0.834115
Tas2r114	-7.2924	0.00246818	-0.036129
Olfr491	-7.83643	0.00246818	0.326642
1700101G07Rik	-7.26338	0.00246818	-0.141051
Clic4	0.794587	0.00246818	11.1149
Tmem174	-6.09358	0.00246818	-1.0882
Gm19668	-7.73573	0.00246818	0.249939
Olfr237-ps1	-6.931	0.00246818	-0.136447
Krt8	-7.20032	0.00246818	0.0790179
Slc34a3	-7.35293	0.00246818	-0.133886
4931429P17Rik	-7.8002	0.00246818	0.371949
Fastkd3	-1.13439	0.00246818	3.30335
Hsd17b11	1.00411	0.00246818	7.61077
Cyp2b10	-5.72683	0.00246818	-1.41254
Atp8a1	1.05404	0.00246818	5.30851
Vmn1r4	-6.02936	0.00246818	-1.0418
Chrd	-7.64939	0.00246818	0.168968
Gm4858	-5.72678	0.00246818	-0.00148252
LOC108168007	-5.66066	0.00246818	-0.205846
Pcdhb8	-6.29611	0.00246818	-0.768333
Sowahc	1.33169	0.00246818	5.25401
Gm36299	-5.59297	0.00246818	-1.21009
Bcl9	2.19437	0.00246818	5.03673
Tmem206	-1.02217	0.00246818	5.25248
Sft2d3	-1.87753	0.00246818	3.11349
Olfr1317	-5.67389	0.00246818	-1.26374
Rnf24	1.46074	0.00246818	3.81083
6430531B16Rik	-7.02569	0.00246818	-0.406158
Gm29601	-6.83535	0.00246818	-0.375811
Psmb11	-7.90856	0.00246818	0.272741
LOC108167380	-6.41754	0.00246818	-0.543715
AI481877	-5.50898	0.00246818	-1.34509
C030023E24Rik	-7.86972	0.00246818	0.34391
Olfr1303	-6.8247	0.00246818	-0.55339
Olfr1019	-8.10555	0.00246818	0.581102
Arxes2	-5.88284	0.00246818	-0.797323
LOC102635659	-7.95485	0.00246818	0.441814
Olfr481	-7.35254	0.00246818	-0.0447392
9330162B11Rik	-5.37957	0.00246818	-1.29595
Tescl	-7.59055	0.00246818	0.16336
LOC108168005	-8.03684	0.00246818	0.496567
H2afb3	-7.76672	0.00246818	0.361417
Olfr1170	-7.14876	0.00246818	-0.322288
Cldn5	-6.1739	0.00246818	-0.771813
Slurp1	-5.60825	0.00246818	-1.43338
Tspyl3	-1.36331	0.00246818	3.18861
Rapgef3	-6.45249	0.00246818	0.281248
Cyp3a16	-5.91768	0.00246818	-0.0364195
Olfr90	-6.3045	0.00246818	-0.834343
Prr11	-1.23769	0.00246818	4.72197
Slco4a1	-1.0027	0.00246818	4.90236
B4galnt4	-6.54108	0.00246818	0.0105351
Kcnmb4os2	-5.41116	0.00246818	0.025916
Krtap4-6	-7.21728	0.00246818	-0.229189
Cd200r1	-1.28777	0.00246818	4.16032
Syf2	1.08016	0.00246818	7.71094
Clasp2	1.00101	0.00246818	5.27504
4933415F23Rik	-6.91006	0.00246818	-0.390004
Gm35409	-6.92299	0.00246818	-0.254372
Olfr901	-6.381	0.00246818	0.763933
Spata19	-5.60262	0.00246818	-0.895722
Slc28a1	-6.75516	0.00246818	-0.458951
Vmn1r-ps103	-6.79942	0.00246818	-0.264414
Olfr1002	-6.90668	0.00246818	-0.0754285
Rnase13	-8.09372	0.00246864	0.519071
Fam53c	0.980379	0.00247049	6.94995
Cnga4	-6.73756	0.00247147	-0.315084
A630072M18Rik	-0.999433	0.00247147	4.71209
Snhg15	-1.37618	0.00247147	3.14924
Rep15	-2.12344	0.00247147	2.96073
C130030K03Rik	-7.59981	0.00247147	-0.00434626
Tas2r107	-6.64281	0.00247147	-0.461618
Gpr135	-7.94817	0.00247147	0.430285
Olfr1141	-7.42745	0.00247317	-0.0334994
Cstf3	1.07327	0.00247317	5.03544
Obscn	-6.27801	0.00247317	-0.790071
Foxc2	-5.55669	0.00247317	-1.15257
Pom121l12	-7.27581	0.00247317	-0.144501
Ppp1r2-ps7	-6.46531	0.00247317	-0.690444
Tubb3	-2.06024	0.00247317	2.79323
Mrgprb8	-7.92843	0.00247317	0.260731
Mcoln3	-2.44721	0.00247317	3.06828
Cidec	-8.19322	0.00247317	0.498317
Rfpl4b	-6.8357	0.00247317	-0.42298
Hmgn3	1.04107	0.00247317	4.17409
A530020G20Rik	-5.53303	0.00247317	-1.15587
Sall3	-5.63307	0.00247317	-1.00904
Srgap2	0.828366	0.00247317	6.74003
Sox7	-5.76229	0.00247317	-1.07939
Olfr504	-8.10383	0.00247317	0.375031
Olfr450	-8.37415	0.00247317	0.708176
Gm626	-6.13223	0.00247317	-0.77983
Olfr1377	-7.15208	0.00247317	-0.24046
Olfr1009	-7.47951	0.00247317	0.117996
Ccdc105	-6.67662	0.00247317	-0.332895
Olfr705	-8.00802	0.00247317	0.428523
Tas2r139	-7.51606	0.00247317	0.101263
4930518P08Rik	-5.34415	0.00247317	-1.37079
Vil1	-7.76122	0.00247317	0.355252
Vmn1r28	-7.62407	0.00247317	0.158392
Vmn1r46	-7.48301	0.00247317	0.0681865
Olfr915	-6.02188	0.00247317	-1.35609
Gm39115	-7.52873	0.00247317	-0.215101
Ppp1r3g	-5.54033	0.00247317	-0.979548
Olfr837	-5.76208	0.00247317	-1.10928
Krtap19-1	-6.06963	0.00247317	-1.10202
Scp2d1	-6.85449	0.00247317	-0.341934
8030423F21Rik	-5.58464	0.00247317	-1.3315
Olfr1231	-7.1707	0.00247317	-0.180263
Vmn1r89	-6.74779	0.00247317	0.395797
Sox11	-5.50414	0.00247317	-1.21457
Alx4	-5.70378	0.00247317	-1.11035
4930423M02Rik	-7.43815	0.00247317	0.0213638
LOC108169020	-6.03797	0.00247317	-1.26206
Gpr150	-6.51226	0.00247317	-0.736229
Gm32621	-5.71947	0.00247317	-1.00419
Olfr857	-6.73476	0.00247317	-0.505667
Gm33125	-5.92396	0.00247317	-1.00118
Olfr1193	-5.95111	0.00247317	-1.03243
Hebp1	-0.864111	0.00247317	4.93194
Fgd5	-5.54377	0.00247317	-1.23472
H2-DMa	1.4881	0.00247317	4.65685
Pcdhb2	-7.59634	0.00247317	0.213612
Thbd	-5.13816	0.00247317	1.46513
Hps6	-1.15765	0.00247317	3.96541
Adam6a	-7.38029	0.00247317	0.0478019
Spata5l1	1.27148	0.00247317	3.82428
4930421P07Rik	-7.14693	0.00247317	-0.0998188
Cyp1a1	-7.375	0.00247317	0.061142
Pvt1	-3.33249	0.00247317	1.62599
Olfr1324	-6.58887	0.00247317	-0.806933
LOC108168182	-5.38719	0.00247317	-1.32581
Foxs1	-6.7014	0.00247317	-0.607237
Olfr139	-7.45786	0.00247317	0.188844
Olfr522	-7.2161	0.00247317	-0.233513
Olfr1390	-8.08243	0.00247317	0.502146
Olig3	-7.94255	0.00247317	0.267427
Vmn1r181	-6.92547	0.00247317	-0.31994
Igbp1	1.00827	0.00247317	5.86592
E330017L17Rik	-8.0644	0.00247317	0.346967
Rnf133	-7.18726	0.00247317	-0.00772905
Olfr299	-7.75274	0.00247317	0.244101
Wnk2	-5.19611	0.00247317	1.25239
Prss34	-7.6144	0.00247317	0.00812593
Alox12e	-7.75907	0.00247317	0.256216
Spaca7	-5.43835	0.00247317	-1.27324
LOC105243090	-6.85954	0.00247317	-0.466016
Gm33460	-5.3567	0.00247317	-1.55669
A730013G03Rik	-7.07293	0.00247317	-0.390354
Gm36633	-5.48062	0.00247423	-1.12505
Krtap1-5	-6.24409	0.00247616	-0.746867
Olfr1032	-7.41245	0.00247616	-0.00402479
Nanos2	-6.9859	0.00247616	-0.411381
Npr1	-7.43443	0.00247616	0.01767
Gm14762	-6.33582	0.00247616	-0.6941
Olfr444	-7.60245	0.00247616	0.266986
Pcdhb1	-7.77021	0.00247616	0.217699
Pip5kl1	-5.83476	0.00247616	-0.902594
Slitrk1	-6.84101	0.00247616	-0.204107
2310039H08Rik	-1.57305	0.00248224	3.73677
4933416C03Rik	-6.2943	0.00248224	-0.746432
Krtap4-16	-6.77928	0.00248224	-0.292236
Eno2	-3.24673	0.00248224	2.48654
Itgad	-5.70417	0.00248224	-1.52055
Olfr611	-7.805	0.00248224	0.325174
Vmn1r194	-6.65595	0.00248224	-0.622018
F12	-5.66211	0.00248224	-1.37638
Vmn1r53	-7.32566	0.00248224	0.128064
Cldn34-ps	-6.46747	0.00248701	-1.16627
H2-K2	-2.26113	0.00248904	3.1687
Syt3	-5.74337	0.00248961	-0.22277
Gm11559	-7.69935	0.0024905	-0.049851
Grin1	-7.39707	0.0024905	-0.0614041
Hpdl	-6.62219	0.0024905	-0.446409
Olfr311	-7.34381	0.0024905	0.0525803
Acp7	-7.20456	0.00249083	0.0386822
Cma1	-6.12124	0.00249083	-0.944302
Robo4	-5.7263	0.00249083	-1.10546
Hils1	-7.62392	0.00249083	0.0605235
Olfr1258	-6.90974	0.00249083	0.44665
Olfr45	-7.44215	0.00249083	0.0762784
Olfr742	-8.16652	0.00249083	0.599798
Tdpoz3	-6.85002	0.00249083	-0.504016
Olfr593	-7.81323	0.00249083	0.282004
Lctl	-6.13167	0.00249083	-1.0416
Ankrd50	-0.789123	0.00249083	5.46219
Rec8	-5.94857	0.00249083	-1.20554
Gm34799	-5.70635	0.00249083	-1.15285
Prr23a3	-7.28099	0.00249083	-0.218367
Nbl1	-7.62247	0.00249083	0.0283101
1700022E09Rik	-5.42188	0.00249083	-1.28668
Vmn1r124	-7.93464	0.00249083	0.336127
Olfr1302	-7.59258	0.00249083	-0.0262969
Olfr653	-6.85712	0.00249083	-0.371629
Olfr95	-7.24995	0.00249083	0.732074
Olfr1189	-7.38372	0.00249083	-0.230335
Il12a	2.98404	0.00249083	3.72649
Olfr1229	-7.94923	0.00249083	0.314126
Gm31534	-5.43565	0.00249114	-1.30796
Olfr1280	-5.24934	0.00249114	-1.58137
Sik3	1.49875	0.00249541	5.84641
Chil6	-7.44661	0.00249541	-0.0485329
Cd72	0.989354	0.00249807	7.54395
Thap8	-5.20613	0.00250122	-1.5228
Olfr854	-8.35497	0.00250148	0.648221
Plpp6	-1.80216	0.00250148	2.7078
Olfr887	-6.48643	0.00250225	-0.698102
Grm6	-7.00802	0.00250225	-0.267829
Olfr556	-6.86799	0.00250225	-0.488379
Gm11596	-7.91902	0.00250225	0.445311
Olfr1417	-2.5833	0.00250233	3.08028
Rbmxl2	-5.6596	0.00250233	-1.01936
LOC105243207	-8.37326	0.00250233	0.581677
Tas2r113	-5.58142	0.00250233	-0.173614
Rnf165	-5.70556	0.00250233	-0.902692
Olfr1264	-7.92626	0.00250233	0.339213
Olfr628	-7.14018	0.00250233	-0.29569
Ogdhl	-6.82996	0.00250233	-0.343328
4930511A02Rik	-5.46285	0.00250901	-1.58565
Cdk14	1.13646	0.00250994	7.39629
Car5a	-7.01391	0.00251112	-0.336167
Mir486	-6.82405	0.00251112	-0.629445
Lhx2	1.54275	0.00251112	3.52258
Olfr617	-7.28665	0.00251325	-0.0366253
Fhdc1	-5.62435	0.00251325	0.251126
Gm11538	-6.45235	0.00251325	-0.780762
Vmn1r14	-7.41183	0.00251325	0.119175
Mkl2	-1.26187	0.00251325	4.93715
Olfr524	-7.76191	0.00251325	0.26555
Olfr1305	-7.1241	0.00251325	-0.382218
B230119M05Rik	-5.25207	0.00251325	-1.35009
P2rx2	-5.69569	0.00251325	-0.974331
Aldh1a3	-5.10649	0.00251325	-1.87013
Col7a1	-6.34058	0.00251325	0.127213
Olfr1084	-6.81993	0.00251325	0.451319
Olfr781	-7.44151	0.00251325	-0.00414127
Cetn1	-7.58524	0.00251325	0.0922234
Gm8709	-7.81017	0.00251325	0.29965
LOC108167971	-5.22446	0.00251325	-1.62486
Naa16	1.60054	0.00251325	3.9742
Celf6	-6.42453	0.00251325	-0.499043
Olfr728	-6.01703	0.00251325	-0.954721
Socs7	0.904972	0.00251325	5.24609
Olfr418	-8.56151	0.00251325	0.639254
LOC108168957	-6.20864	0.00251325	-0.685378
Olfr1038-ps	-7.58509	0.00251325	0.162743
Prdx6b	-6.83439	0.00251325	0.48837
Ankrd63	-6.80946	0.00251325	-0.698783
Chrnd	-8.03722	0.00251325	0.436604
Olfr1102	-6.6854	0.00251409	0.387254
Olfr155	-7.0797	0.00251851	-0.303181
Ptpn1	-1.1057	0.00251851	5.68619
Cnn1	-5.69162	0.00251851	-0.442706
Itga4	0.90451	0.00251851	9.69967
Ambra1	0.963129	0.00251851	5.30691
Olfr547	-8.07099	0.00251851	0.469857
4930415L06Rik	-7.18976	0.00251851	-0.231949
Olfr958	-7.19818	0.00251851	-0.0176387
Optn	-1.04042	0.00251851	5.64875
Fopnl	-0.880279	0.00251851	4.70878
Hist1h2bh	-2.97986	0.00251851	2.39387
Snora23	-1.2139	0.00251851	3.92001
Nppb	-5.85854	0.00251851	-0.975031
Olfr283	-7.89137	0.00251851	0.376767
Olfr1023	-6.27866	0.00251851	-0.963775
B430306N03Rik	2.01414	0.00251851	2.91949
Ubtfl1	-6.15969	0.00251851	0.77293
Vmn1r78	-7.55756	0.00251851	-0.139363
Olfr1225	-7.27632	0.00251851	-0.210289
Mfsd7a	-1.14135	0.00251851	6.01032
Gm11780	-8.17262	0.00251851	0.592665
Lao1	-5.84965	0.00251851	-0.938945
Olfr1243	-2.88134	0.00251851	2.51909
4930598F16Rik	-5.67935	0.00251851	-1.20319
Adam6b	-6.7525	0.00251851	-0.610773
Olfr309	-6.46492	0.00251851	-0.540867
Catip	-6.73152	0.00251851	-1.0329
Olfr1272	-8.26759	0.00251851	0.589728
Nat8f2	-5.57145	0.00251851	-1.02406
Hint2	-1.08745	0.00251851	4.2003
Pitx3	-5.43374	0.00251851	-1.24674
Olfr492	-6.40267	0.00251851	-0.669632
LOC108167946	-8.73609	0.00251851	1.02419
Sec23b	0.97895	0.00251851	5.98932
Mc4r	-7.10902	0.00251851	-0.236413
D230030E09Rik	-5.24318	0.00251851	-1.4205
Camk1d	1.37	0.00251851	4.93512
4930412E21Rik	-7.69493	0.00251851	0.132643
Ttc39b	1.81901	0.00251851	3.66961
Chrm5	-7.30986	0.00251851	-0.17063
Paqr9	-7.7914	0.00251851	0.11268
Gramd1b	-1.22107	0.00251851	6.8751
Pcolce2	-5.47462	0.00251851	-0.620277
Tas2r121	-7.73352	0.00251851	0.0830671
Actl11	-6.51281	0.00251851	0.0849409
Ern2	-6.97303	0.00251851	-0.289563
Olfr73	-7.7381	0.00251851	0.194796
Fzd10	-6.49882	0.00251851	-0.739431
Gm29590	-6.79058	0.00251851	-0.34903
BC024386	-5.61312	0.00251987	-1.24323
Olfr814	-6.44421	0.00251987	-0.661926
Olfr979	-7.06074	0.00251987	-0.29608
Olfr539	-7.84789	0.00252034	0.342579
Rnf149	-0.928873	0.00252279	6.97048
Bdkrb1	-6.03961	0.00252279	-0.158274
Gm30818	-7.06707	0.00252279	-0.134168
Plekhn1	0.955176	0.00252279	6.04378
Foxr1	-5.59743	0.00252279	-0.978447
Fpr-rs7	-7.36179	0.00252279	0.145972
Pdgfb	2.02654	0.00252279	6.70346
Olfr1278	-7.24153	0.00252279	-0.253515
Pdk3	0.930095	0.00252279	4.50894
Tas2r120	-7.54741	0.00252279	0.152208
Vmn1r226	-6.74449	0.00252279	-0.503761
Trpv6	-6.66683	0.00252279	-0.473747
Tmem171	1.05523	0.00252279	5.87056
Olfr1042	-6.17597	0.00252279	-0.830167
Tnmd	-6.04563	0.00252279	-1.03353
Dusp21	-6.57726	0.00252279	-0.669486
Tcf7l2	1.96732	0.00252279	3.46214
Alas1	0.907432	0.00252279	7.11021
Olfr1469	-7.61023	0.00252279	0.117887
Olfr917	-6.93196	0.00252279	-0.327428
Gm40289	-5.44236	0.00252279	-1.17394
Tas2r102	-6.37959	0.00252279	0.111262
LOC105243101	-5.1676	0.00252279	-1.63221
4933412E12Rik	1.35063	0.00252279	3.89922
Olfr1133	-8.15601	0.00252279	0.540739
Inafm1	-2.32187	0.00252279	2.89169
Olfr738	-7.69753	0.00252279	0.274227
Pcmtd1	1.10797	0.00252279	4.96555
Extl2	-1.22383	0.00252279	4.03906
Snap23	0.968503	0.00252279	6.87666
Olfr907	-6.94588	0.00252279	-0.463111
Olfr460	-8.98744	0.00252279	1.06671
Fam198b	-1.00786	0.00252279	3.5767
Map10	-3.63114	0.00252279	1.51842
Vmn1r27	-7.05647	0.00252279	-0.222096
Krtap26-1	-7.60079	0.00252279	0.25462
Klk1b9	-5.34218	0.00252279	-1.50475
Tas2r103	-7.49725	0.00252279	-0.196953
Olfr1221	-5.9247	0.00252279	0.516246
Olfr1076	-7.06072	0.00252279	0.428225
Gm6642	-6.32374	0.00252279	-0.889462
Egfl8	-2.60403	0.00252279	1.82879
Krtap4-8	-8.05963	0.00252279	0.485463
E530011L22Rik	-2.4083	0.00252279	2.93259
1700092K14Rik	-6.27832	0.00252279	-0.634944
Gatm	1.58195	0.00252279	5.75345
Olfr1132	-7.73484	0.00252279	0.15896
Olfr609	-8.02549	0.00252279	0.316501
Ntrk1	-5.65251	0.00252279	-1.03817
Gm11567	-7.68096	0.00252279	0.289149
Pik3ip1	-2.60659	0.00252279	2.84974
Olfr1180	-6.95119	0.00252279	-0.388624
Mageb16-ps1	-5.65067	0.00252279	-1.20918
Gm5593	-7.62878	0.00252279	0.300248
Olfr877	-7.2122	0.00252279	-0.275689
Gm12326	-5.37591	0.00252279	-1.22901
6030498E09Rik	-6.17223	0.00252279	0.0126109
AY702102	-6.22099	0.00252322	-0.929262
Adamtsl5	-3.35218	0.00252562	2.23034
Olfr1028	-8.47768	0.00252617	0.766171
4921501E09Rik	-7.84079	0.00252617	0.300875
Olfr285	-6.56356	0.00252617	0.320834
Olfr1265	-8.65095	0.00252617	0.838675
Htr1a	-6.28183	0.0025345	-0.656826
Brwd3	1.07255	0.0025345	4.72547
Olfr402	-7.04615	0.00253772	0.829209
Gm2176	-5.85143	0.00253942	-0.0939715
Olfr1260	-6.86718	0.00254288	-0.453535
Serpinb9	2.09123	0.00254397	5.5951
Gm15056	-5.29513	0.00254565	-1.27814
Dmrtc2	-6.88993	0.00254792	0.69209
Atp6v0d2	-2.22307	0.00254792	3.02046
Dtx3	-1.18108	0.00254792	3.6853
Snx32	-1.57941	0.00254792	3.49878
Pcdhb9	-7.52211	0.00254792	0.129376
Olfr994	-7.32511	0.00254792	-0.0658945
Itga6	1.11233	0.00254792	7.04652
Rnf128	-0.848338	0.00254792	7.24473
Ccdc182	-6.85098	0.00254792	-0.419775
Olfr944	-8.1852	0.00254792	0.390864
LOC108168857	-5.61974	0.00254792	-1.50569
AU018091	-6.70311	0.00254792	-0.44463
Olfr357	-8.29192	0.00254792	0.537529
Utf1	-5.30473	0.00254792	-1.25744
Olfr437	-7.90713	0.00254792	0.428248
Olfr923	-7.96625	0.00254792	0.355083
Taar9	-7.5577	0.00254792	0.0901639
Rngtt	1.22265	0.00254792	5.63156
Olfr1098	-8.3983	0.00254792	0.746277
Cyp2a12	-5.164	0.00254792	-1.46189
Gm9839	-7.40303	0.00254792	0.0296951
Gtpbp2	0.877306	0.00254792	5.85001
Ppm1k	1.28857	0.00254792	4.62104
LOC108168307	-7.64582	0.00254792	0.0673904
LOC102635322	-5.2525	0.00254792	-1.45222
Olfr198	-7.84221	0.00254792	0.294084
Vmn1r171	-7.51757	0.00254792	0.204743
Olfr986	-8.07713	0.00254792	0.516881
Krtap3-2	-6.9482	0.00254792	-0.319981
Olfr789	-8.40373	0.00254792	0.772862
Rmdn3	0.72528	0.00254792	7.39756
BB218582	-5.58394	0.00254792	-1.20592
1700036A12Rik	-7.6077	0.00254792	0.190181
Klhl34	-7.63381	0.00254792	-0.0527751
Parvg	0.854329	0.00254792	5.13356
Lrrc10b	-6.97519	0.00254792	0.360324
Cdr1	-6.07649	0.00254815	-0.898597
Vmn1r9	-7.89882	0.00254815	0.426956
Nrm	0.829063	0.00254815	4.52276
LOC108167609	-6.14527	0.00254815	-0.564331
Olfr1160	-7.33067	0.00254815	0.104506
Olfr619	-7.48483	0.00255469	0.15838
Olfr272	-6.37396	0.00255469	-0.597757
Hcn4	-6.93398	0.00255469	-0.256587
Cd248	-8.04901	0.00255469	0.540955
Sh3bgrl2	-2.45409	0.00255814	5.14357
Nmrk2	-6.1243	0.00255814	-0.841505
Vmn1r231	-8.00554	0.00255814	0.392239
Olfr476	-7.16621	0.00256136	-0.263916
LOC102641859	-5.39446	0.00256136	-0.316883
Adra2c	-8.21393	0.00256136	0.637572
Hid1	-6.56936	0.00256136	-0.632075
Acox2	-6.08153	0.00256136	-0.815844
Rtn1	2.46698	0.00256136	2.51078
Olfr746	-6.69229	0.00256896	-0.88367
Olfr1162	-7.89405	0.00256896	0.176162
Neurog1	-7.39264	0.00256896	0.0167024
Mir6336	-5.59567	0.00256896	-1.42245
2210011K15Rik	-8.14627	0.00256896	0.447926
Ifi204	0.838814	0.00257378	7.82916
AA543401	-7.98823	0.00257385	0.441022
Tmem54	-6.86624	0.00257778	-0.398491
Gm5382	-6.31739	0.00257778	-0.951345
Olfr512	-7.03984	0.00257778	-0.143227
H3f3c	-5.68167	0.00257778	2.90698
Gykl1	-7.119	0.00257778	-0.267942
4930448K20Rik	-6.52614	0.00257788	-0.616395
Lap3	1.03707	0.00257788	7.2404
Gm26512	-7.78831	0.00257788	0.0189643
Olfr284	-8.02414	0.00257788	0.334714
Ccdc107	-1.22977	0.00257788	3.57839
Zfp212	0.865981	0.00257788	4.7036
1700044K03Rik	-5.87315	0.00257788	-1.12439
Olfr1049	-7.54328	0.00257788	0.231988
Isoc2b	-2.31077	0.00257788	2.25889
Olfr787	-7.43577	0.00257788	0.111083
Vmn1r11	-7.7257	0.00257788	0.154365
1700001J11Rik	-6.58331	0.00257788	0.264795
Olfr23	-8.31245	0.00257788	0.55959
Dvl2	-1.38346	0.00257788	3.80781
Setd1b	1.23004	0.00257788	5.15069
Mark1	-7.36568	0.00257788	0.654446
Upk1a	-4.28612	0.00257788	1.32777
Olfr218	-7.77397	0.00257788	0.263317
LOC108168727	-5.53162	0.00257788	-1.11917
4930563E22Rik	-7.51492	0.00257788	0.0976346
Pmf1	0.873906	0.00257788	6.15476
Olfr1489	-7.42966	0.00257788	-0.0485962
Olfr786	-6.57998	0.00257788	-0.594499
Krtap5-4	-6.92556	0.00257788	-0.263713
Gm20939	-1.51307	0.00257788	2.57588
Gm31475	-5.55268	0.00257788	-1.52608
Gpc1	2.15656	0.00257788	3.66269
Vmn1r210	-8.15123	0.00257788	0.425028
Rpl31-ps12	-7.69094	0.00257788	0.969599
Ggct	1.01718	0.00257788	6.5473
Npbwr1	-6.65621	0.00257788	-0.644815
Gm4916	-7.0443	0.00257788	-0.242603
Htr3a	-7.8399	0.00257788	0.20046
Olfr1454	-7.57575	0.00257788	0.941332
Olfr373	-6.70912	0.00257908	-0.613609
Vmn1r237	-6.58866	0.00257908	-0.545339
Olfr361	-7.28197	0.00257908	-0.0883507
Cyp2d22	-7.77114	0.00257908	0.270632
Olfr381	-6.84657	0.00257908	-0.338173
V1rd19	-7.52328	0.00257908	0.0712596
Igbp1b	-8.16294	0.00257908	0.617161
Whsc1	1.5101	0.00257908	3.58843
Vmn1r224	-8.16221	0.00257908	0.511315
Olfr317	-7.17389	0.00257908	-0.0613889
Olfr668	-7.47133	0.00257908	-0.109023
Cyp4x1os	-7.60996	0.00257908	0.167197
Acp5	-1.60049	0.00257908	4.44043
Odf4	-8.07669	0.00257908	0.509751
Cacna2d2	-6.51365	0.00257908	-0.429866
Olfr585	-6.19436	0.00257941	-0.89622
AI463170	-5.09048	0.00257941	-1.77254
Vmn1r230	-7.46401	0.00257941	-0.11881
1700030N03Rik	-7.01485	0.00257941	-0.18447
Olfr516	-6.40884	0.00257941	-0.979371
Gda	1.13893	0.00257941	6.71145
Vegfb	-1.42203	0.00257941	4.05367
Cnn3	2.46312	0.00258	6.33125
Ttyh1	-5.2826	0.00258	-1.40826
Tsr3	-1.22422	0.00258	4.71197
Kif9	-3.8743	0.00258	2.02032
Mamdc2	-3.53736	0.00258178	3.27494
Glipr2	3.14758	0.00258178	3.67703
Olfr1066	-5.82335	0.00258178	-0.948438
Intu	2.7822	0.00258178	2.8679
4931408D14Rik	-7.08629	0.00258178	0.530038
Plekhg4	-7.04613	0.00258178	0.545424
Hba-x	-7.28026	0.00258178	-0.179603
Vmn1r79	-7.90948	0.00258178	0.222747
Olfr1287	-7.87205	0.00258178	0.290979
Gm6309	-5.54458	0.00258178	-1.38724
Slc33a1	1.67562	0.00258178	4.03515
Kremen1	0.804462	0.00258178	5.84008
Plxnb1	-6.67126	0.00258178	-0.444494
Gbp3	0.951903	0.00258178	9.96616
Dcst1	-7.91108	0.00258178	0.376192
Arl5b	1.42617	0.00258543	5.71895
Aph1b	-1.24332	0.0025912	2.98864
Gsdma	-5.4282	0.00259602	-1.4299
4930529C04Rik	-8.0181	0.00259602	0.46096
Gm17756	-6.97758	0.00259677	-0.30051
Olfr467	-7.36037	0.00259724	0.647466
A1bg	-5.48352	0.00259724	-1.30836
Gm32450	-6.35677	0.00259724	0.47684
Lce6a	-6.32908	0.00259724	-0.767783
Gm13630	-5.33238	0.00259724	-1.28944
E130012A19Rik	-1.63986	0.00259799	2.90676
Tecpr1	-1.34171	0.00259799	2.91326
Gm38397	-6.40378	0.00260713	-0.619188
Vmn1r10	-7.85464	0.00260821	0.30844
Heatr5b	0.876138	0.00261047	4.43172
Olfr669	-7.88993	0.00261047	0.356595
Vmn1r203	-7.85446	0.00261047	0.376926
4930515B02Rik	-7.19887	0.00261222	-0.283438
Gm36736	-5.51495	0.00261222	-1.12981
Apof	-5.18717	0.00261222	-1.64608
Gm10325	-6.96554	0.00261222	1.37519
Pcdhb6	-6.94196	0.00261222	-0.347345
Klk7	-5.59141	0.00261222	-1.23215
Clmp	-2.57897	0.00261222	3.17709
Smpd2	-1.75778	0.00261222	2.56076
Sowahb	-7.06416	0.00261222	-0.281994
Tcap	-5.33445	0.00261306	-1.28055
Olfr148	-7.12407	0.00261497	-0.296873
Olfr1179	-7.52779	0.00261902	0.195623
Hrct1	-6.66588	0.00261902	-0.359091
Olfr1387	-7.76894	0.00262166	0.208841
Smad2	-1.03285	0.00262228	4.62174
Il13ra1	1.12822	0.00262228	4.35821
Arel1	0.746716	0.00262228	5.96025
Tmem39a	1.46897	0.00262455	4.83003
Map1a	-5.52395	0.00262604	-0.497808
Lpar1	1.20889	0.00262604	5.61129
Gm10272	-7.82183	0.00262604	0.277145
Pex1	-1.00215	0.00263008	4.44877
Nek5	-7.2675	0.00263027	-0.103905
Gm44	-6.83189	0.00263027	-0.413972
Crim1	1.24338	0.00263027	4.15453
Olfr1212	-7.42897	0.00263029	0.0652346
Gm9508	-7.86505	0.00263029	0.278135
Panx1	-0.870198	0.00263043	4.93828
Fam105a	-1.76422	0.00263143	2.70097
Gm32849	-6.43832	0.00263143	-0.694086
Msgn1	-7.88957	0.00263143	0.5175
Olfr1183	-7.71072	0.00263143	0.105835
Krtap10-10	-6.84125	0.00263143	0.522537
Scg2	-8.03087	0.00263143	0.470955
1110057P08Rik	-7.67598	0.00263143	0.0107056
Rasd2	-2.154	0.00263143	3.22614
Cptp	1.22432	0.00263143	3.5304
Dbnl	0.845519	0.00263143	7.42843
Olfr69	-6.38077	0.00263143	-0.708558
Psd3	1.54982	0.00263143	4.31597
Olfr729	-6.01945	0.00263143	-0.87431
9330155M09Rik	-5.86777	0.00263143	-1.0249
Gm5093	-5.80868	0.00263143	-1.09305
Olfr1135	-7.39932	0.00263143	0.010152
Ggnbp2os	-3.64464	0.00263143	1.50994
Tmem38b	-0.881621	0.00263143	5.53713
Olfr248	-6.91665	0.00263143	-0.335366
Kng2	-8.36477	0.00263143	0.729554
Bpifa3	-6.48435	0.00263143	-0.831181
9330133O14Rik	-1.27313	0.00263143	3.71582
Olfr622	-7.34852	0.00263143	-0.00968555
Olfr671	-7.96926	0.00263143	0.427798
1700020M21Rik	-7.71946	0.00263143	0.0969849
Vmn1r88	-7.38126	0.00263143	-0.0472575
Palm3	-5.37405	0.00263143	-1.75608
Furin	1.18757	0.00263143	9.71303
Olfr804	-6.80295	0.00263143	-0.522127
Klk1b26	-7.2919	0.00263143	0.581363
LOC102637720	-3.05019	0.00263143	1.91258
Olfr1261	-7.29974	0.00263143	0.0562382
Rtl1	-6.72636	0.00263143	-0.308853
Olfr1341	-7.4746	0.00263558	-0.0557405
Gm7102	-5.92937	0.00263558	-0.122802
Vwf	-1.42963	0.00263558	4.10833
Gnl3	-0.883727	0.00263956	4.80931
1700071K01Rik	-7.24046	0.00263988	-0.11648
Slc20a1	-0.737883	0.00263988	6.76099
Olfr395	-7.98634	0.00263988	0.459473
Tm4sf5	-2.72499	0.00264033	2.06749
Gm3596	-5.47992	0.00264033	-0.670764
Fibin	-7.44027	0.00264033	0.189057
Fgd6	1.29096	0.00264033	3.78888
Olfr1000	-7.01794	0.00264033	-0.403882
Gm36418	-5.8736	0.00264033	-0.890004
0610038B21Rik	-1.32002	0.00264033	3.48586
Nup54	-0.791433	0.00264033	6.33733
Gm7607	-5.64111	0.00264033	-1.26614
1700019M22Rik	-7.28626	0.00264033	0.752187
Gm5590	-5.3728	0.00264033	-1.40789
Olfr935	-7.79776	0.00264033	0.286296
Pnpla7	-1.16953	0.00264033	4.41367
Peg3os	-5.7059	0.00264033	-0.278202
Vmn1r176	-5.41489	0.00264033	-1.27028
4930503H13Rik	-6.9706	0.00264033	-0.335416
Agxt	-5.71483	0.00264033	-1.25999
Prmt6	-1.32299	0.00264033	3.72712
Vmn1r8	-8.00609	0.00264033	0.463643
Kcnd3os	-6.82738	0.00264033	-0.481797
D030068K23Rik	-7.1922	0.00264033	-0.0545281
St7	1.064	0.00264033	7.2961
Creg1	-0.91782	0.00264033	7.56076
Vmn1r21	-8.14764	0.00264033	0.351402
Olfr1156	-6.93322	0.00264033	-0.599678
Dmpk	1.9725	0.00264033	3.43094
1810019D21Rik	-5.94886	0.00264033	-0.214861
Olfr644	-8.32882	0.00264033	0.67194
2210409E12Rik	-6.05415	0.00264033	-0.128227
Olfr3	-8.19979	0.00264033	0.383541
Dgkq	-0.913793	0.00264033	4.20088
Aph1c	-1.55986	0.00264033	3.37284
Zc3h4	1.02999	0.00264033	5.11106
Gm10658	-3.3259	0.00264033	1.18431
Olfr290	-5.48256	0.00264033	-1.19074
Fthl17f	-5.68165	0.00264033	-1.56264
Gm5481	-6.78271	0.00264033	-0.418758
Plk1	-1.37385	0.00264033	3.91135
LOC108167814	-6.63219	0.00264033	-0.433066
Gm11544	-7.12551	0.00264033	-0.105682
Gm11555	-7.22423	0.00264033	-0.113706
Cd63	-0.832928	0.00264033	10.8534
Olfr1112	-7.71982	0.00264033	0.0907367
Olfr1239	-6.91079	0.00264033	-0.513721
Uts2r	-7.42058	0.00264033	-0.286962
Smim3	1.09463	0.00264033	4.86421
Olfr130	-7.89245	0.00264033	0.236457
Gm9159	-6.72157	0.00264033	-0.521866
Rorc	-6.14084	0.00264033	-1.18511
Atf3	-0.999036	0.00264033	10.1764
Ddit4	-1.99826	0.00264033	2.84815
Mib2	-1.95639	0.00264033	2.88801
Peg12	-6.5999	0.00264033	0.276186
Olfr213	-7.81694	0.00264033	0.26495
Elf3	-6.7809	0.00264033	-0.490139
Slc6a1	-6.76477	0.00264033	0.217535
AA414992	-7.71393	0.00264033	0.900228
Wee1	1.72194	0.00264033	3.1287
Olfr1275	-7.75168	0.00264033	0.262627
Mars2	-1.5264	0.00264033	3.66218
9230110C19Rik	-7.1961	0.00264033	-0.152085
Zic2	-6.31553	0.00264033	0.0684273
Gm7788	-7.90442	0.00264185	0.354139
Slc6a16	-7.30036	0.00264185	-0.0554723
Olfr881	-7.54609	0.00264185	0.777285
Ebf4	-5.09885	0.00264185	-1.50527
2010320M18Rik	-2.33157	0.00264185	2.82953
Kdm5a	1.02039	0.00264185	5.73499
Olfr1154	-7.21949	0.00264185	-0.0393401
Pcdhb13	-5.29978	0.00264245	-1.25648
Olfr963	-7.10468	0.00264363	0.572098
Cdh16	-7.00622	0.00264415	-0.468589
Olfr1532-ps1	-8.07878	0.00264529	0.413166
Krtap19-3	-7.28426	0.00264705	-0.204661
Krtap10-4	-7.20321	0.00264705	-0.217966
Ctsd	-0.883137	0.00264705	13.2387
4833411C07Rik	-7.7041	0.00264867	0.205313
LOC108169082	-7.0995	0.00264867	-0.0736654
Lhx1	-7.2527	0.00264867	-0.00514117
Gm15743	-8.14911	0.00264867	0.35239
Syndig1l	-5.23703	0.00265041	-1.3277
Cldn8	-7.94974	0.00265041	0.344063
Olfr960	-5.96349	0.00265041	0.132679
Gm38715	-5.13302	0.00265041	-1.59567
2210404E10Rik	-5.22911	0.00265041	-1.4651
LOC108167873	-4.96136	0.00265041	-1.67605
Olfr221	-6.83602	0.00265041	-0.389539
Gm4943	-3.74691	0.00265041	2.31425
Olfr1257	-7.33265	0.00265062	-0.0664813
Mmp25	3.231	0.0026507	3.12251
Klk1b7-ps	-6.55011	0.0026507	-0.540115
Olfr229	-6.73927	0.0026507	-0.539979
Olfr10	-7.42555	0.0026507	0.844351
LOC108167799	-6.09231	0.0026507	-1.01059
LOC108167339	-1.76259	0.0026507	2.76787
Gm8140	-5.86532	0.0026507	-0.901456
Tmem52	-7.83209	0.0026507	0.354865
LOC108168304	-3.5953	0.00265221	2.36205
Hat1	0.987201	0.00265591	6.0251
Tmem30b	-7.76867	0.00265616	0.263846
Olfr545	-7.6084	0.00265616	0.0246604
Pde1b	1.02332	0.00265616	5.33815
Iqsec1	-1.11052	0.00265616	4.84429
H2afb2	-7.2111	0.00265616	-0.175711
Mapk14	-1.61467	0.00265616	5.71701
Olfr591	-8.50566	0.00265616	0.721393
Olfr57	-7.28454	0.00265616	-0.163901
Olfr576	-8.24042	0.00265616	0.482941
Bean1	-5.75224	0.00265616	-1.02328
Olfr1313	-7.67227	0.00265616	0.187299
Neu1	-1.08545	0.00265616	5.83652
Klhl25	-2.29554	0.00265616	2.54077
Sec14l3	-6.96218	0.00265776	-0.414023
Olfr15	-8.16147	0.00265927	0.503326
Unc5cl	-7.61114	0.00266616	0.0412342
LOC108169118	-6.06814	0.00266809	-0.329904
Susd6	-0.931465	0.00267079	8.13132
Hist1h2ba	-7.26019	0.00267692	-0.0947138
Neurl3	1.0774	0.00267782	6.33233
Cldn3	-7.76672	0.00267782	0.203678
Kis2	-6.56092	0.00267782	-0.550265
Vmn1r234	-6.95009	0.00267782	-0.421006
Il7r	-0.777318	0.00267782	6.80212
Olfr707	-8.22791	0.00267972	0.574035
Gm35404	-7.29465	0.00267991	-0.130903
Phip	1.07245	0.00267991	6.32341
Sat2	-3.96738	0.00267991	2.46839
Fam229a	-5.95155	0.00267991	-1.45564
Olfr1448	-7.33198	0.00267991	-0.0359619
LOC108168109	-1.15672	0.00268451	3.37806
Cdh15	-7.9296	0.00268451	0.276952
Sit1	-5.8777	0.0026866	0.0868208
Krtap20-2	-7.06724	0.0026866	-0.351296
Krtap15	-8.03888	0.0026866	0.33117
Gm6588	-5.66104	0.0026866	-1.2588
1500015A07Rik	-2.65159	0.0026866	2.6134
Ints8	1.06475	0.0026866	4.833
4930465K10Rik	-8.03691	0.0026866	0.312424
Olfr161	-6.64063	0.0026866	0.337532
2300003K06Rik	-8.13349	0.00268902	0.580993
Btnl4	-8.35802	0.00269066	0.58507
Sult1c2	-6.25057	0.00269131	-1.02366
Pcdhb4	-7.21693	0.00269898	-0.121558
A730046J19Rik	-5.8404	0.00269898	-1.12348
Olfr196	-5.80817	0.00269898	-0.944818
Olfr1145	-7.98596	0.00269898	0.406351
Krtap16-1	-7.72973	0.00269898	0.0848838
Smox	1.36352	0.00269898	4.82512
Klk1b8	-5.33389	0.00269898	-1.49112
Hist1h3f	-7.17551	0.00269898	-0.290531
Ptk2b	0.866685	0.00269898	7.98678
Vmn1r188	-8.32156	0.00269898	0.490611
Olfr1461	-6.82677	0.00270092	0.329837
Olfr372	-7.38182	0.00270092	0.0108082
Npy	-1.27031	0.00270092	10.3103
Olfr809	-7.88371	0.00270092	0.440625
Olfr1471	-7.66901	0.00270092	0.250329
Olfr530	-8.00394	0.00270092	0.381671
Gm7562	-6.91157	0.00270092	0.252702
Olfr1126	-7.52344	0.00270092	0.209195
Qtrt1	-1.35849	0.00270092	3.56197
Larp1b	1.04565	0.00270092	4.1405
Gm15881	-7.64346	0.00270092	1.02842
Gm29735	-8.6757	0.00270092	0.848
Oxt	-6.07137	0.00270092	-0.246075
Taar7e	-6.96435	0.00270092	-0.456363
Olfr429	-8.67482	0.00270092	0.847765
Krtap22-2	-6.6367	0.00270092	-0.480245
Olfr360	-7.38775	0.00270092	-0.106672
Tas2r119	-6.56626	0.00270092	-0.462847
Adm2	-6.09444	0.00270092	-0.849025
4930538L07Rik	-5.12112	0.00270092	-1.62094
Olfr598	-8.41205	0.00270092	0.684592
Olfr138	-7.03914	0.00270092	-0.227219
Olfr774	-6.97438	0.00270092	-0.519013
Olfr1024	-7.48046	0.00270092	-0.00376149
Magel2	-7.01773	0.00270092	-0.223234
Gm8674	-6.96668	0.00270092	-0.177279
Rbp4	-5.71427	0.00270092	-0.242544
Vmn1r173	-7.24225	0.00270092	-0.0885979
Olfr474	-7.82461	0.00270092	0.241612
LOC108169151	-5.96836	0.00270092	-0.770742
Cldn10	-5.4801	0.00270414	-0.392711
Khdc1b	-8.15937	0.00270414	0.521413
Gm35798	-8.20048	0.00270476	1.40303
Spef1	-3.02132	0.00270476	1.93628
Hesx1	-8.6472	0.00270476	0.812397
Cyp8b1	-6.32563	0.00270786	0.0863245
Vmn1r178	-4.92031	0.00271053	-1.72263
Mir7060	-1.18325	0.00271148	3.72163
Olfr1061	-7.97514	0.00271361	0.423865
Slc26a5	-5.62471	0.00271603	-1.29626
Glb1l	-1.2648	0.00271603	3.49991
BC024139	-6.07464	0.00271603	-1.1335
Hdgfl1	-7.58373	0.00271603	0.240791
Gm41676	-6.43287	0.00271603	-0.757223
Dgka	1.27248	0.00271603	3.60674
Olfr1276	-7.40559	0.00271603	0.0686546
Vmn1r74	-7.32002	0.00271603	-0.0976227
Krt32	-7.4749	0.00271603	0.139995
Olfr482	-7.21839	0.00271603	-0.104012
Olfr273	-8.2304	0.00271603	0.517383
Snd1	0.869182	0.00271836	8.40709
Tarm1	1.191	0.00271836	6.63146
Olfr1451	-6.67028	0.00271836	0.166155
Olfr656	-8.28381	0.00271978	0.579858
Gnat2	-8.4016	0.00272395	0.760731
LOC108168166	-5.29711	0.00272446	-0.254814
LOC108167601	-8.41548	0.00272662	0.804018
Pfkp	1.16268	0.00272662	7.92615
Olfr889	-7.84003	0.00273251	0.225164
Olfr723	-6.82272	0.00273251	-0.434609
Ahr	-1.2622	0.00273517	4.09373
Olfr194	-6.89739	0.00273725	-0.442968
Olfr1505	-8.27133	0.00273788	0.681017
Dusp5	3.14869	0.00273911	3.4501
Gm10638	-7.47596	0.00273911	0.107023
Pcdhb7	-5.86935	0.00273911	-0.25946
Gm5176	-3.59803	0.00273911	2.53788
Ttc21a	-6.16124	0.00273911	-0.834836
LOC108168466	-6.90475	0.00273995	-0.535422
Slc22a13	-6.72366	0.0027404	-0.648907
Olfr31	-8.14157	0.00274199	0.358544
Bhlhe23	-5.71142	0.00274199	-1.13824
Gm19866	-6.93047	0.00274199	-0.401993
Adamts1	-2.30649	0.00274199	2.43523
Efcab6	-6.06038	0.0027426	-0.971507
Fmnl1	0.913341	0.00274285	5.42694
Fam187a	-6.80721	0.00274285	-0.505026
Sqle	-1.72757	0.00274285	5.12297
Olfr771	-8.44053	0.00274373	0.581508
Sycp1-ps1	-5.87922	0.00274373	-1.06111
Tas2r131	-5.54519	0.00274496	0.260605
Ppargc1a	-6.69304	0.00274496	-0.514564
Pcdhb19	-6.44432	0.00274496	-0.756056
Olfr170	-8.13068	0.00274583	0.377527
Olfr29-ps1	-7.8746	0.00274583	0.31507
Gm11568	-6.69498	0.00274583	-0.541767
Fpr-rs3	-8.06812	0.00274583	0.329489
Cyp2d40	-6.07591	0.00274583	-0.769711
Olfr770	-8.1786	0.00274583	0.541152
LOC105246895	-7.11344	0.00274583	-0.39499
Olfr890	-6.77445	0.00274583	-0.446635
Limd2	-0.925443	0.00274618	6.31019
Gfpt1	1.19141	0.00274618	6.67438
Olfr933	-8.07221	0.00274839	0.468192
Pou3f2	-6.97694	0.00274839	-0.515971
Olfr239	-8.52297	0.00274839	0.729188
Olfr1339	-6.85201	0.00274839	0.418117
Olfr908	-7.47585	0.00274839	0.111918
Msmo1	-1.8464	0.00274868	4.34093
Uncx	-4.93205	0.00274868	-1.97981
Gm5478	-7.55267	0.00274868	0.000337953
Taar4	-7.48686	0.00275071	-0.00229031
Olfr71	-5.54895	0.00275071	-1.07289
Pyy	-7.11495	0.00275071	0.417768
Olfr1051	-6.92918	0.00275071	-0.355899
Krt15	-7.02934	0.00275071	-0.390998
Pom121l2	-8.20086	0.00275071	0.503297
Gm14005	1.22173	0.00275071	3.98003
Slc7a4	-1.62958	0.00275071	2.25953
4930519K11Rik	-5.53652	0.00275574	-1.10534
Rwdd2b	-1.71808	0.00275574	2.57411
4930413E15Rik	-7.23453	0.00275629	-0.224366
Olfr1107	-7.20791	0.00275693	-0.181734
Fezf2	-6.16248	0.00275693	-0.984145
Zdhhc25	-7.08637	0.00275693	-0.152693
Olfr788	-8.1442	0.00275889	0.316145
Acvr1	1.09403	0.00275902	4.89586
Krtap19-2	-7.3424	0.00275943	0.0446835
Cypt4	-8.30707	0.00275943	0.648436
LOC105246636	-4.848	0.00276004	-2.01786
Tspan7	-4.31746	0.00276004	2.05922
Fscb	-6.61139	0.00276075	-0.797434
Ang4	-6.76329	0.00276132	-0.43692
Pcdhb12	-5.13072	0.00276132	-1.56953
Padi1	-6.84421	0.00276132	-0.58038
Olfr472	-8.29099	0.00276132	0.503808
Mmp11	-5.6376	0.00276132	-1.11725
Ptf1aos	-7.52895	0.00276132	0.0852159
Olfr1466	-8.93333	0.00276132	1.04952
Ogfod2	-1.89559	0.00276565	2.78985
Olfr1209	-7.145	0.00277803	-0.0967842
Olfr96	-7.26668	0.00277803	1.07343
1700011H14Rik	-7.68142	0.00277803	0.36204
9530091C08Rik	-5.95579	0.00277803	-1.04
Cxcl3	-1.16724	0.00277803	9.46343
Pycard	0.828865	0.00277901	5.87766
Olfr462	-8.26706	0.00278294	0.456624
Olfr211	-8.55052	0.00278294	0.680261
Gm32960	-7.71512	0.00278294	0.186961
Nags	-5.88242	0.00278339	0.112922
Olfr1262	-7.57766	0.00278899	0.115132
Olfr730	-7.13304	0.00278899	-0.172093
B9d1os	-8.39573	0.00278899	0.668443
Ppp1r15a	-0.777987	0.00278899	6.69114
Olfr1087	-6.8482	0.00279392	-0.649957
4930563D23Rik	-5.95424	0.00279445	-0.329285
Tiprl	1.23117	0.00279485	6.38641
Vmn1r57	-7.99485	0.00279485	0.404432
Olfr16	-8.34918	0.00279739	0.640969
D630024D03Rik	-3.55204	0.00280072	1.60054
Peg13	-1.50991	0.00280072	3.05431
Olfr262	-7.66481	0.00280072	0.23784
Ube2l6	0.758892	0.00280072	8.68311
Olfr934	-8.73716	0.00280072	0.858551
Gm5712	-7.46551	0.00280072	0.000684707
B3galt6	-3.3102	0.00280272	1.4005
BC020402	-3.1191	0.00280584	2.6438
Olfr772	-7.9616	0.00280658	0.244115
1700003E16Rik	-7.09887	0.00280658	1.2611
BC021614	-5.34836	0.00280658	-1.25837
Gm5039	-6.86014	0.00280658	-0.233778
Olfr13	-7.22898	0.00280958	-0.175584
Rusc2	-1.05399	0.00281013	4.88799
Tsen15	-1.53763	0.00281275	3.2844
Tlk2	0.858525	0.00281322	5.84078
Stard9	-1.43464	0.0028153	3.32981
Olfr314	-7.55064	0.00281732	0.134175
LOC101055782	-5.51082	0.00282005	1.24996
Slc18a3	-7.94861	0.00282005	0.312561
Gm5766	-7.54036	0.00282005	-0.0654773
Vmn1r191	-5.10158	0.00282005	-1.54409
Lonrf3	-1.93055	0.00282005	2.1755
Gpihbp1	-5.99506	0.00282005	0.264642
Cypt12	-8.23149	0.00282214	0.618525
4831407H17Rik	-5.72851	0.00282362	-1.00899
Sim1	-4.67677	0.00282616	-0.336245
Ciita	1.18658	0.00282616	5.5087
Psme2b	0.940787	0.00283028	6.87676
Olfr640	-7.90495	0.00283223	0.446585
LOC108169174	-5.55658	0.00283234	-1.2247
Vmn1r192	-7.0809	0.00283404	-0.207318
Camkv	-6.89887	0.00283404	-0.342705
Olfr1322	-7.30064	0.00283404	-0.137483
Dreh	-7.38533	0.00283404	1.09656
LOC108168936	-6.2557	0.00283404	-0.0209783
Pigm	-1.10936	0.00283408	4.08153
Extl1	-7.26262	0.00283408	-0.105414
Olfr1442	-8.11512	0.00283408	0.40025
Olfr1450	-8.08301	0.00283408	0.299809
Olfr370	-7.48966	0.00283408	0.0645245
Olfr971	-7.73989	0.00283408	0.294376
Dspp	-6.6468	0.00283408	-0.622444
Olfr1121	-8.08522	0.00283408	0.434598
Magee1	-1.85221	0.00283408	2.60137
Gm31763	-3.84995	0.00283408	1.69885
1700088E04Rik	-4.79316	0.00283408	-1.86378
Fam163b	-4.79316	0.00283408	-1.86378
Ankrd17	0.89287	0.00284129	7.15606
Fam43b	-7.75392	0.00284193	0.234374
Gm38404	-8.37333	0.0028433	0.54737
Pbp2	-8.21943	0.0028433	0.661705
Olfr1281	-7.6515	0.0028433	0.159387
Catsper1	-6.28472	0.0028433	-0.851591
Gm30695	-7.86344	0.0028433	0.238476
Fscn1	1.1714	0.0028433	3.50736
Kbtbd7	-1.31506	0.0028433	3.47991
LOC108168397	-5.09693	0.00284543	-1.02503
2310079G19Rik	-7.57776	0.00284613	0.0983894
Adrb1	-5.40047	0.00284949	-1.53361
Olfr479	-7.78859	0.00284992	0.325427
5031414D18Rik	3.16357	0.00285077	3.28238
Galnt4	-2.08042	0.00285077	2.95003
Tas2r124	-7.43271	0.00285239	-0.188904
Ube2dnl2	-4.98057	0.00285302	-1.59897
Olfr149	-6.67184	0.00285454	0.383427
1810011O10Rik	-7.46194	0.00285454	0.014279
Ppara	-6.64263	0.00285454	-0.587764
Ly6d	-4.81516	0.00285454	-0.203636
Olfr1297	-6.87795	0.00286072	0.59923
Olfr1100	-7.52443	0.00286268	0.088529
Fbll1	-7.56097	0.00286273	0.147048
Tcirg1	-0.943649	0.00286273	8.52916
Gm30908	-4.96216	0.00286273	-1.59094
Olfr209	-7.20784	0.00286273	-0.283946
Gm4788	-6.29975	0.00286273	-0.918512
Vmn1r223	-7.34807	0.00286399	0.0155221
Calm5	-4.90103	0.00286399	-1.66734
Vmn1r227	-6.6383	0.00286399	-0.710981
Mrgprh	-7.18371	0.00286399	-0.449136
Neurog3	-7.09655	0.00286399	-0.279052
Vmn1r38	-7.94192	0.00286691	0.358236
Olfr1474	-8.29234	0.00286877	0.559153
LOC102640059	-5.52629	0.00286877	0.417063
Olfr1288	-7.2331	0.00286877	0.0777825
Lyg1	-5.35239	0.00286877	-1.41079
Olfr1010	-8.28206	0.00286877	0.671655
S100a16	-5.45417	0.00286877	-0.2207
Lamc3	-6.14502	0.00286877	-0.788388
B020011L13Rik	-7.05983	0.00286877	-0.133041
Slamf1	1.36876	0.00286877	3.73296
Mfsd3	-2.07822	0.00286877	2.33651
4933405O20Rik	-8.0776	0.00287488	0.428527
Gm32735	-7.40851	0.00287488	0.0165752
LOC108168877	-6.5448	0.00287488	0.254766
Bhlhe22	-7.1425	0.00287666	-0.0323607
Ubl4b	-7.2632	0.00288002	0.0164818
Pop4	0.740091	0.00288099	6.20031
Gm4981	-7.24837	0.00288111	-0.220626
Olfr970	-5.62891	0.00288111	-0.384616
Atp6v0d1	-0.720325	0.00288739	7.30166
Tnni2	-1.23696	0.00288739	3.03719
Olfr835	-6.67354	0.00288794	-0.683738
Actl9	-7.7404	0.00288794	0.245962
Olfr1090	-7.367	0.00288794	-0.0458519
Kptn	-1.88871	0.00288794	2.90407
Sec24b	0.834255	0.00289021	7.02396
Olfr473	-7.21346	0.00289021	-0.175262
Olfr1048	-8.72143	0.00289021	0.875825
Islr	-5.06672	0.00289021	-1.41088
Olfr1155	-8.43082	0.00289191	0.463676
Olfr477	-8.08376	0.00289191	0.556781
AU019990	-5.10206	0.00289191	-1.53534
Ms4a6c	0.923894	0.00289191	8.05017
Nmral1	0.855607	0.00289191	3.90584
Mir669i	-6.34833	0.00289497	-0.548341
Olfr813	-8.2358	0.00289533	0.589371
Olfr885	-8.00732	0.00289789	0.459885
4930579J19Rik	-6.60184	0.0029003	-0.54094
Gm39121	-5.63465	0.00290347	-1.33703
Olfr1250	-8.52087	0.00290437	0.719911
Prrg4	0.952929	0.00290438	5.72542
Myadml2	-7.35272	0.00290489	-0.0167056
Gm36356	-6.93396	0.00290489	-0.519589
Gh	-5.17809	0.00290489	-0.330444
Tas2r110	-5.3316	0.00290489	-1.48202
4930401O10Rik	-5.78232	0.00290489	-1.38359
Dalir	-7.66622	0.00290489	0.133473
Skida1	-6.96835	0.00290489	-0.415618
Olfr1047	-8.04014	0.00290517	0.435435
Olfr1161	-7.2265	0.00290849	-0.175543
Olfr1013	-7.12286	0.00291238	-0.180993
Olfr1440	-8.32249	0.00291238	0.627624
Oprl1	-7.91794	0.00291296	0.440748
Pomgnt1	-0.998191	0.00291296	4.49256
Kap	-7.10011	0.00291296	-0.299996
Tex13a	-5.21092	0.00291732	-0.545718
Pkdrej	-7.47779	0.00291732	-0.00298481
Olfr1348	-7.08226	0.00291744	-0.0852709
Olfr355	-8.03761	0.00291851	0.32611
Gm9376	-6.33557	0.00291974	-0.0003809
B130006D01Rik	-2.9219	0.00292131	2.10129
Olfr362	-7.899	0.00292131	0.315059
Sox14	-5.3412	0.00292131	-1.28632
Gm41496	-6.35913	0.00292131	0.845233
Lbx1	-5.18724	0.00292131	-1.50693
Olfr1168	-8.39057	0.00292131	0.670714
Olfr1368	-7.46292	0.00292131	0.06394
Olfr1240	-7.69802	0.0029237	0.220314
Upk2	-7.91566	0.0029237	0.536021
C230072F16Rik	-6.87433	0.0029237	0.425807
Gm7285	-2.48093	0.00292512	3.06156
Kif4-ps	-7.44446	0.00292745	0.0455309
Gm12863	-6.86198	0.00293658	-0.259826
Olfr1453	-6.76802	0.00293674	0.249764
Txndc17	1.22051	0.00293897	8.78367
L3hypdh	-5.53765	0.00294024	0.660177
Gm12440	-5.51111	0.00294024	-1.26598
Nap1l2	-1.96474	0.00294024	1.96534
Olfr982	-8.27886	0.00294024	0.584675
Pgk2	-6.90277	0.00294477	0.222384
Olfr102	-7.0877	0.00294477	0.471053
4930430J02Rik	-5.79991	0.00294477	0.0591114
Notch1	0.734154	0.00294477	7.55111
Fcgbp	-6.30223	0.00294477	-0.921116
Tas2r143	-5.4908	0.00294477	0.255701
Olfr1105	-6.61858	0.00294477	-0.613359
Dppa4	-6.27175	0.00294477	-0.736942
Jarid2	1.57057	0.00294477	3.89783
Gm15800	1.58911	0.00294477	4.12556
4930544D05Rik	-6.5814	0.00294477	0.239156
Birc2	0.828031	0.00294724	6.37147
Dram1	0.891134	0.00294968	8.70343
Krtap6-5	-7.23294	0.00295064	-0.1952
Olfr506	-6.91869	0.00295064	-0.156799
Il11	-5.1221	0.00295201	-1.612
Hist1h4h	-3.98647	0.0029549	2.18103
Klf14	-7.06351	0.00295864	0.531748
Fcgr3	0.975829	0.00295956	9.89742
Tagap	0.824902	0.00295956	7.13414
Olfr876	-6.13961	0.00295956	-0.136368
Krtap19-4	-8.27109	0.00296209	0.68968
C1qc	0.987609	0.00296341	5.63169
G6pd2	-7.71023	0.00296341	0.205399
Ttc30b	-3.75766	0.00296518	1.51443
LOC108167568	-9.42098	0.00296518	3.80515
Olfr303	-8.15838	0.00296518	0.537911
Krt40	-7.33699	0.00296518	-0.202782
Zyx	1.47202	0.00296518	10.2693
Rnf186	-7.40028	0.00296518	-0.0565512
Olfr62	-8.00398	0.00296518	0.213191
Vmn1r6	-5.1102	0.00296518	-1.69937
Oscar	-4.69861	0.00297147	0.175508
2210420H20Rik	-4.7778	0.00297147	-0.165081
Olfr1325	-6.82921	0.00297147	-0.493483
Fchsd2	-0.883298	0.00297147	8.34185
Olfr134	-7.82337	0.00297147	0.187954
Fgfr4	-7.27338	0.00297147	-0.0700756
Gm4559	-7.16597	0.00297147	-0.146684
Ctag2	-5.03949	0.00297147	-1.55763
Olfr1279	-7.71387	0.00297147	0.910469
Gm14230	-4.93563	0.00297147	-1.80762
Gm9789	-6.54377	0.00297147	-0.662975
Olfr855	-6.4142	0.00297408	0.577881
Olfr417	-8.3391	0.00297541	0.689367
Olfr1511	-8.30126	0.00297567	0.637001
Zfp748	1.39275	0.00297578	2.8777
Tmem145	-6.86626	0.00297578	0.32853
Itpripl2	0.863417	0.00297608	7.022
Olfr1375	-6.08411	0.00297608	-0.771195
Gm11563	-5.40941	0.0029767	-0.77917
Txlng	1.22742	0.00297794	3.27598
Olfr633	-7.72178	0.00297805	0.25581
Ceacam20	-4.9924	0.00297805	-1.52724
Olfr354	-7.05237	0.00297805	0.554412
[truncated: 10,965 more rows]
