# Supplementary material for: Serglycin modulates inflammation and metabolism in macrophages
Source: iScience. 2026 Mar 10;29(4):115235. doi: 10.1016/j.isci.2026.115235 (PMC13062519; doi:10.1016/j.isci.2026.115235)
Supplement: Table S4. Differential gene expression analysis of the TNF-α signaling via NF-κB hallmark gene set in M1 Srgn−/− versus Srgn+/+ bone marrow-derived macrophages [file mmc5.xlsx]

## Sheet: Sheet1
Symbol	logFC	adj.P.Val	AveExpr
Fjx1	-4.69777	0.00639751	1.98494
Ier5	-3.54467	0.0185961	1.34328
Hes1	-3.41901	0.00676818	0.552939
Egr2	-3.15115	0.000838002	2.77324
Irs2	-2.95578	0.000522136	4.05809
Klf10	-2.87417	0.000745501	4.33719
Myc	-2.80629	0.000782647	2.76629
Plk2	-2.80333	0.00075874	7.92251
Csf2	-2.72662	0.00416361	2.51483
Areg	-2.56683	0.0220749	0.0852558
Cxcl1	-2.48705	0.000872321	10.306
Gem	-2.44828	0.00103503	3.42849
Tnfsf9	-2.28169	0.000342077	5.81142
Klf2	-2.14068	0.000745501	3.51684
Ier2	-1.99567	0.000461897	3.85446
Cxcl5	-1.96727	0.0136485	1.44382
Smad3	-1.95971	0.0619755	-0.29926
Sgk1	-1.95234	0.000342077	7.75664
Sphk1	-1.86709	0.00554524	2.64163
Cxcl2	-1.85924	0.000566929	11.5629
Fut4	-1.82724	0.00690593	2.2695
Zfp36	-1.71705	0.000741064	9.35081
Cebpd	-1.59942	0.00146375	4.37308
Maff	-1.39961	0.000361085	6.96251
Snn	-1.32011	0.00385295	3.78854
Slc2a3	-1.24402	0.00267747	2.54188
Ccl4	-1.23935	0.0017161	9.95728
Cxcl3	-1.16724	0.00158542	9.46343
Plau	-1.13711	0.000829965	5.67627
Zbtb10	-1.12435	0.0949962	1.32972
Atf3	-0.999036	0.00146953	10.1764
G0s2	-0.968077	0.243273	-0.14453
Per1	-0.880293	0.0143076	3.10772
Panx1	-0.870198	0.00127851	4.93828
Bcl3	-0.833835	0.00238159	7.81353
Bhlhe40	-0.83258	0.00154768	6.16341
Nr4a1	-0.822936	0.238854	0.229996
Gadd45b	-0.821161	0.00206499	9.3687
Ppp1r15a	-0.777987	0.0012359	6.69114
Il7r	-0.777318	0.00118717	6.80212
Edn1	-0.765096	0.00803631	8.37146
Junb	-0.764222	0.00146953	9.61025
F3	-0.719129	0.0104957	4.90608
Sqstm1	-0.712789	0.00152266	12.2871
Gadd45a	-0.686803	0.00409258	5.70627
Ldlr	-0.67168	0.0316255	7.39498
Dusp4	-0.655428	0.00846548	5.33959
Tnfaip2	-0.561264	0.00203571	12.2833
Rcan1	-0.508053	0.0188534	4.54133
Cd44	-0.502774	0.00298696	10.7504
Tlr2	-0.498259	0.0133522	7.16097
Tnip2	-0.494646	0.00453671	4.64496
Trib1	-0.484245	0.0238857	5.90419
Ets2	-0.465715	0.00435959	7.21653
Cebpb	-0.423923	0.00380176	9.29075
Fosl1	-0.409278	0.373143	1.96863
Tnfaip3	-0.396798	0.0245088	7.92052
Il23a	-0.383261	0.553061	1.32795
Ccrl2	-0.382653	0.00456404	9.50148
Irf1	-0.359908	0.00719312	11.1178
Abca1	-0.349358	0.0954914	6.54135
Yrdc	-0.337014	0.0642435	6.18353
Pnrc1	-0.282397	0.0492491	7.00512
Fosl2	-0.256815	0.240987	5.62792
Ccnl1	-0.238398	0.0314881	7.02905
Rhob	-0.218598	0.0852177	10.0226
Nfkbia	-0.212474	0.116146	10.8202
Trip10	-0.205477	0.187816	6.75492
Tiparp	-0.152423	0.411967	5.19957
Klf6	-0.152171	0.180854	9.32325
Marcks	-0.146652	0.551224	4.17407
Il6st	-0.121315	0.294261	5.10481
Socs3	-0.104133	0.591368	6.48437
Cxcl10	-0.0964731	0.366727	14.3995
Gch1	-0.0955345	0.499205	7.32437
Tnfaip6	-0.0873491	0.915637	0.0862589
Relb	-0.0867259	0.69426	3.11061
Sat1	-0.0818478	0.641803	7.69623
Clcf1	-0.0787508	0.908138	0.531452
Slc2a6	-0.0786429	0.51922	8.742
Zc3h12a	-0.0694769	0.497084	7.8828
Il1a	-0.0612214	0.787656	9.87746
B4galt1	-0.0600511	0.65511	5.94393
Icam1	-0.0530093	0.735319	11.5048
Atp2b1	-0.0495607	0.741805	8.014
Sik1	-0.033705	0.972445	0.0865471
Mcl1	-0.0262689	0.835816	9.11285
Ccl2	-0.0180884	0.901565	11.3212
B4galt5	-0.0179425	0.891047	7.22766
Egr1	0.041098	0.927517	1.7147
Tnip1	0.0417742	0.729648	9.73714
Jun	0.0430842	0.746099	5.77806
Map3k8	0.0647004	0.716845	5.92691
Cd83	0.0647244	0.605298	8.50198
Nfkb2	0.082565	0.466472	9.06553
Plaur	0.0937603	0.347078	8.93828
Nfe2l2	0.107943	0.431803	9.27874
Ptpre	0.128786	0.541767	5.43008
Ehd1	0.131159	0.190042	10.6454
Klf9	0.140133	0.726198	1.74392
Plek	0.144532	0.214483	11.348
Pde4b	0.145024	0.412358	8.09925
Nfil3	0.153278	0.636489	2.18359
Cflar	0.1626	0.118607	8.56954
Tgif1	0.185753	0.237181	8.02482
Ier3	0.1883	0.446136	5.41917
Hbegf	0.227224	0.737998	0.64161
Rela	0.238719	0.0381307	8.2446
Tnf	0.250869	0.0484643	10.4035
Litaf	0.251719	0.139054	9.52331
Birc3	0.257394	0.0460923	8.67532
Tank	0.257497	0.0286827	8.16664
Cdkn1a	0.25874	0.0257368	10.9586
Dennd5a	0.286039	0.052805	5.67984
Ripk2	0.313655	0.0157292	7.28658
Map2k3	0.316014	0.0483984	5.90799
Serpinb8	0.350073	0.167029	2.95216
Ninj1	0.351262	0.0424466	10.0513
Klf4	0.364607	0.0606639	3.55102
Vegfa	0.374168	0.225957	2.63753
Stat5a	0.380044	0.0454565	5.85647
Icosl	0.390933	0.00899569	6.95762
Ptx3	0.393586	0.28907	1.73165
Tnfaip8	0.415605	0.435503	1.25132
Ifngr2	0.41634	0.00583253	7.29524
Csf1	0.44287	0.00665654	8.93908
Dusp2	0.445127	0.0294348	5.05238
Nr4a2	0.467505	0.168733	2.14418
Tap1	0.536593	0.00217625	7.87769
Nfat5	0.587308	0.00533107	5.55263
Btg2	0.596273	0.0129971	4.05523
Slc16a6	0.602337	0.0113496	4.9973
Rel	0.676292	0.00274901	8.09926
Ccl5	0.710789	0.00142926	12.1677
Il1b	0.748218	0.00260255	10.8642
Pdlim5	0.748377	0.133608	1.4665
Nfkbie	0.760381	0.00199683	8.45625
Jag1	0.78712	0.00855328	7.25209
Cd69	0.805461	0.0049641	8.70804
Birc2	0.828031	0.00139513	6.37147
Sdc4	0.833778	0.00167017	12.5076
Ccnd1	0.836724	0.00181384	4.78188
Plpp3	0.837871	0.00636671	5.95773
Lif	0.854605	0.205855	2.00712
Dnajb4	0.865659	0.0209486	3.476
Dram1	0.891134	0.00146953	8.70343
Mxd1	0.902726	0.000737296	6.56915
Btg1	0.917577	0.00159401	8.56025
Rnf19b	0.922239	0.00168118	9.90143
Ptger4	0.938901	0.00172593	6.85407
Nampt	0.940781	0.00196997	10.2094
Ifit2	0.953917	0.0373847	2.48279
Il15ra	0.975717	0.000945829	5.55931
Nr4a3	0.999466	0.0066112	3.92646
Spsb1	1.03975	0.0024576	4.23567
Traf1	1.04837	0.00114537	6.2178
Ptgs2	1.11534	0.00161894	11.3613
Bcl6	1.13909	0.00130823	6.92862
Ifih1	1.24282	0.000697283	9.08505
Inhba	1.40943	0.0024007	6.35791
Pfkfb3	1.419	0.000342077	5.38754
Tnfrsf9	1.43819	0.0872487	0.395844
Kdm6b	1.50549	0.156613	-0.232802
Gpr183	1.50602	0.0526388	0.512158
Id2	1.55112	0.00140546	7.42453
Il18	1.8401	0.000400208	5.1658
Il6	1.87412	0.000703549	9.0777
Cxcl11	1.90388	0.000342077	7.87992
Il12b	1.97216	0.000823143	10.0301
Serpine1	2.00254	0.000361085	8.6104
Pmepa1	2.27053	0.000701759	5.35336
Gfpt2	2.47022	0.0111354	0.747586
Dusp1	2.50292	0.00363425	3.33527
Serpinb2	2.51869	0.0366955	1.33719
Cd80	2.7018	0.00256335	3.64857
Dusp5	3.14869	0.00196733	3.4501
Fos	3.32412	0.00263086	2.76369
Tnc	4.93197	0.0418332	2.45063
Kynu	5.41882	0.0755768	1.99735
