# Supplementary material for: Serglycin modulates inflammation and metabolism in macrophages
Source: iScience. 2026 Mar 10;29(4):115235. doi: 10.1016/j.isci.2026.115235 (PMC13062519; doi:10.1016/j.isci.2026.115235)
Supplement: Table S5. Differential gene expression analysis in M1 versus M0 THP-1 serglycin wild-type cells [file mmc6.xlsx]

## Sheet: Sheet1
Symbol	logFC	adj.P.Val	AveExpr
LYZ	-4.77783	1.01393e-38	9.28654
WARS1	4.15841	2.67305e-38	10.3504
TAP1	4.40044	2.67305e-38	8.67947
SERPING1	4.57739	6.74055e-38	7.52595
IRF1	4.3543	3.53897e-37	7.33753
ICAM1	4.83627	3.53897e-37	8.59517
GBP4	6.37626	1.90678e-36	6.38657
STAT1	4.6063	2.85448e-36	9.53261
PARP14	3.92999	3.81568e-36	8.61579
RNF19B	3.80917	4.7943e-36	7.39703
BCL6	4.0887	9.06623e-36	6.70196
IL1B	9.19318	1.20499e-35	6.69599
GBP5	8.87589	1.41617e-35	6.63185
OAS3	4.78029	1.46061e-35	7.47419
LAP3	4.03808	1.5266e-35	7.51778
GBP2	4.77865	2.94421e-35	7.0707
IFIT3	4.92588	2.24866e-34	5.98565
CD38	3.63717	5.91748e-34	6.45114
TNFAIP3	3.89992	5.91748e-34	7.04382
NAMPT	6.08195	1.974e-33	7.25649
SLAMF8	3.6877	2.4773e-33	8.05042
PARP9	3.53849	3.26384e-33	6.68933
IL4I1	4.16687	3.7738e-33	7.55994
XAF1	3.70876	4.40879e-33	6.3147
TNFAIP2	3.29314	6.05158e-33	8.81728
GBP3	4.1783	7.47915e-33	5.52464
IFITM1	5.66784	8.03007e-33	5.84219
GPR84	6.41877	1.01751e-32	5.24282
SLAMF7	5.1669	1.06706e-32	5.3043
UBE2L6	3.62315	1.33657e-32	6.59324
HLA-DRA	4.14754	1.33657e-32	5.9175
GBP1	9.52319	1.79468e-32	6.26166
LIMK2	3.77395	2.4749e-32	6.30613
OAS2	5.50578	2.49206e-32	5.80492
FTH1	2.69667	2.76096e-32	13.1035
OAS1	2.8432	2.98202e-32	6.65078
SEMA4A	2.96084	5.23921e-32	6.39223
FAM225A	3.23055	5.23921e-32	6.63448
TRIM22	3.77272	5.23921e-32	6.19779
IFIH1	3.77265	5.26053e-32	6.55512
CXCL16	3.79182	6.16874e-32	6.07612
CEBPB	3.1991	6.39444e-32	8.04442
TAGAP	2.96174	8.11445e-32	5.68596
MYBL2	-4.22061	8.35609e-32	5.14301
PLAUR	3.30851	1.01554e-31	8.97585
SAMD9L	3.95299	1.04956e-31	7.03507
SOD2	6.21399	1.29491e-31	10.295
APOL6	3.21902	1.42953e-31	7.61406
ACSL1	3.15649	1.45675e-31	8.76191
EPSTI1	5.56503	1.69677e-31	5.43015
EHD1	3.21258	2.00271e-31	6.20321
GFI1	-4.59265	2.51635e-31	4.19779
NFKBIA	3.19726	2.58619e-31	6.64598
TAP2	2.95354	2.74234e-31	7.67367
JAK3	3.72139	2.80837e-31	5.88067
PSMB9	3.17192	3.58224e-31	6.45379
CD44	2.73056	3.79371e-31	8.71508
EBI3	5.65185	3.98456e-31	5.12206
DTX3L	2.60278	4.03911e-31	7.44098
OTOF	3.81276	4.29882e-31	5.56863
TREM2	-4.1294	4.35966e-31	5.42326
IFI35	3.28568	6.40298e-31	6.32399
PPIF	2.37129	6.47683e-31	7.49518
CHST15	3.8059	6.73868e-31	6.2853
KREMEN1	4.45855	8.81473e-31	6.05021
MKI67	-3.63195	9.74621e-31	6.39044
AMPD3	3.28275	1.00405e-30	7.15937
SRC	3.06873	1.1066e-30	7.11564
HS3ST3B1	3.82463	1.10847e-30	5.34151
IFITM3	3.80873	1.36255e-30	7.45465
ZNFX1	2.45124	1.58941e-30	7.65138
ANKRD22	4.67196	1.58941e-30	6.28741
SECTM1	3.75856	2.08723e-30	6.39209
IRAK2	4.71558	2.1624e-30	4.24024
CD40	3.77946	2.57303e-30	5.66499
EPB41L3	3.28158	3.35586e-30	6.87346
LY6E	4.2031	3.84516e-30	7.11746
CAT	-2.82044	3.84523e-30	6.3761
CCND1	4.33001	4.65965e-30	5.24386
CTSL	2.34059	6.13308e-30	10.2041
PARP12	2.47187	7.01716e-30	5.90494
CDKN2C	-3.15651	7.19105e-30	5.58752
SPAG5	-3.25343	7.80613e-30	4.69003
P2RX7	3.40609	8.68027e-30	7.15612
PVR	2.15366	8.85879e-30	6.43758
AXL	2.66718	1.02817e-29	6.55062
HELZ2	3.95619	1.09959e-29	7.98418
ZC3H12A	3.36489	1.10951e-29	5.87811
CMPK2	5.6712	1.12782e-29	4.33144
UPP1	3.15923	1.50104e-29	5.67841
IRF2BPL	2.44397	1.50413e-29	6.88998
APOL3	6.06358	1.6562e-29	4.38145
C5AR1	2.22283	1.78055e-29	8.96108
CTSB	2.36273	1.78055e-29	11.9432
SP110	2.78981	1.79039e-29	6.01415
MX1	6.25271	2.13839e-29	6.36355
RAI14	3.16324	2.4049e-29	6.00652
SQOR	2.43203	2.55428e-29	7.52202
CDC20	-4.1404	2.62745e-29	5.02049
SAT1	2.81389	2.90301e-29	7.66605
IFI27	8.59012	3.43776e-29	4.53186
TNF	5.05381	4.0181e-29	3.84232
P2RY8	-3.51328	4.25329e-29	4.23618
VEGFA	2.48796	5.18497e-29	6.60772
GK	3.00033	5.20503e-29	6.73793
LRRK2	4.70662	5.81867e-29	7.18058
PTPN1	1.94847	5.95495e-29	7.27194
APOL1	3.84312	6.30665e-29	5.39042
DUSP5	4.25247	6.34219e-29	3.76278
SLC31A2	3.02362	6.81606e-29	5.95688
ZSWIM4	3.63862	7.21685e-29	6.24581
SORL1	-4.69007	8.29269e-29	4.85417
SLC39A8	3.46478	8.42748e-29	7.80728
MCL1	2.19406	8.63966e-29	9.7629
OPTN	2.3724	9.94026e-29	6.57666
HS3ST3A1	4.61795	9.96616e-29	4.34915
LYN	2.49135	1.00161e-28	8.21829
MMP14	2.6231	1.03504e-28	11.2672
IRF7	3.69295	1.0999e-28	5.42872
CSF2RB	2.44931	1.10045e-28	7.80196
PSTPIP2	3.94329	1.21174e-28	5.08548
MAP1LC3A	3.21989	1.25759e-28	5.21922
SLFN5	2.90348	1.33336e-28	7.32078
GCH1	8.02541	1.33336e-28	3.65573
PLXNC1	2.91583	1.44302e-28	7.08195
GSAP	2.91559	1.46537e-28	5.65722
SESN2	2.21794	1.69251e-28	6.0219
MGLL	2.47799	1.77497e-28	6.66232
NECTIN2	2.55012	2.03765e-28	6.98639
TPX2	-3.32238	2.13757e-28	5.03584
C1R	4.86717	2.13757e-28	3.79804
NFKBIZ	2.48223	2.53831e-28	5.7788
CYP27B1	4.39526	2.53831e-28	4.1662
MCM4	-2.64612	2.60789e-28	5.30689
TK1	-3.57587	2.65633e-28	4.74556
MTF1	2.76229	3.07092e-28	6.88217
PTGIR	4.25842	3.07092e-28	3.72397
PSME2	2.54812	3.41934e-28	6.9297
CHST2	3.28485	4.05202e-28	5.04202
APOL2	2.68037	4.18111e-28	5.64544
KCNN4	2.4555	4.58546e-28	7.13552
NR1H3	2.9216	4.58546e-28	5.98845
TRIM69	2.55794	4.60011e-28	5.30514
EIF2AK2	2.55187	5.05913e-28	6.69071
SLC2A3	4.14457	5.09209e-28	6.72264
MARCKSL1	2.80897	5.46985e-28	6.8065
HMGA2	3.40863	5.63781e-28	6.38115
TRAF1	4.48852	5.98931e-28	4.02908
SCARB1	-2.59752	7.41787e-28	5.51215
IER3	3.58214	7.47398e-28	4.50057
CCL5	2.42601	7.47666e-28	9.60308
AK4	2.86218	7.47666e-28	5.10245
CCL3	6.13144	8.0475e-28	4.17499
SUSD6	2.41383	8.6393e-28	7.32874
PIK3AP1	2.30603	8.98915e-28	7.65309
DDIT4	2.85794	9.50197e-28	6.73442
POU2F2	2.51081	9.51773e-28	6.46192
HERC6	2.97882	1.05387e-27	5.10868
FBXO6	3.78775	1.0647e-27	4.69738
TRIB3	2.40095	1.34493e-27	5.7298
DDX60	3.09923	1.59031e-27	5.79877
CD14	3.19654	1.59031e-27	9.84448
HCK	1.98314	1.76572e-27	8.61712
OAZ2	1.90456	1.77476e-27	7.32729
C3AR1	2.14443	1.96695e-27	7.33071
DSE	3.01323	2.14716e-27	6.631
DRAM1	2.91358	2.26397e-27	5.57383
SHMT1	-3.0669	2.44316e-27	3.57335
TNFSF10	3.39393	2.46794e-27	4.3138
NCF1C	5.70531	2.48436e-27	6.9515
BATF2	4.94619	2.48436e-27	3.55372
IFI44	7.23656	2.48436e-27	3.87257
ZCCHC2	2.13799	2.72938e-27	6.10958
MAFF	4.17837	2.72938e-27	4.3213
ASAP2	3.25339	2.83102e-27	4.52631
ZWINT	-3.02666	3.11474e-27	4.42672
STAT2	1.91671	3.15869e-27	9.16017
RIPOR2	6.49267	3.38076e-27	3.3578
ADGRL2	-2.72499	3.43666e-27	5.76368
IFIT1	5.55422	3.5645e-27	3.92383
BIRC5	-4.04581	3.56473e-27	3.73212
MAFB	1.69035	4.4181e-27	9.16686
CD163	2.58209	4.4181e-27	6.71115
ERLIN1	-2.60081	4.4181e-27	5.11584
DDX58	4.2991	4.95188e-27	5.21284
CD300A	3.50005	5.0885e-27	5.45967
TRAFD1	2.17223	5.24182e-27	5.97735
GPNMB	-2.15034	5.35762e-27	9.91014
AIM2	6.96994	5.35762e-27	3.74101
MT2A	4.01898	5.763e-27	4.56142
C2	1.81359	5.79898e-27	8.41592
PRC1	-3.33713	6.50658e-27	4.17537
STX11	2.37753	6.72497e-27	5.69441
DENND3	2.01147	7.16814e-27	7.43267
FOXM1	-3.60739	7.22177e-27	4.15154
SPATA13_1	2.86211	7.4032e-27	6.59797
OTUD1	2.41571	8.0099e-27	4.74016
PTAFR	1.82239	8.1547e-27	8.12471
DOCK4	3.58719	9.27398e-27	6.7232
GTSE1	-3.89589	9.99701e-27	3.51114
LGALS3BP	2.01562	1.02969e-26	8.65287
CENPF	-3.74058	1.08206e-26	5.1099
MYB	-7.19983	1.13394e-26	3.46157
SCO2	3.60356	1.13432e-26	4.2615
RELB	2.8674	1.20484e-26	5.78721
HLA-DPA1	4.18881	1.21485e-26	3.35128
CXCR4	-2.64627	1.28537e-26	5.47196
IFIT2	4.90934	1.50672e-26	3.71151
TGM2	5.05069	1.53202e-26	7.22004
PPP1R18	1.99073	1.65198e-26	7.50159
MMP2	-2.54106	1.78394e-26	5.68904
CPXM1	2.88547	1.83414e-26	4.68244
PLEKHO2	1.9134	1.94778e-26	8.10686
MCM7	-2.18157	2.04098e-26	6.43569
MX2	2.10278	2.04098e-26	6.65864
GRAMD1A	2.23831	2.04396e-26	6.9099
C1S	7.49233	2.04792e-26	4.11293
BRI3BP	-2.35079	2.15165e-26	5.25271
BTN3A3	2.87803	2.17408e-26	4.17468
SCARF1	4.02205	2.24904e-26	4.20994
HAPLN3	7.91795	2.24904e-26	2.80729
HEXB	-1.87916	2.3587e-26	8.12547
ITPRIP	1.98636	2.42639e-26	6.34031
ADAR	1.68274	2.42639e-26	9.79291
SCRN1	2.43633	3.05811e-26	4.26818
CD274	7.44237	3.4057e-26	3.00093
ZFP36L2	-2.33154	3.65251e-26	6.68141
JUN	1.87011	3.92619e-26	6.80805
IFI16	2.14686	4.09177e-26	7.75541
NSD2	-2.08716	4.17156e-26	6.21879
ANLN	-4.01035	4.25842e-26	4.36438
ATF5	2.7278	4.34503e-26	6.54585
LILRB3	2.36277	4.66041e-26	5.43848
POLQ	-3.52043	4.66041e-26	3.71466
RHBDF2	3.57787	4.67167e-26	6.72317
USP18	4.52566	5.04238e-26	3.9667
NFKB2	2.37771	5.07406e-26	6.61197
ETV5	1.90902	5.59235e-26	6.25243
TYMS	-4.25939	5.76597e-26	4.16659
TMEM119	2.551	5.77468e-26	5.81039
PLK1	-3.24024	5.91823e-26	4.09895
B4GALT1	1.72175	5.97221e-26	7.79799
TMEM132A	2.89816	6.44391e-26	5.04603
PLK3	3.49479	6.44391e-26	4.58275
UHRF1	-2.66326	7.47102e-26	5.08435
MTHFD2	1.99995	7.6244e-26	7.69932
CHST11	1.818	8.55332e-26	7.15366
ISG20	4.53242	1.00272e-25	3.30733
KIF2C	-3.59429	1.01416e-25	4.16438
MCM3	-2.45106	1.02558e-25	5.69381
IL15RA	5.32034	1.06638e-25	3.1424
TNS3	1.86929	1.10816e-25	9.4517
ST14	-2.40427	1.1199e-25	6.38152
NIBAN2	2.30967	1.24289e-25	7.93698
SLC31A1	1.79977	1.24289e-25	7.04936
HLA-F	2.42908	1.2634e-25	5.69092
NINJ1	2.2789	1.27335e-25	7.33402
BCL2A1	3.61435	1.29467e-25	4.79263
FANCI	-2.49995	1.29467e-25	5.00954
AHR	2.74217	1.35448e-25	6.88201
PLXNA1	2.36406	1.41086e-25	7.83452
PIM1	1.89765	1.53087e-25	6.58653
SERPINF1	-2.03154	1.53087e-25	4.86344
TNFSF13B	3.93967	1.69178e-25	4.50987
PLA2G4C	2.20501	1.77088e-25	4.98449
PRSS12	-2.49771	1.77617e-25	4.53873
PARVG	-1.99451	1.81519e-25	6.94536
ISG15	5.07224	2.09286e-25	5.87157
RFTN1	2.17891	2.10635e-25	5.56202
PROCR	2.95139	2.35297e-25	4.65549
CD82	2.26229	2.37157e-25	6.88523
UXS1	1.90318	2.4008e-25	6.68997
DHX58	2.43881	2.43687e-25	4.9343
ITPRIPL2	1.82463	2.58144e-25	6.69117
CALHM6	5.19788	2.58144e-25	3.90108
LILRA2	-2.76882	2.67459e-25	4.09392
SPOCK1	-3.12285	2.68062e-25	4.00984
TNFRSF10B	2.16697	2.75945e-25	5.84561
KIFC1	-3.64621	2.75945e-25	3.98241
PDGFRB	3.24486	2.75945e-25	4.5112
RHOBTB3	2.11568	2.75945e-25	7.91441
SLC44A2	1.95954	2.91367e-25	6.21381
RGS16	5.2658	3.08117e-25	4.00622
G0S2	3.31054	3.20238e-25	4.77986
TLR2	1.98382	3.59348e-25	8.36281
HJURP	-3.95436	3.67264e-25	3.47835
TIFA	2.96393	3.72144e-25	4.94146
GAPT	-4.49091	3.80647e-25	2.84965
DUSP1	3.28235	3.93908e-25	4.70948
CCNB1	-2.79257	3.93941e-25	4.40995
TMBIM1	1.72793	3.99025e-25	7.98737
SLCO4A1	3.4656	4.15793e-25	3.40805
CAMK1	-1.82465	4.16123e-25	6.91601
RFLNB	-2.04992	4.20214e-25	5.76528
RRM2	-3.45276	4.34337e-25	4.08379
LPAR1	3.12219	4.5865e-25	3.90371
DYNLT1	2.15205	4.94717e-25	5.60666
PTPN6	1.92161	5.01633e-25	8.38104
ARHGAP11A	-2.57568	5.03553e-25	5.22534
CIT	-3.41344	5.16546e-25	3.54832
LUCAT1	3.36505	5.32557e-25	4.39134
DENND5A	1.89017	5.80231e-25	5.90883
STX1A	4.15784	5.867e-25	3.62192
SYT11	2.57186	5.92811e-25	4.80433
ATP13A2	2.76805	6.17648e-25	5.59232
TACC3	-2.03835	6.55652e-25	6.09246
TRIM25	1.57747	6.89273e-25	7.85459
KIF20A	-4.45866	7.14865e-25	3.10471
HLA-E	1.572	7.49265e-25	9.77155
TOR1B	2.01232	7.5231e-25	4.93749
BTN3A1	2.12289	7.70662e-25	4.93114
HLA-DRB1	1.82246	7.82161e-25	7.63797
GPR35	3.24839	7.82161e-25	4.6937
FMNL3	2.34772	7.85261e-25	7.07157
RPLP0	-1.88303	8.43407e-25	9.24387
LILRA6	2.46066	8.53874e-25	4.78682
IFI44L	10.3598	8.5883e-25	3.71066
GJB2	3.59989	8.5883e-25	3.44954
STK17A	2.78008	9.14958e-25	4.97249
IFNGR2	1.73304	9.91846e-25	6.98093
ZMYND11	-2.28853	9.91846e-25	4.59704
TLR8	2.89895	1.01321e-24	4.51726
RSAD2	6.82879	1.15025e-24	3.68524
SLC2A6	3.03469	1.17012e-24	4.81948
GLRX	2.40014	1.26924e-24	5.94551
CXCL9	15.3144	1.32144e-24	3.02932
TPM4	1.55265	1.4794e-24	8.52116
TNIP1	1.68733	1.51999e-24	7.32752
IFIT5	3.39144	1.59469e-24	4.42421
MCM2	-2.4103	1.66427e-24	5.4072
NCAPH	-3.74438	1.66953e-24	3.33827
N4BP1	1.85153	1.76056e-24	6.65014
ETV3	1.622	1.94415e-24	6.57806
VOPP1	1.56922	1.94415e-24	7.33856
HCP5	2.33868	2.02747e-24	5.01581
P2RY2	-2.45115	2.02796e-24	4.8503
ABCC5	-2.06101	2.29065e-24	5.67778
MARCHF1	3.07429	2.31615e-24	4.5499
CCNA2	-3.35031	2.32833e-24	3.9815
SLC1A3	1.77643	2.38721e-24	6.14122
NCAPG2	-2.30028	2.47336e-24	5.09824
MYOF	1.71909	2.52053e-24	7.52866
NUB1	1.67466	2.63438e-24	6.65347
PRAME	1.62729	2.64112e-24	6.71758
OSCAR	1.9286	2.72557e-24	6.27528
TEX2	-1.55224	2.98337e-24	6.43742
EEF1A2	2.49274	3.06348e-24	4.56387
STMN1	-3.49145	3.09151e-24	6.67884
IL18BP	2.85246	3.24985e-24	5.12407
LONRF1	2.80437	3.66599e-24	4.40904
NT5DC2	-1.64905	3.8395e-24	8.8368
HIVEP1	2.62802	3.91424e-24	4.97207
CXCL13	3.98721	3.98096e-24	3.91949
FMNL2	1.84817	3.99979e-24	6.42619
RACGAP1	-2.32673	4.1907e-24	4.94855
H2AZ2	-1.68314	4.68138e-24	6.56983
ACP2	1.71378	4.73468e-24	6.53164
H1-0	1.51998	4.91622e-24	8.87115
EEF1B2	-1.91697	4.92167e-24	6.72246
NFE2L1	1.51402	4.98015e-24	8.80431
FABP3	-2.80964	5.0272e-24	3.18174
STAMBPL1	2.75899	5.41473e-24	4.35221
CD52	-3.78072	5.46132e-24	2.90626
KLF6	1.55661	5.65565e-24	7.44734
ESPL1	-2.99888	6.13998e-24	4.32579
AOC1	-2.14543	6.27452e-24	6.89015
PDGFA	2.95787	6.327e-24	4.2808
TREM1	4.62616	6.327e-24	3.38623
MOV10	1.58528	6.6494e-24	7.57576
KIF11	-3.44203	7.31557e-24	3.79161
HLA-DQB1	2.10756	7.57254e-24	4.92434
SQSTM1	1.64988	7.5868e-24	9.41689
STAT3	1.45012	7.71452e-24	8.04517
SHFL	1.82684	8.0527e-24	5.5704
GIMAP4	2.46518	8.19998e-24	4.1276
UBE2Z	1.3582	8.27103e-24	7.1981
PIK3R5	1.74326	8.52923e-24	7.03265
FGL2	1.95109	8.62765e-24	5.85652
CD86	2.31979	9.21724e-24	5.99012
IRF2	1.59683	9.3529e-24	6.1357
DDX60L	1.85705	9.62517e-24	7.29663
SESN3	-4.01077	1.00924e-23	5.13312
DHRS3	2.21709	1.05468e-23	4.39695
ARNTL2	2.12529	1.10564e-23	4.44204
JUNB	2.1723	1.14892e-23	7.1259
KIF18B	-4.18437	1.19536e-23	3.05219
SSH1	1.77363	1.20302e-23	6.93346
CSRNP1	2.6528	1.30397e-23	4.29488
SLC7A7	1.49357	1.31501e-23	7.14023
CD9	-1.63495	1.31689e-23	6.7333
BCAT1	2.03748	1.31689e-23	6.7483
CTSZ	1.66222	1.38263e-23	10.8492
LINC01547	2.58056	1.38336e-23	4.72418
GAL	-2.58508	1.38955e-23	3.90934
NDRG2	2.17938	1.40254e-23	6.26645
ADM2	3.81619	1.45622e-23	3.38372
DHFR	-2.19432	1.47796e-23	5.25715
TMEM140	2.49002	1.48599e-23	4.96999
PML	2.26915	1.51877e-23	6.83344
HLA-DPB1	4.01918	1.53674e-23	2.87375
PGBD5	-1.81538	1.56741e-23	5.31346
BUB1	-3.07719	1.65358e-23	4.39709
C1QC	4.41808	1.67894e-23	6.12353
PDCD1LG2	3.86873	1.70215e-23	2.5202
MTARC1	-3.44058	1.70721e-23	3.06959
GLIS3	4.85271	1.75783e-23	3.58249
IER2	2.28774	1.83397e-23	6.00268
IRF9	1.8842	1.83397e-23	5.64551
BRCA1	-2.35375	1.83635e-23	4.66424
SLC39A13	1.77295	1.84076e-23	5.64925
PHACTR3	-2.2558	1.85484e-23	4.40581
CLEC5A	2.82693	1.91058e-23	5.20848
CCL4	8.04584	1.92129e-23	2.41684
PARP10	2.32478	2.04461e-23	6.19869
NLRC5	2.0102	2.14976e-23	6.72284
NFKBIE	1.85167	2.16227e-23	5.93906
APLP2	-1.18278	2.19953e-23	10.5105
ITGA5	1.51631	2.31451e-23	8.52773
AGPAT4	1.91092	2.33654e-23	6.63734
HNRNPA1	-1.5516	2.43919e-23	8.87403
REEP3	-2.67643	2.51262e-23	4.61122
TIMELESS	-1.50654	2.57873e-23	6.13633
LILRB4	1.84021	2.60716e-23	6.55779
MOB3A	1.7812	2.62229e-23	7.60654
LRP12	2.20379	2.62288e-23	5.45457
SLFN13	-1.9547	2.6427e-23	4.66379
NCF1B	5.81665	2.6584e-23	6.10395
TGFBR1	-2.26097	2.70101e-23	5.39031
CDCA5	-3.08031	2.76744e-23	3.54314
SH2B3	1.8325	2.80071e-23	7.69355
TMEM106A	1.7406	2.80071e-23	6.3971
PLSCR1	3.07863	2.85578e-23	7.11177
MYD88	1.64455	2.91897e-23	7.15647
SENP6	-2.47509	2.92617e-23	4.47412
MGAT5	-1.70154	2.92696e-23	6.5325
CIITA	3.0883	3.21465e-23	3.24754
SLC16A6	2.81397	3.36686e-23	4.17776
C1orf21	2.84023	3.39545e-23	3.74412
GLUL	1.43452	3.53442e-23	9.90423
XRN1	2.16583	3.67817e-23	7.02756
TAPBP	1.71132	3.7425e-23	8.85473
AK2	-1.79944	3.75572e-23	7.16088
DACH1	-1.9947	3.85735e-23	5.19196
CASP1	1.9441	3.88455e-23	5.30462
PNKD	1.96603	3.94353e-23	7.91509
PEA15	1.38746	3.94353e-23	6.89508
ZNF697	2.54307	3.94736e-23	5.20141
SKIL	2.49371	4.03401e-23	6.23356
SERPINB9	5.53198	4.07175e-23	2.36653
SYK	-1.31923	4.07323e-23	7.12695
KIF23	-3.57965	4.14234e-23	3.07754
TNFRSF1B	1.87868	4.14234e-23	9.05478
MVP	1.6863	4.51262e-23	7.23506
KLF9	1.75508	4.80083e-23	5.45527
PANX2	2.79346	4.97232e-23	4.45359
SYTL3	2.85741	5.0197e-23	4.53195
RNASE2	-2.95015	5.0197e-23	4.35788
ABL2	1.84599	5.24017e-23	6.68613
FFAR2	4.82175	5.24552e-23	3.57857
DUSP16	1.89732	5.25259e-23	5.81268
P2RY6	2.94653	5.29901e-23	3.70766
RGL1	1.876	5.54842e-23	4.8737
ACP5	-1.84664	5.61232e-23	6.4687
NCAPD2	-1.5032	5.87433e-23	6.84466
SGTB	1.89026	5.98709e-23	5.30103
NCAPG	-3.11047	6.03253e-23	4.16253
KIF1B	1.64822	6.21039e-23	6.37325
HECA	1.67767	6.24119e-23	8.13993
HLA-DQA1	5.46636	6.2596e-23	2.1865
E2F1	-3.3361	6.29714e-23	3.25121
FCER1G	1.52277	6.31326e-23	9.19921
NCAPD3	-1.83311	6.64573e-23	5.27589
RCSD1	-1.55326	6.76436e-23	6.31206
CA2	-4.32443	7.20392e-23	3.3048
RAD54L	-3.37183	7.21138e-23	2.93716
MAMLD1	3.09577	7.56922e-23	3.67784
CD83	2.16999	7.69618e-23	4.78988
EEPD1	-2.31037	7.69618e-23	5.17356
MSC	3.79091	7.78019e-23	4.96973
DCSTAMP	2.98951	7.83042e-23	3.83735
STARD13	-1.7293	7.91814e-23	4.69833
CSF3R	-2.25888	7.92785e-23	5.5984
KIF22	-2.14112	8.21029e-23	4.75649
TOP2A	-4.21556	8.21029e-23	5.95934
FLOT1	1.82009	8.22731e-23	6.44068
CDCA8	-2.77208	8.92604e-23	3.5276
ASPM	-3.69314	8.94947e-23	4.17167
ARID5B	2.55402	8.97649e-23	6.54471
TTC39B	2.54228	9.25264e-23	3.88342
MICALL1	1.81308	9.66825e-23	6.57565
ERGIC1	1.57857	9.81258e-23	5.75953
FYN	1.43728	9.92961e-23	6.55068
HAL	-3.76038	1.01438e-22	2.69298
SNX9	1.53555	1.04506e-22	7.32287
BUB1B	-3.80497	1.05234e-22	3.30202
CHAC1	3.64693	1.12578e-22	3.00235
MEI1	2.06637	1.1752e-22	4.21336
IRGQ	1.55991	1.1752e-22	6.6388
CFH	10.3932	1.18176e-22	2.63559
FANCD2	-1.81118	1.34506e-22	5.08537
PRR11	-1.61269	1.4451e-22	5.45865
SLC46A1	-2.30744	1.47713e-22	4.31737
WTAP	1.56306	1.69437e-22	7.66107
P4HA2	1.94153	1.70703e-22	4.73703
CECR2	2.13414	1.71594e-22	4.7214
KIF15	-4.33267	1.73244e-22	2.59553
ATP6V1C2	-4.2485	1.75655e-22	2.20562
B2M	1.40633	1.75833e-22	12.3732
JAK2	2.013	1.79774e-22	6.55979
ACP3	-2.29541	1.82773e-22	4.26257
IL32	8.6583	1.83155e-22	3.47165
AHCY	-1.63996	1.83456e-22	6.39676
PCNA	-2.32966	1.86157e-22	5.00398
CLSTN2	-2.5482	1.89001e-22	3.20849
PGD	1.30012	1.92705e-22	9.5553
TBC1D9	2.04491	2.06689e-22	5.21372
EIF3L	-1.53578	2.07734e-22	7.58724
CTTN	1.84145	2.10094e-22	4.73798
TREML2	3.11949	2.28124e-22	3.18526
IQGAP3	-2.17151	2.30346e-22	5.49674
GTPBP1	1.69142	2.38953e-22	6.48772
PCED1B-AS1	-1.98531	2.39707e-22	3.92792
TGIF1	1.61716	2.9838e-22	5.22817
TRIM8	1.48808	3.01239e-22	7.40884
MPEG1	-2.12279	3.0349e-22	3.85178
GLIPR1	-3.94133	3.06198e-22	5.6562
UBE2E2	1.79532	3.07056e-22	5.54513
CLMN	2.0808	3.48987e-22	4.45504
TNFAIP6	8.96485	3.50615e-22	4.1467
ENO2	1.82332	3.54588e-22	4.36322
OASL	5.74625	3.55916e-22	2.86482
INCENP	-1.9232	3.63891e-22	4.52552
CREM	2.34896	3.64997e-22	4.81121
HMGB1	-1.76176	3.88528e-22	7.36451
GFPT1	1.51549	3.96087e-22	6.25755
BVES	1.89825	4.03605e-22	5.29223
TRANK1	1.6809	4.2482e-22	6.7205
MCM10	-3.71415	4.24999e-22	1.81412
IFI6	2.211	4.37633e-22	9.29907
MYO1E	1.42472	4.56553e-22	7.72715
YAP1	3.14825	4.73383e-22	3.50192
GIMAP8	2.02845	4.73383e-22	5.54959
PLK4	-3.12778	4.87793e-22	2.70677
P2RX4	1.38809	5.0067e-22	6.4852
KCNAB2	-1.57237	5.01743e-22	8.05703
CLTCL1	-2.75437	5.1391e-22	3.92183
MXD1	3.77155	5.20475e-22	7.30793
C3	1.44725	5.44751e-22	9.70141
HLA-DRB5	2.20652	5.53108e-22	5.46928
DUT	-2.11709	5.63803e-22	4.45505
CRISPLD2	2.5393	5.88287e-22	5.44063
SEMA7A	2.17081	5.88778e-22	4.36058
ZFP36	1.92017	6.04464e-22	5.51056
ZNF395	-2.24162	6.12076e-22	4.3291
MPZL1	1.86755	6.58912e-22	5.37915
TUBB2A	2.77902	6.90808e-22	3.4957
RCC1	-2.0927	6.99457e-22	3.98915
ELMO2	1.28629	7.10821e-22	7.24598
ZFP36L1	1.62284	7.47232e-22	7.98184
MXD4	-1.6269	7.76957e-22	6.7876
MNDA	-3.56571	7.77944e-22	4.33561
EEF1AKMT3	1.67169	7.85852e-22	4.66169
XIAP	1.53269	7.91914e-22	6.7812
PLOD2	2.98446	7.96495e-22	3.46448
METRNL	2.13389	7.96495e-22	7.27808
PPARGC1A	-7.40163	8.14687e-22	1.12189
RPL3	-1.42252	8.81323e-22	9.56523
POLE	-2.17787	8.85177e-22	4.8608
CXCR2	-4.23103	8.8996e-22	1.79934
ZNF281	1.69912	9.06059e-22	6.60133
LSS	1.78757	9.14439e-22	5.93987
METTL7A	-1.49223	9.42413e-22	5.84447
TICRR	-3.98619	9.61114e-22	2.4825
OTULINL	-3.46479	9.61114e-22	4.12655
HERC5	2.20366	9.74526e-22	4.85102
KLHL5	1.78268	9.98594e-22	6.89824
SLC7A5	1.66589	1.01475e-21	6.67377
INA	2.72887	1.01475e-21	4.24736
GDF15	2.31262	1.01475e-21	4.6353
MAP1B	2.06714	1.01475e-21	6.00526
ENC1	-2.19199	1.01627e-21	4.47991
C6orf223	2.50688	1.0584e-21	2.85841
SPRY1	4.11145	1.09031e-21	2.47767
BMP2K	1.72229	1.12497e-21	8.61252
CRTAP	-1.27511	1.14303e-21	7.29961
EEF1G	-1.42467	1.15658e-21	9.13815
KNL1	-2.89588	1.15658e-21	3.93873
SLC43A2	1.85074	1.16818e-21	8.00953
COL24A1	3.46835	1.22891e-21	2.43693
GPR68	3.82984	1.26772e-21	4.34565
PTPN12	1.66939	1.28548e-21	8.63658
RIPK2	1.87815	1.28548e-21	4.25186
APOBEC3G	1.86606	1.2941e-21	4.80227
GOLGA8N	-1.76339	1.32116e-21	4.29531
MTSS1	1.43723	1.3517e-21	7.42474
UBE2C	-4.01713	1.47754e-21	3.26403
ADORA2A	4.91471	1.55165e-21	3.37022
CDC6	-2.69807	1.57085e-21	3.59737
MIDN	1.90311	1.57761e-21	6.67813
IGSF8	2.30662	1.60439e-21	4.92734
TECR	-1.69415	1.62841e-21	5.94005
CD74	1.33475	1.65641e-21	9.30687
SMOX	2.16804	1.66104e-21	5.58531
PINLYP	-1.32486	1.84017e-21	8.1551
SIK1B	2.52606	1.88265e-21	3.79077
RILPL2	1.76982	1.93816e-21	6.09313
MCTP1	1.87137	1.94356e-21	5.43114
TLR1	2.41248	1.97721e-21	6.1772
CASP4	1.70297	2.2231e-21	6.18726
TGM3	4.0987	2.24315e-21	2.64996
SATB1	-1.33752	2.33014e-21	6.90911
AKAP1	-1.65536	2.35009e-21	4.91711
NBN	1.8671	2.40772e-21	5.71824
NRSN2	1.62207	2.40936e-21	5.30961
SH2D3C	1.98379	2.44978e-21	4.77452
PHF19	-1.98753	2.45384e-21	4.83039
SLC6A6	1.53153	2.46285e-21	7.80862
TENT5A	-1.48481	2.46285e-21	7.97076
BST2	1.69709	2.46649e-21	7.17249
GPR132	1.85547	2.47041e-21	5.92212
THSD7A	-2.3151	2.60216e-21	4.29816
MT1F	2.86882	2.61774e-21	3.25039
ORM1	2.11282	2.65866e-21	4.24032
LILRA5	3.28483	2.731e-21	2.4916
PCK2	1.58419	2.75596e-21	6.40267
FAM20A	4.25613	2.77583e-21	2.64857
BTN3A2	1.53363	2.7968e-21	5.19824
SH3PXD2B	2.41703	2.80691e-21	7.38258
CDCA7	-3.10123	2.81959e-21	2.84103
FGR	1.62046	2.84064e-21	5.68384
CTSH	1.30657	2.9868e-21	9.11475
GCLM	1.97087	2.99121e-21	4.72994
TKTL1	-1.47602	2.99121e-21	8.92471
NCL	-1.40722	3.01033e-21	8.13896
LRPAP1	-1.57562	3.1243e-21	7.14695
FEZ1	1.71342	3.14316e-21	5.03544
TRIM38	1.30933	3.16222e-21	6.50155
H2AX	-2.42098	3.16635e-21	5.217
RIT1	1.46792	3.20025e-21	6.45232
KIAA0040	2.08119	3.29402e-21	4.01162
IDO1	12.4081	3.30122e-21	1.65424
MAD2L1	-3.16932	3.34742e-21	3.1473
DYNLT5	1.7796	3.53147e-21	6.26159
CKS1B	-2.26827	3.60914e-21	4.45438
CD80	7.05902	3.60914e-21	0.61437
KMO	2.98029	3.71189e-21	3.82264
TLR4	-1.89216	3.83335e-21	6.01255
ADAM17	1.36054	3.94747e-21	7.05374
ACKR3	5.31926	4.04599e-21	3.02909
CLSPN	-2.54704	4.12194e-21	3.83651
NFE2L2	1.64594	4.13685e-21	7.63334
PAG1	2.0511	4.24989e-21	6.46964
E2F2	-3.59825	4.29198e-21	2.31718
TNIK	1.80185	4.54512e-21	5.25122
MSANTD3	1.68001	4.96374e-21	4.48196
TMEM104	-2.18093	4.97551e-21	5.47873
MEIS3	1.95133	5.02277e-21	4.78307
GNA15	1.48529	5.07631e-21	6.46156
LINC01094	2.27256	5.10744e-21	4.21175
ORC1	-2.66568	5.23878e-21	3.21424
SNHG29	-1.39193	5.27213e-21	7.3585
ETS1	1.91508	5.28957e-21	6.83495
RNF130	-1.28073	5.36444e-21	8.05666
EHBP1L1	1.57016	5.50771e-21	7.54139
IPCEF1	-2.1564	5.66321e-21	4.42984
EMP1	1.40268	5.67469e-21	6.45049
FCGR2B	-2.79663	5.67613e-21	2.79544
PSMA6	1.57686	5.784e-21	6.96587
MGAT4A	-1.75892	5.80207e-21	6.39411
ITGA6	-1.80979	5.95904e-21	5.94814
DMXL2	1.74515	6.42371e-21	9.41597
IKZF1	-1.41627	6.67373e-21	6.93112
ASF1B	-2.22037	6.69103e-21	4.1267
SPRY4	3.36993	6.78156e-21	3.19123
HMMR	-3.19245	6.92082e-21	3.24982
LIG1	-1.90752	7.01985e-21	5.32963
SP100	1.41279	7.03095e-21	7.37481
MCOLN2	1.81634	7.05851e-21	4.0723
PLEK	1.29798	7.0609e-21	8.93387
TMEM37	-3.40613	7.07831e-21	3.07485
CEP55	-2.68815	7.4946e-21	3.07792
QPRT	-1.88109	7.57351e-21	5.29929
FADS3	1.83222	7.62163e-21	5.21227
PDLIM7	1.58586	8.16436e-21	6.69492
NRGN	-5.23807	8.23083e-21	3.45317
SH3BP2	1.64404	8.23141e-21	8.15849
FAS	3.22848	8.40178e-21	2.95154
APOBEC3B	-2.78027	8.7342e-21	3.05149
CDC25A	-2.95195	8.81819e-21	2.9739
SELENOM	2.98417	9.31886e-21	3.24211
PRKCA	-1.62237	9.33407e-21	5.75938
A4GALT	2.71383	9.34073e-21	3.03676
DTL	-2.93806	9.85674e-21	3.21723
PAX5	3.37301	9.89694e-21	2.90296
RRAS	2.09878	9.9457e-21	4.66291
SLC6A12	2.20959	1.00288e-20	3.73546
RPL5	-1.36711	1.01067e-20	8.38558
KLF4	-2.43517	1.01275e-20	3.32534
HIVEP2	2.17192	1.01529e-20	4.68257
OSM	6.07108	1.03031e-20	1.43521
ACOT9	1.69115	1.03804e-20	4.5703
DCP1A	1.42734	1.04006e-20	6.24096
ZBED3	-2.31209	1.04872e-20	3.66518
ATF3	2.45093	1.10907e-20	4.20845
PRR16	2.46063	1.12612e-20	3.70765
IMPDH2	-1.36003	1.12612e-20	5.33232
ENSG00000286646	-1.69304	1.14236e-20	4.28173
CKAP2L	-3.47042	1.14437e-20	2.71803
TBC1D16	1.82913	1.17254e-20	5.4955
GOLM1	1.23248	1.17977e-20	6.7783
RPSA	-1.43264	1.1945e-20	8.91131
DTYMK	-1.90644	1.20739e-20	3.90875
HMGB2	-1.62789	1.21224e-20	7.18363
HERPUD2	1.42954	1.21803e-20	5.66685
RECQL4	-2.98308	1.21803e-20	3.3783
LACC1	2.98976	1.22345e-20	7.64382
PLD4	-2.70638	1.25099e-20	5.82204
CDC45	-3.58242	1.3612e-20	2.30177
CARD16	2.25302	1.40936e-20	4.09152
NUSAP1	-3.47662	1.45433e-20	4.13576
SESN1	-1.66193	1.47975e-20	6.04688
PTPN7	-1.33526	1.49749e-20	6.50667
C1QA	2.66462	1.55398e-20	4.48383
MTURN	-2.30747	1.56076e-20	4.01223
NCF1	5.65285	1.57799e-20	8.2347
IL1RN	1.5368	1.60111e-20	4.33834
LRRC25	1.55919	1.61179e-20	6.12768
RIMS3	1.26422	1.62748e-20	7.36813
NFE2	-3.76607	1.6885e-20	2.56715
SAMD8	1.7019	1.70614e-20	5.0768
RHOC	1.48629	1.72605e-20	7.29785
PHLDA1	1.26359	1.81869e-20	7.59636
CCL20	8.34704	1.86004e-20	2.7772
CDK1	-3.66258	1.8603e-20	3.36819
SASH1	1.5491	1.87275e-20	6.2131
BCL3	3.83097	1.87903e-20	5.58012
BMP8B	-3.13353	1.87903e-20	4.78503
ENAH	1.88071	1.90707e-20	4.23972
ETV6	1.21823	1.94013e-20	6.72642
IL6R	-1.1789	1.94013e-20	7.59363
PRICKLE1	-2.58234	1.97863e-20	3.10551
GTPBP2	1.41333	2.10354e-20	7.26569
L1CAM	1.85089	2.10986e-20	6.66054
CXCL1	3.48294	2.14592e-20	4.40643
PTPRJ	1.25663	2.1523e-20	8.26662
PPP1R15A	1.60587	2.1862e-20	6.13326
SLC22A16	-1.70834	2.20151e-20	4.20854
PTGES	11.1513	2.25679e-20	1.62823
MAZ	-1.5125	2.2644e-20	7.2477
SETDB2	-1.72278	2.27866e-20	5.3422
PIM3	1.92834	2.3044e-20	6.15003
BSG	-1.32494	2.4781e-20	8.73066
SLC2A5	-1.80873	2.49468e-20	4.46334
EBF1	2.94613	2.51256e-20	2.46482
VPS9D1	1.83423	2.60575e-20	4.87144
SNRNP25	-2.26804	2.64827e-20	3.45053
ASRGL1	-4.40903	2.67881e-20	2.0557
ZNF618	1.76403	2.72759e-20	5.62697
UBALD2	1.56594	2.72817e-20	7.46911
STAT4	4.72331	2.75309e-20	1.6354
SCUBE1	-4.27832	2.7865e-20	2.32754
SHOX2	-1.39523	2.81447e-20	7.25692
RPL7A	-1.32958	2.85879e-20	8.78109
AQP9	5.47071	2.88454e-20	2.94194
SIGLEC5_1	1.80965	2.9356e-20	4.25929
ADAMTS4	3.76796	2.9356e-20	2.39016
GRINA	1.56057	3.03689e-20	8.15742
HNRNPAB	-1.38745	3.03929e-20	6.24748
DANCR	-2.12681	3.0402e-20	3.23395
CCNF	-2.77732	3.10023e-20	3.58228
CTPS1	-1.57874	3.20673e-20	5.56034
CLEC4E	7.85728	3.20673e-20	2.32876
STC2	3.76317	3.20673e-20	2.84871
PKIG	2.13467	3.20673e-20	4.5043
OLIG1	-1.91029	3.22271e-20	4.27652
MSC-AS1	2.08855	3.28028e-20	4.76139
ITGB3	1.97539	3.29344e-20	5.23862
CELF2	-1.37359	3.50493e-20	7.16047
CHMP5	1.37431	3.50973e-20	6.75807
VASP	1.31374	3.6376e-20	7.87815
PARL	-1.54478	3.65235e-20	5.71765
FANCE	-1.53868	3.65235e-20	4.41801
DTX2	1.42864	3.65235e-20	6.15203
GPAA1	-1.54257	3.68634e-20	6.08047
MYADM	1.51617	4.03754e-20	6.81569
SLC39A1	1.32186	4.13435e-20	7.75175
PLAGL2	1.47191	4.13586e-20	7.15103
SHCBP1	-2.91187	4.31121e-20	3.28365
DIAPH3	-2.82844	4.31633e-20	2.6888
SQLE	1.34315	4.31633e-20	6.77857
HOXA10	-1.70198	4.43204e-20	4.55665
CHAF1A	-1.54888	4.46694e-20	4.79043
TCF19	-1.95578	4.46724e-20	3.55024
POPDC3	2.71352	4.57929e-20	3.40893
C1QB	10.1095	4.62559e-20	3.16499
TCF4	1.75335	4.75939e-20	4.22645
LRP10	1.36881	4.7995e-20	8.5556
CKAP4	1.51459	5.37403e-20	5.0272
SCG3	2.44195	5.42425e-20	3.44791
LCP2	1.21543	5.56058e-20	7.09112
SEMA4B	1.66095	5.59709e-20	5.67471
PTPRE	1.39655	5.66372e-20	7.9327
ALX1	-4.5336	5.79291e-20	1.59478
GARS1	1.48943	5.83074e-20	6.97408
ARAP2	3.64427	6.04067e-20	1.91663
KIF4A	-3.5151	6.07202e-20	2.2788
ODF3B	2.23574	6.24965e-20	3.85255
NRP1	1.45507	6.34049e-20	8.92728
RASSF2	-1.43828	6.36346e-20	7.05956
C1RL	1.43006	6.4786e-20	6.13169
FEN1	-2.1416	7.01128e-20	4.4384
TCF7L2	2.03603	7.01128e-20	4.65535
NET1	-2.16056	7.01128e-20	3.03383
CCNB2	-2.84861	7.19652e-20	3.72075
TLNRD1	1.49803	7.35829e-20	5.6873
BAK1	1.40182	7.49599e-20	6.76661
IDH2	-1.27775	7.9376e-20	6.78282
SPC24	-4.11694	8.0442e-20	1.93683
NQO1	1.50961	8.20131e-20	6.81172
CHI3L2	7.02792	8.20131e-20	1.38802
ENSG00000227706	-6.0597	8.33652e-20	3.25052
BBX	1.64483	8.46895e-20	5.47405
ANAPC1	-1.55754	8.66267e-20	5.29415
NFATC4	2.7156	8.87509e-20	3.07027
DNAJB6	1.21348	8.87509e-20	7.48589
CKAP2	-2.1594	8.99012e-20	5.33837
CCR2	-9.25099	9.00971e-20	1.50349
ATP13A3	1.7033	9.05024e-20	8.69044
SPP1	1.43152	9.08089e-20	10.5576
TBK1	1.47477	9.30532e-20	6.25823
TEAD1	2.19996	9.65971e-20	4.47481
RNF149	1.76782	9.86041e-20	7.41353
AURKB	-3.38133	1.00885e-19	2.37617
CEMIP	7.24095	1.01713e-19	2.68051
CDCA3	-4.35412	1.0216e-19	1.99691
CBS	1.52421	1.08876e-19	5.32381
TNFAIP8	1.54381	1.12169e-19	6.49526
CD101	-2.08032	1.13288e-19	3.4852
RNASE1	-8.54228	1.14106e-19	-0.800817
MGAT3	2.48304	1.14541e-19	3.58831
N4BP3	3.51849	1.24137e-19	2.22911
SAPCD2	-3.1134	1.24415e-19	3.15672
SIGMAR1	-1.50044	1.24521e-19	4.66805
CDT1	-2.41752	1.26794e-19	3.71881
PATL1	1.2917	1.27457e-19	6.27685
GABRR2	2.7398	1.27527e-19	3.07997
APOC1	-2.01669	1.28252e-19	5.66811
SAMD9	2.59379	1.28616e-19	6.53242
HOMER3	-1.78444	1.29331e-19	6.06451
PAICS	-1.91908	1.30558e-19	5.03034
CXCL3	4.3384	1.31657e-19	3.13926
PYROXD2	-2.67029	1.34673e-19	2.46672
RNASET2	-1.37509	1.34872e-19	7.15457
TNIP3	8.45994	1.36443e-19	-0.563679
CARS1	1.24364	1.40702e-19	5.93181
STRIP2	-2.12448	1.43025e-19	2.82293
NME1	-2.01344	1.43211e-19	3.80252
ABTB2	-2.30879	1.4573e-19	3.9229
RRAD	5.65812	1.51316e-19	3.00845
FCGR1A	1.56094	1.57202e-19	6.58943
RCAN1	1.68647	1.68649e-19	5.58891
SOBP	1.99761	1.69292e-19	3.33594
SSTR2	5.06981	1.72591e-19	1.33458
WDR62	-3.5751	1.73096e-19	2.78323
CYLD	1.27069	1.74382e-19	6.62726
GBP1P1	9.56317	1.74946e-19	0.733803
GINS2	-3.38015	1.79287e-19	1.68175
TMEM106C	-2.20616	1.81961e-19	4.59746
B4GALT5	1.12997	1.88106e-19	7.95109
TRHDE	-3.19223	1.90939e-19	2.06587
CMTR1	1.21168	2.02227e-19	6.57581
HMGN2	-1.45917	2.03552e-19	8.63284
DBI	-1.56715	2.10708e-19	6.62017
NIBAN1	1.41135	2.18379e-19	6.5756
TMEM158	2.42803	2.21237e-19	3.88404
CBLN3	2.42235	2.23426e-19	3.20819
ERO1A	1.4947	2.2781e-19	6.51606
CYP2S1	1.94947	2.31278e-19	5.25316
S1PR2	1.669	2.32676e-19	4.64653
SNX10	2.80973	2.34941e-19	7.354
SRM	-2.25645	2.37142e-19	4.0925
SMAD7	1.69781	2.42779e-19	4.98566
RANBP1	-1.8763	2.55545e-19	4.57872
PYGL	-1.08704	2.5795e-19	7.3919
GGA2	-1.35615	2.64751e-19	6.74381
EXO1	-3.15475	2.70935e-19	2.57903
EIF4B	-1.1471	2.76993e-19	8.91439
FMNL1	1.68087	2.81038e-19	9.04662
ATP2B4	-1.35516	2.81038e-19	6.87276
PCLAF	-4.04416	2.82913e-19	3.09212
HSD17B4	-1.21885	2.87016e-19	7.24905
RNF213	3.05358	3.009e-19	10.1556
TRIM5	1.7462	3.12429e-19	3.92417
IVNS1ABP	1.20195	3.1472e-19	7.35066
GJA3	3.32853	3.1472e-19	3.06605
WDR76	-2.18086	3.177e-19	3.14338
RAB6A	1.29729	3.18965e-19	7.06757
ADARB1	1.95013	3.1904e-19	4.91808
TSPAN33	1.60631	3.20042e-19	3.92558
ENSG00000187951	-2.05606	3.2167e-19	3.2705
SLC25A6	-1.47079	3.22273e-19	7.7641
PRKDC	-1.43256	3.39747e-19	7.08537
PHC2	1.20637	3.40646e-19	7.37688
ALOX5	1.65332	3.54039e-19	5.04949
MYEOV	7.56129	3.55889e-19	1.33073
URB1	-1.88272	3.56858e-19	3.89212
HLA-C	1.27643	3.56858e-19	9.93325
CFB	4.10825	3.56858e-19	3.38451
C5orf15	1.58409	3.6273e-19	6.78667
RBM47	1.17743	3.71764e-19	7.59605
TROAP	-4.3778	3.71764e-19	2.8155
AIDA	1.51025	3.72227e-19	6.6644
PHF11	1.62766	3.75087e-19	4.75441
SIRPA	1.02215	3.8007e-19	9.31168
NFE2L3	2.17231	3.80119e-19	3.39523
MIR503HG	2.5004	3.9878e-19	3.76026
CD302	-2.88434	4.1565e-19	4.10663
PKMYT1	-3.23377	4.18248e-19	2.49055
TDO2	4.15955	4.22414e-19	8.89437
LPCAT1	1.1791	4.25018e-19	6.10126
MT1X	3.15021	4.36636e-19	2.06176
PPT1	-1.23127	4.47377e-19	10.415
S100A4	-1.4899	4.59434e-19	7.57086
APOC2	-1.14124	4.63262e-19	8.76837
NEIL3	-4.39268	4.82373e-19	1.49142
PRDX2	-1.60995	4.88585e-19	4.85396
POLD2	-1.51177	4.89221e-19	4.90979
TRIM34	2.21509	5.09341e-19	3.39897
MIA3	1.07524	5.16747e-19	6.37952
LHFPL2	1.6794	5.26251e-19	5.57093
RAPGEF2	1.167	5.32277e-19	5.87905
SLC3A2	1.24907	5.3712e-19	7.88398
ARHGAP31	1.24842	5.51001e-19	5.87987
LAMP3	6.40035	5.53666e-19	0.840214
RAB42	-1.67006	5.59478e-19	4.38672
PCGF2	1.57438	5.63963e-19	4.80789
RBCK1	1.40659	5.77171e-19	6.96738
POC1A	-2.38099	5.80474e-19	3.27977
ATAD2	-1.85632	5.80474e-19	5.2136
SNAI1	3.10721	5.80474e-19	3.26932
LSP1	-1.66843	5.90924e-19	4.23332
LGR4	-1.74568	6.00759e-19	4.78216
MUC1	2.28815	6.15649e-19	4.32445
CCDC71L	1.56637	6.15649e-19	5.67434
MCM5	-1.36453	6.40274e-19	6.23416
PSMB8	1.28305	6.45421e-19	6.91413
CLEC12A	-5.88814	6.61111e-19	0.620442
IGF2BP1	1.37786	6.7825e-19	5.45498
SIRPB1	-1.31138	7.02528e-19	5.73583
TMTC1	1.59508	7.31002e-19	5.52591
SKA3	-3.59415	7.59253e-19	2.21995
IFNAR2	1.15259	7.59253e-19	6.42187
TRPV4	2.4745	7.61769e-19	3.12766
ADGRL3	-2.05307	7.70776e-19	4.20275
TOMM40	-1.52558	7.86975e-19	5.14394
SCARB2	1.37816	7.86975e-19	8.70189
ACVR1B	1.22485	8.09743e-19	5.68442
DNAJB5	1.98478	8.2459e-19	3.61393
FCGR1B	1.39778	8.36141e-19	4.67911
MTUS1	-2.95292	8.36649e-19	1.836
NUMB	1.12318	8.54268e-19	7.60205
S100P	2.10214	8.56044e-19	3.40078
NCF2	1.04423	8.71505e-19	7.30709
RTP4	2.80242	9.08107e-19	2.73783
CXCL8	6.18077	9.29051e-19	7.47794
ZNF589	-1.47949	9.41027e-19	4.33382
DLGAP5	-3.89569	9.52022e-19	3.00946
RAB7B	-1.23751	9.55317e-19	5.54003
CLIC1	1.1509	1.01358e-18	8.93119
CDYL2	1.39888	1.02218e-18	4.79583
SAMD14	2.72561	1.03245e-18	2.49358
PARP3	1.59841	1.05379e-18	4.20669
IRF1-AS1	2.71407	1.06498e-18	3.42895
CD320	-2.85731	1.11138e-18	2.22817
MAILR	4.17486	1.16677e-18	1.95673
TTK	-3.26346	1.25516e-18	3.33762
WIPI1	1.21382	1.29235e-18	6.20863
GPRIN3	3.25306	1.30002e-18	4.44869
TRPV2	1.17644	1.30596e-18	6.79385
IFRD2	-2.13028	1.34265e-18	3.45845
NAIP	-1.56576	1.37947e-18	5.0291
NUF2	-3.2187	1.37947e-18	2.69909
CDCA7L	-3.5193	1.3867e-18	2.79409
BARD1	-1.81152	1.43256e-18	3.38779
RPL7	-1.38614	1.48175e-18	8.28263
MLLT6	1.36192	1.50629e-18	8.3338
C1orf162	-1.73243	1.51797e-18	3.51713
CTSS	1.2357	1.52101e-18	9.96554
FBXO5	-2.82876	1.52392e-18	2.94916
STOM	1.50043	1.52854e-18	6.65662
NASP	-1.30239	1.53132e-18	6.76121
ZNF367	-2.77083	1.56649e-18	1.90069
NOLC1	-1.25198	1.57358e-18	5.32024
LAT	1.37084	1.57772e-18	6.37549
RUBCNL	1.53004	1.58502e-18	4.14733
HELLS	-2.42478	1.58653e-18	3.07895
RNF144B	5.67817	1.61178e-18	1.77534
TCF7L1	3.17945	1.68728e-18	2.13383
NDUFB9	-1.22275	1.71824e-18	5.65336
TNK2	1.73606	1.77821e-18	6.21823
VIT	-8.48297	1.91167e-18	-0.907363
CES1	-1.19641	1.93361e-18	6.7878
BHLHE41	2.72221	1.94051e-18	3.71649
BACH1	1.4139	2.011e-18	7.42901
NAAA	-1.44265	2.03972e-18	4.4701
E2F8	-4.05157	2.05459e-18	1.46024
FRRS1	-1.41793	2.08528e-18	4.93978
NDC1	-1.97094	2.09572e-18	5.15244
TRPS1	1.56071	2.1441e-18	6.84933
HTATIP2	1.38702	2.1624e-18	4.75495
GPR157	2.57974	2.22374e-18	3.54914
GNA12	1.03322	2.26429e-18	7.56122
ST3GAL2	1.31854	2.28495e-18	6.38564
NFKB1	1.2469	2.28495e-18	5.98507
CAVIN1	1.7903	2.3622e-18	3.43609
HADH	-1.58833	2.45696e-18	4.27328
TBC1D4	-2.60789	2.47648e-18	3.2951
APOL4	8.57054	2.50644e-18	1.21611
NEK2	-3.55686	2.55058e-18	1.87505
IDS	1.09504	2.57355e-18	7.51386
DESI1	1.37314	2.59716e-18	4.92438
RAD51	-2.563	2.59716e-18	2.55653
EEF2	-1.12059	2.59716e-18	10.5514
PCYOX1L	-1.50758	2.65323e-18	4.40624
TIFAB	3.53296	2.79844e-18	4.24685
CCSAP	-1.67716	2.83848e-18	5.55311
SBF2	1.40532	2.85705e-18	5.09483
AZIN1	1.25539	2.85705e-18	7.13252
HHEX	-1.60418	2.8854e-18	3.20516
STIL	-1.89788	2.90647e-18	4.35345
CXCL11	8.31933	2.98693e-18	-1.15359
MARCHF9	1.69642	3.01873e-18	4.59332
ALPK1	1.28235	3.01873e-18	5.63499
SERPINH1	1.09966	3.05882e-18	6.64657
SLC50A1	1.26562	3.1296e-18	5.07958
ADPRHL1	3.55556	3.21725e-18	2.44756
MSRB3	-2.39801	3.24522e-18	3.66901
BTG2	1.19995	3.281e-18	6.42919
S100B	3.86683	3.28488e-18	2.78378
NES	1.54895	3.29268e-18	5.46058
PTTG1	-3.31051	3.35756e-18	2.7084
BEST1	1.81451	3.3767e-18	4.51175
TIMP3	-2.84531	3.3767e-18	2.52401
BID	1.23784	3.48484e-18	6.48707
KIF14	-3.44013	3.5344e-18	2.88344
GPRC5C	2.8871	3.53516e-18	4.26425
WASHC2A	1.10817	3.62757e-18	6.6377
PSMA4	1.45117	3.67644e-18	6.84878
PHF1	1.42056	3.82639e-18	5.80478
TTF2	-1.54331	3.92119e-18	4.51076
NOD2	1.25583	4.04468e-18	4.76666
CCSER2	1.56033	4.07104e-18	4.52743
RAB24	1.40283	4.11786e-18	5.49008
RPS2	-1.34213	4.1444e-18	9.08782
ZBED6CL	1.50357	4.16108e-18	4.35
RPS23	-1.3635	4.19245e-18	8.0667
CXCL10	10.5579	4.22396e-18	1.30626
GTF3C5	-1.32622	4.2724e-18	5.75459
FCGR3A	3.49606	4.32027e-18	1.736
PFAS	-2.38672	4.32787e-18	3.29554
CD180	-2.93629	4.3837e-18	3.56613
AARS1	1.23151	4.59538e-18	7.27566
APBB1IP	-1.18959	4.62497e-18	5.97715
NDC80	-3.07083	4.67078e-18	2.6052
LZTS3	2.99	4.67078e-18	2.61401
PTPRU	1.69444	4.6944e-18	4.47989
LRP3	-1.64547	4.73619e-18	5.22402
PTPN2	1.47294	4.73684e-18	5.2057
AJUBA	2.55501	4.73684e-18	3.46129
UBD	7.33699	4.79418e-18	-1.1683
CBX6	1.12773	4.82744e-18	7.05969
CYSTM1	1.37599	4.902e-18	4.63591
CENPU	-2.92188	4.962e-18	3.41242
SMC4	-1.56955	5.00642e-18	6.43359
CREBL2	1.28838	5.03403e-18	6.59984
ADGRE2	1.34645	5.0467e-18	7.69497
CASP7	1.441	5.27916e-18	4.93793
RGCC	-2.42263	5.47328e-18	2.71682
SDC3	1.37293	5.61324e-18	7.19989
FOS	1.666	5.62731e-18	5.80405
GRAMD4	-1.27949	5.64284e-18	5.80389
LRRFIP2	1.23549	5.64545e-18	5.59949
PIP4K2C	1.20852	5.64545e-18	5.83963
ITPR2	1.63499	5.91526e-18	6.73067
TRHDE-AS1	-2.77937	5.91998e-18	1.51871
PLEK2	2.87453	5.91998e-18	2.30807
POLR1B	-1.56605	5.93028e-18	3.85016
SLC25A10	-3.05145	5.98272e-18	2.53654
EBF4	4.00909	5.98272e-18	1.59746
ERAP2	2.01259	6.03173e-18	3.2006
CPVL	-1.60047	6.03815e-18	4.07929
MAP1S	1.66239	6.14972e-18	7.09498
NTSR1	1.43266	6.2913e-18	4.91724
GPSM2	-1.94184	6.33316e-18	4.02022
CELF1	1.03432	6.44115e-18	7.07016
NUP210	-2.54712	6.44418e-18	7.25251
ELK1	1.61972	6.54205e-18	4.66067
GINS1	-2.2788	6.56576e-18	2.84374
KIF20B	-2.3444	6.65699e-18	3.59268
FBL	-1.78575	6.65915e-18	4.61455
ANKIB1	1.22295	6.80014e-18	5.77645
PLAC8	-4.29076	6.83321e-18	2.44812
GPATCH4	-1.99551	6.83372e-18	3.39692
PTDSS1	-1.16547	6.83372e-18	5.96975
PLEKHM3	1.51997	6.84025e-18	5.28301
C5	-2.24257	6.89708e-18	2.46558
RASGEF1B	2.64026	6.96358e-18	3.74367
RNASE6	-3.98196	7.08171e-18	1.83516
ACOD1	9.89317	7.23424e-18	0.515907
CAMSAP2	1.48149	7.29785e-18	5.68264
ENSG00000284946	-3.07586	7.29785e-18	2.24936
MYO19	-1.23377	7.36919e-18	4.87202
TRIM6	1.65908	7.37226e-18	3.37991
DYNC2I2	-2.25087	7.37793e-18	3.68076
TANK	1.42353	7.37793e-18	6.93412
AGO2	1.54409	7.59771e-18	7.24112
PDE4B	3.1251	7.77893e-18	5.38616
QARS1	-1.02397	7.7818e-18	7.25841
VRK1	-1.957	7.7818e-18	3.77534
CHAF1B	-2.38659	7.83559e-18	1.94099
FBN2	-1.55841	7.87905e-18	5.94968
GMPR	2.63987	8.18074e-18	2.49417
KYNU	3.02535	8.24385e-18	7.41913
PCGF5	1.55463	8.32914e-18	5.51179
CEBPA	-1.16207	8.33575e-18	8.29413
RGS3	1.94291	8.38726e-18	2.63619
FGF2	5.52296	8.90102e-18	1.28876
MAN2A2	-1.16958	8.93194e-18	6.37726
JDP2	1.45967	8.93194e-18	5.29276
ATAD5	-1.95956	8.9476e-18	3.44452
MAP4	1.13942	9.23802e-18	7.3459
CTNNBL1	1.15016	9.36241e-18	6.16646
STAB1	-2.17855	9.65366e-18	5.0831
PLGRKT	1.97641	9.76937e-18	3.5166
APBA2	1.39939	1.02473e-17	5.17355
LINC01137	2.76895	1.17324e-17	2.49091
CNP	1.11958	1.19329e-17	7.51833
JADE1	-1.3978	1.1997e-17	4.2401
SLC39A10	-1.51751	1.20101e-17	5.2402
TFAP2A	1.9555	1.20101e-17	4.10891
DLL4	1.76497	1.21237e-17	4.77412
TYMP	2.75287	1.21326e-17	8.33654
TSEN34	1.27316	1.24786e-17	5.24465
SGO2	-2.1127	1.27997e-17	4.09064
AKT1S1	1.33399	1.29527e-17	5.40754
B4GALNT1	2.57669	1.33656e-17	2.04331
PLD2	1.58792	1.33864e-17	4.53882
MXRA7	1.38477	1.35559e-17	5.08509
SPIDR	-1.24903	1.36238e-17	4.77596
P4HA1	1.40752	1.36598e-17	6.14624
SIGLEC14	2.13732	1.36598e-17	3.12022
DAZL	6.90736	1.36598e-17	-1.53338
SYNGR3	4.06218	1.37898e-17	1.13516
ARHGDIB	-1.00508	1.39237e-17	8.55528
KLHL6	1.22834	1.39523e-17	6.12602
MAP2K3	1.33596	1.39925e-17	4.82669
KLHL30	-2.88747	1.40495e-17	2.21678
RPL8	-1.20374	1.42195e-17	8.75921
TMEM97	-3.29902	1.42753e-17	1.82823
TRGC1	-6.91113	1.45227e-17	-1.99354
CENPI	-2.15741	1.45788e-17	2.64359
BCAR1	1.42702	1.47257e-17	5.08837
MYL12A	1.14809	1.53724e-17	8.18609
CAMK2G	-1.23342	1.54537e-17	4.38737
NETO2	-2.13693	1.57962e-17	3.65583
VWA5A	-1.3426	1.59089e-17	4.94345
OLR1	3.28846	1.59992e-17	4.52456
EME1	-2.92552	1.62117e-17	1.75472
TOM1	1.28058	1.64582e-17	6.87528
MYO1B	2.01779	1.66873e-17	5.01489
MRPL12	-1.37694	1.6838e-17	4.63651
NSUN7	2.63311	1.6838e-17	1.76467
PARP1	-0.976046	1.70136e-17	7.68795
UBA6	1.56886	1.74868e-17	6.60352
H2AC18	2.15802	1.75112e-17	4.62906
CYBB	1.10454	1.76865e-17	9.19012
UCK2	-1.31691	1.77411e-17	4.52577
ENSG00000237513	2.40563	1.77846e-17	2.76276
ORC6	-2.17941	1.80115e-17	2.38951
STK10	1.16491	1.82437e-17	8.26395
ETV7	8.26078	1.82505e-17	1.14321
TRAP1	-1.35237	1.88067e-17	4.77568
SLC41A2	2.39868	1.90208e-17	2.29093
GOLGA8O	-1.44001	1.92174e-17	4.03135
TRAF3IP2	1.73573	1.92828e-17	5.46297
HMGN2P46	8.11804	1.94418e-17	-0.557789
PKP4	-1.17545	1.95784e-17	5.69925
VARS1	-1.46452	1.96707e-17	5.37141
FAM8A1	1.50509	1.98989e-17	5.0332
PLXDC1	-2.927	2.01105e-17	1.27918
DUSP6	1.10273	2.02569e-17	8.79808
KIF24	-2.51501	2.03099e-17	2.27938
SPTBN1	-1.25885	2.03935e-17	5.4273
GRB10	1.67876	2.04879e-17	4.65172
NRIP3	1.42347	2.11372e-17	4.2558
SOCS3	4.11977	2.11781e-17	5.63401
FOXP2	-2.07686	2.16227e-17	3.53524
ENSG00000259354	7.82475	2.21993e-17	-0.964178
RAB39A	2.14794	2.32945e-17	2.89741
CIP2A	-1.98263	2.33263e-17	3.64274
FAM187A	2.10858	2.3649e-17	3.56938
PLCB2	-1.31848	2.3954e-17	6.72325
UHRF2	-1.38306	2.40907e-17	5.9381
TWIST1	1.85709	2.49496e-17	2.73511
ENSG00000285744	6.71759	2.55781e-17	-1.8547
MYLK	1.51878	2.58716e-17	4.56386
CLIP2	1.16054	2.58797e-17	6.70407
RPL4	-1.14879	2.61745e-17	9.74654
CENPA	-3.99969	2.62071e-17	0.770556
ADGRA2	-2.0363	2.64662e-17	4.0887
AEN	-2.75082	2.64662e-17	1.75357
ADGRD1	-1.97682	2.71544e-17	3.02827
SLC39A14	1.37248	2.7321e-17	4.78133
CCDC50	1.15811	2.78358e-17	4.80226
RPL10A	-1.11907	2.81487e-17	8.40753
BTG3	1.73906	2.82427e-17	3.97553
SLC25A5	-1.07169	2.89834e-17	7.48675
FAM53B	-1.14132	2.90805e-17	5.58683
CASP5	5.3249	2.98526e-17	1.51117
CDCA2	-3.22125	2.99518e-17	2.37745
RNF207	3.38376	3.01488e-17	1.44329
PLPPR3	-7.07639	3.02751e-17	3.1945
ZFAND4	1.52053	3.03088e-17	3.70709
NLRP12	2.28794	3.03088e-17	2.98726
CEACAM3	4.44939	3.05026e-17	1.12475
EDEM2	1.09903	3.07909e-17	6.65432
MEFV	2.10505	3.08126e-17	4.93318
MT1E	2.64766	3.09566e-17	2.7867
PIM2	1.50046	3.12797e-17	4.03938
RPS5	-1.22218	3.15331e-17	8.23022
CDKN1A	1.20465	3.17791e-17	7.82984
SIAH2	1.25023	3.19152e-17	4.90841
TMX4	-1.163	3.193e-17	5.49906
KLHL2	1.40865	3.2507e-17	5.86614
CLIP1	1.19152	3.28477e-17	6.78375
CACNA1E	1.717	3.31856e-17	3.94957
CUEDC1	1.28846	3.31856e-17	4.78622
PTPRC	1.21012	3.32449e-17	9.0277
TRIB1	1.24359	3.32449e-17	6.04337
ACAD9	-1.20376	3.32449e-17	5.42299
SRXN1	1.24146	3.35081e-17	5.55866
CENPN	-1.79157	3.36032e-17	3.59534
BLM	-2.47269	3.38322e-17	3.46221
PDGFRA	5.56541	3.48182e-17	2.11191
CLN6	-1.52641	3.5372e-17	5.01928
SLC29A4	-2.5413	3.59911e-17	2.80136
PSMB10	1.40252	3.60711e-17	6.25754
CLGN	2.36869	3.61688e-17	3.27525
RPS8	-1.12639	3.61688e-17	9.15196
CDC7	-2.49975	3.62163e-17	2.44039
HLA-B	1.07698	3.7041e-17	11.027
HLX	1.06413	3.70667e-17	6.94891
C21orf58	-3.53509	3.74219e-17	1.60669
PRKAR2B	-2.0858	3.92049e-17	3.97684
CYB561	1.54576	3.92845e-17	3.95857
PTGS2	2.81249	3.95175e-17	3.36416
ZNF331	-2.33743	3.95811e-17	2.40801
NOTCH3	3.39559	4.01966e-17	5.10874
UBE2G2	-1.05559	4.06818e-17	5.19133
FBN1	1.70943	4.18959e-17	4.35474
RAB3C	-3.20471	4.20239e-17	2.17456
ADGRG3	6.67117	4.31769e-17	1.03788
RRM1	-1.69082	4.34609e-17	5.13508
HDAC9	2.05595	4.36287e-17	4.47586
MLLT11	2.4567	4.38256e-17	1.93646
IKBKE	1.23217	4.43615e-17	5.92055
MIR9-3HG	-6.02051	4.50556e-17	-0.352228
MCM6	-1.29262	4.5641e-17	5.92606
DUSP8	4.57359	4.5641e-17	1.34827
SIRPB2	-1.44348	4.64312e-17	4.65931
TLCD2	2.30112	4.67142e-17	2.96542
SPN	-1.99761	4.76466e-17	6.18421
PITPNC1	-1.15051	4.82866e-17	4.88162
CENPM	-4.41973	4.88091e-17	1.44034
RPLP1	-1.15653	4.92669e-17	8.836
NMI	1.3823	5.05553e-17	5.90186
PROC	-4.80594	5.06906e-17	1.21298
TRIP13	-3.03636	5.20771e-17	2.1303
TFE3	1.29506	5.28135e-17	6.24996
SH3GLB1	1.21673	5.28135e-17	7.50429
DPYSL2	0.956237	5.32259e-17	5.98125
CDCA4	-1.49581	5.34619e-17	4.01513
SIGLEC9	2.58464	5.49649e-17	3.41381
IRF2BP2	-0.893869	5.53016e-17	8.39551
CASP2	-1.2489	5.59172e-17	5.2779
UTP20	-2.07677	5.74019e-17	2.78306
SLC6A9	4.09912	5.78678e-17	0.635856
SCMH1	-1.30785	5.78678e-17	5.65396
RPS6	-1.19012	5.78903e-17	9.508
SRSF6	-1.04007	5.80388e-17	7.39877
FAM83D	-4.70865	5.85828e-17	1.34613
TMEM229B	1.64346	5.94476e-17	3.37195
NUCB2	-1.74873	6.00008e-17	4.87085
UBE2D1	1.41138	6.03706e-17	4.32021
RHOQ	1.29187	6.21264e-17	6.67475
PSME1	1.0709	6.36921e-17	6.85913
TRIP10	1.37417	6.40554e-17	5.40824
JUND	1.09895	6.4948e-17	6.84219
MCOLN3	-1.34592	6.52227e-17	4.6728
PARD3	1.31624	6.53166e-17	4.38149
CLSTN3	1.34094	6.8446e-17	5.73096
FAM214B	1.18471	6.97999e-17	5.47148
DAPL1	-6.1237	7.03719e-17	-1.23171
STARD4	1.22743	7.04435e-17	5.43341
C9orf72	2.31392	7.04435e-17	3.82342
NOL6	-1.2519	7.07453e-17	5.24765
TSC22D1	1.00977	7.25877e-17	7.21913
PFKFB4	0.931748	7.28381e-17	5.95513
SMARCA1	2.18757	7.31561e-17	2.87288
DUXAP10	-1.05399	7.35999e-17	6.51861
HOXA11	-1.45403	7.43441e-17	3.97346
SMC1A	-1.09278	7.48724e-17	6.03656
TNFSF13	-1.59055	7.62531e-17	3.50508
PAPSS2	1.34703	7.71472e-17	5.86287
NXN	-1.39359	7.72283e-17	4.56492
TOP1MT	-1.77131	7.74455e-17	3.62845
DDX11	-1.80172	7.77609e-17	3.95741
GNL3	-1.29981	7.79691e-17	4.76338
SLC2A14	-3.55003	7.82808e-17	1.37704
HEG1	1.56491	7.85313e-17	4.65008
KIFC3	1.33745	8.07084e-17	6.22178
AKR7A2	-1.58263	8.13006e-17	4.59496
COLEC12	-5.55611	8.13006e-17	0.225511
ATAD3A	-1.57655	8.3118e-17	4.25157
PDK4	-4.95172	8.44954e-17	1.45452
TREX1	1.29097	8.60121e-17	4.32058
BHLHE40	1.16252	8.67701e-17	6.30159
SLC11A2	0.950481	8.92951e-17	6.64775
RAP1B	1.43778	8.99545e-17	8.40114
GNB4	1.16835	9.14059e-17	6.67067
C19orf12	1.11507	9.17683e-17	4.84577
FTL	0.979809	9.18538e-17	12.78
CDKN3	-4.24547	9.1929e-17	1.37516
SLC19A1	-1.99238	9.1929e-17	3.45243
FANCA	-1.53669	9.22165e-17	3.96514
SMC2	-1.56239	9.51183e-17	4.75243
ZMYND15	4.10938	9.51994e-17	1.48532
CCL8	10.3956	9.84391e-17	0.287288
RUVBL2	-1.60063	9.89911e-17	4.66523
TBX15	2.47799	1.01086e-16	3.39105
TMCC3	2.56457	1.01386e-16	2.35702
ENSG00000217801	2.39567	1.03268e-16	2.65218
CD1D	-1.62865	1.03465e-16	3.57408
EML4	1.14586	1.03796e-16	6.04319
SPARC	-0.966916	1.03796e-16	9.02098
PPP1R27	-6.19615	1.04018e-16	0.393826
PPIC	-1.23995	1.04018e-16	5.63212
BLVRA	1.60339	1.05467e-16	4.37211
UNG	-1.60965	1.09404e-16	3.60065
RAB29	1.22736	1.11837e-16	5.62784
LRRC61	1.85558	1.15964e-16	3.29172
SPATS2L	1.18181	1.15964e-16	6.27621
TOMM5	-1.41659	1.15964e-16	4.36715
FCRL6	4.20964	1.15964e-16	1.5638
UBC	1.00167	1.16036e-16	10.4841
NDST2	1.24792	1.16575e-16	5.53725
FAM124A	1.84863	1.2157e-16	2.9765
GIMAP2	1.43591	1.24343e-16	4.83357
CCRL2	1.38589	1.24915e-16	3.94244
GRIN3A	2.90588	1.27499e-16	1.83774
DUSP4	1.9426	1.28779e-16	4.21002
TBC1D8	0.955885	1.38361e-16	6.49924
CCL3L1	1.79896	1.39312e-16	3.07053
TGFBR3	-3.3517	1.39312e-16	1.23235
TICAM1	1.27297	1.39952e-16	4.936
CD300E	5.00938	1.43164e-16	-0.154302
IL3RA	1.73696	1.43411e-16	4.09141
TNKS1BP1	1.48949	1.46569e-16	5.54578
SIAE	-1.39049	1.50004e-16	4.03177
CR1	-3.06196	1.51313e-16	1.78344
CD48	3.69623	1.51907e-16	1.13123
SLC40A1	-3.43032	1.52318e-16	1.45832
LCP1	1.00001	1.53361e-16	10.9808
RHBDD1	1.17303	1.57785e-16	4.82014
RTN1	1.70751	1.57922e-16	2.94323
GNG7	-1.86648	1.61064e-16	3.74699
PRCP	-1.24812	1.62725e-16	4.89183
RPL14	-1.06293	1.63695e-16	8.34682
OSBPL5	-1.78066	1.65254e-16	3.94184
CFLAR	1.03593	1.66586e-16	8.49851
PPM1K	1.2378	1.69302e-16	4.43158
PDE4A	1.53417	1.70739e-16	5.7473
MFSD12	1.41222	1.71129e-16	7.30688
LARP6	2.29214	1.71274e-16	2.39155
GPD2	1.19409	1.71684e-16	6.4018
HTRA3	1.89869	1.72414e-16	3.17491
SLC35A4	1.01671	1.73019e-16	7.14695
PSEN2	1.23732	1.74254e-16	5.00594
RUBCN	1.09923	1.76196e-16	6.25577
RFC3	-2.29543	1.76475e-16	3.2178
ARMC6	-1.62941	1.77465e-16	4.42695
SIK3	1.2457	1.79373e-16	6.42395
CHID1	-1.37576	1.82808e-16	4.92291
CTTNBP2NL	1.26848	1.85097e-16	5.54003
SIPA1L1	3.36581	1.91776e-16	6.22771
PCNX1	1.59657	1.92743e-16	8.58852
BBS12	2.06573	1.92909e-16	3.05416
DNMT1	-0.947386	1.9366e-16	7.40709
MCRS1	-1.15618	1.9601e-16	5.41008
SAE1	-1.1469	1.96654e-16	5.97992
LYSMD2	1.71601	2.01276e-16	3.72567
APP	0.884408	2.05593e-16	9.56732
NMT2	1.68405	2.05904e-16	3.26137
GDI1	1.04386	2.08685e-16	7.09932
ATOX1	1.27931	2.10494e-16	5.23667
BZW2	-1.6399	2.11308e-16	3.6716
ANXA3	4.75346	2.12899e-16	0.699002
ZC3HAV1	1.00761	2.129e-16	7.2133
INPP5A	-1.48862	2.13415e-16	3.55501
HYLS1	-2.54726	2.16406e-16	2.11984
GPC3	-1.35733	2.20804e-16	3.96885
PM20D2	-1.9744	2.21828e-16	3.18297
ODF2L	1.2946	2.21828e-16	4.87168
NECTIN1	-1.99355	2.24018e-16	3.01003
SEMA4C	1.48882	2.24574e-16	6.32908
PABPC4	-0.90438	2.255e-16	8.63801
KCNQ1	-1.88708	2.27087e-16	3.68836
MLKL	1.12823	2.27204e-16	4.80539
FZD5	1.70356	2.36948e-16	4.52021
UNC13A	4.0805	2.42676e-16	1.61769
RPS4X	-1.12333	2.43291e-16	7.75365
SIGLEC10	2.22859	2.43709e-16	2.20752
ENG	1.20785	2.55779e-16	7.98386
ENSG00000288658	4.09008	2.56481e-16	2.2086
KIAA0930	-0.98589	2.59268e-16	8.3893
SMPD4	-1.04365	2.65083e-16	5.92245
IER5	1.24622	2.68845e-16	4.96018
B3GALNT2	-1.13586	2.6951e-16	4.95809
MITF	-1.28614	2.73127e-16	5.5617
TRPC4AP	0.877931	2.7679e-16	7.58925
HOXA13	-1.41496	2.77358e-16	3.60727
PNRC1	1.0124	2.79681e-16	7.14768
TCF7	-3.0979	2.80123e-16	2.45367
DEPDC1B	-3.50552	2.80649e-16	2.12687
NUDT1	-2.02562	2.85444e-16	2.9715
CKS2	-2.0426	2.88006e-16	2.86006
COMMD3	-1.24742	2.88602e-16	4.33686
ADAMTS1	-5.29315	3.04254e-16	0.381
SLC12A7	1.17198	3.11951e-16	6.31104
ISYNA1	-1.53233	3.11951e-16	3.85135
APOO	2.34186	3.14869e-16	2.12819
TGFB1	1.0906	3.17303e-16	8.29701
GABBR1	1.90793	3.18594e-16	2.96914
ZNF704	-4.13115	3.2244e-16	1.07458
RBM38	1.00148	3.27281e-16	7.13138
PCDHGC3	-1.23639	3.38799e-16	6.42751
RPS28	-1.16668	3.45785e-16	7.51346
MYO1G	1.28419	3.46376e-16	8.03196
JMJD8	-1.55158	3.50025e-16	4.04797
PDP1	1.58029	3.51337e-16	4.42269
ZBTB46	1.1971	3.51337e-16	6.09974
MFGE8	-1.5877	3.54123e-16	3.69466
MBOAT7	1.13222	3.56667e-16	7.0543
RASSF8	1.56655	3.62618e-16	5.54139
KCNN2	-2.60455	3.67019e-16	1.94782
NUDT7	-2.65919	3.72506e-16	1.50177
ENSG00000253123	2.95679	3.75753e-16	1.54561
CAD	-1.36842	3.77303e-16	4.60788
ENSG00000218565	3.21809	3.79806e-16	1.6743
SDS	-1.85714	3.84939e-16	3.29152
FANCG	-1.5912	3.88204e-16	3.19197
STX12	1.33866	3.96229e-16	5.88892
SSBP2	-1.63662	3.98122e-16	3.83981
GNA13	1.28532	4.01182e-16	7.93945
VCAM1	7.43072	4.03253e-16	-0.123472
LILRB1	1.23023	4.07915e-16	4.92495
KCND2	-5.46172	4.08937e-16	1.01782
ULBP2	2.21292	4.08937e-16	2.2942
IRF8	-1.23352	4.12301e-16	6.03101
ENSG00000287823	2.12259	4.15932e-16	3.54437
MRPS27	-1.31185	4.21871e-16	4.70728
ADI1	-1.15608	4.32025e-16	5.88343
ZNF551	-2.25806	4.53807e-16	1.97866
IRX3	-2.11785	4.56467e-16	4.069
HSPA4L	-2.60834	4.60588e-16	2.18137
AGAP3	1.13369	4.61185e-16	7.29894
DOK2	-1.36403	4.61289e-16	4.97629
PDGFB	3.91866	4.62297e-16	0.855848
UBASH3B	-1.34427	4.63251e-16	3.6138
XRCC2	-2.86565	4.6647e-16	1.80969
VAT1L	-8.47304	4.6746e-16	-0.542844
IL6	5.6799	4.69825e-16	-1.49772
SUMF2	-0.88998	4.77842e-16	6.68743
SAV1	1.2201	4.81222e-16	5.03622
MBNL1	-1.18119	4.92075e-16	8.06431
UNC119	1.13517	5.03094e-16	5.35578
LY75	2.11788	5.16423e-16	6.55984
NCKAP1	2.13431	5.17793e-16	2.72917
INSIG2	1.44146	5.17897e-16	4.78595
ERP29	-1.19084	5.231e-16	6.58564
PNPLA1	2.56172	5.24578e-16	2.13342
CTNNA1	0.844345	5.43537e-16	8.26241
L3MBTL2-AS1	2.06628	5.43537e-16	2.90457
TMEM63B	1.06023	5.45271e-16	5.51032
CTNNAL1	-3.20627	5.49269e-16	2.08016
RPL6	-1.06583	5.54368e-16	8.51114
PFKFB3	0.995954	5.55531e-16	6.69457
TRAIP	-2.40935	5.60093e-16	2.17374
PMP22	-2.8953	5.75486e-16	1.59419
RELA	1.16733	5.80798e-16	6.37662
MAML2	1.21694	5.84094e-16	5.36535
WDHD1	-1.42808	5.88345e-16	3.94703
PANX1	1.51512	6.04507e-16	4.64808
DCBLD2	-2.3539	6.04507e-16	1.97927
CACUL1	1.02714	6.18917e-16	6.73728
OR2I1P	6.49577	6.25178e-16	-1.31309
RNASEH2A	-1.57571	6.32986e-16	3.64449
BRD8	-0.961459	6.38179e-16	6.1219
CERK	-0.938952	6.47082e-16	6.35367
RALGDS	1.09841	6.47682e-16	5.42349
SPHK1	1.76071	6.58362e-16	6.46212
RAN	-1.14063	6.60655e-16	6.94328
IGFBP7	-1.79093	6.62868e-16	4.19428
CENPO	-1.72941	6.64887e-16	3.60561
PINK1-AS	-1.40256	6.8192e-16	3.62204
ASPH	1.06634	6.95526e-16	6.68341
ATP6V1B2	0.934207	7.00428e-16	8.26731
CSGALNACT2	1.11664	7.00428e-16	6.51823
BAG1	-1.07605	7.06371e-16	6.07695
CD4	-0.857728	7.10947e-16	8.92882
NLE1	-2.54175	7.1797e-16	2.03366
ADCY3	1.05348	7.28938e-16	6.37521
WDR91	-1.12434	7.28938e-16	5.68872
INSR	-1.02702	7.33801e-16	6.35013
ATF4	0.956652	7.38294e-16	8.6877
RAPGEF1	1.09315	7.41103e-16	8.88226
CHPT1	-2.10877	7.46774e-16	2.44212
NKG7	1.66629	7.47117e-16	3.54231
RAB12	1.26535	7.624e-16	4.02725
PDPN	4.75183	7.63315e-16	0.167082
ANK2	3.59073	7.66797e-16	0.703493
SH3BGRL3	-0.960858	7.70366e-16	8.7919
SOCS1	4.21305	7.96104e-16	0.635502
RAB10	1.01952	8.00037e-16	7.40686
SEPTIN10	3.08106	8.1316e-16	2.00607
THOC3	-1.41828	8.1316e-16	4.07294
MRPL37	-1.13069	8.1316e-16	6.08729
G6PD	1.08929	8.1316e-16	7.24192
MET	4.40079	8.14041e-16	2.98457
RCCD1	-2.46503	8.26934e-16	2.41207
VANGL2	2.13811	8.29465e-16	2.85206
LINC02577	3.9988	8.29465e-16	1.44814
DHCR24	-0.919463	8.62613e-16	6.44289
GDF11	-1.42059	8.90176e-16	3.47401
ADK	-1.66715	9.01523e-16	3.32905
TTC7B	1.05847	9.03517e-16	5.38404
DOT1L	1.251	9.19627e-16	7.4978
CYB5R2	1.45875	9.32835e-16	3.74082
IPO4	-1.91892	9.42819e-16	3.77139
HIVEP3	2.31452	9.5448e-16	4.51123
NPTN	0.937477	9.75599e-16	6.97902
FERMT2	1.9218	9.782e-16	2.79079
RAD51AP1	-2.28642	9.93624e-16	2.94841
RAB27A	-1.07695	1.0035e-15	6.38641
CCL4L2	4.76783	1.00356e-15	0.504258
RETREG1	3.10787	1.01201e-15	1.3548
NNT	-1.05045	1.02243e-15	6.20607
DKC1	-1.25177	1.04984e-15	4.97554
RPS3	-1.08163	1.05393e-15	9.0914
HIP1	1.55744	1.05913e-15	5.91651
BMPR2	1.43267	1.07558e-15	7.28089
SH2D2A	2.53754	1.10089e-15	2.25077
CCL2	6.83924	1.11278e-15	1.92367
ADM	2.68066	1.1337e-15	2.62805
TRIM21	1.06257	1.13441e-15	5.42987
RUNX3	2.26095	1.14621e-15	8.12122
IL13RA1	1.08746	1.15191e-15	8.422
COL27A1	1.92916	1.15776e-15	2.9294
URB2	-1.38514	1.18419e-15	3.44205
SLC25A25	1.50259	1.21319e-15	3.6418
GSTP1	-1.11976	1.21513e-15	6.92321
FARSB	-1.88578	1.21656e-15	3.33485
PDCD4	-1.10482	1.22601e-15	6.75805
AKNA	1.31063	1.23715e-15	7.25686
FAM216A	-2.27978	1.23764e-15	1.83524
SPDL1	-1.56735	1.2791e-15	3.92241
ZNF544	-2.24791	1.30589e-15	2.17734
SORT1	0.960333	1.31891e-15	7.84194
DAPK2	1.6414	1.33084e-15	3.43192
CHMP4B	0.940444	1.39371e-15	7.69542
SPRED3	3.84767	1.40102e-15	1.26189
KIF18A	-3.0707	1.40889e-15	1.32427
LAG3	4.59999	1.46814e-15	0.436319
DGKD	-1.20167	1.4862e-15	5.78663
SP140	1.87898	1.5123e-15	2.48543
CBX5	-1.01123	1.52367e-15	8.11506
MMP7	4.17269	1.53055e-15	1.17649
EPG5	1.06426	1.53098e-15	6.07458
ENSG00000258875	3.95388	1.5433e-15	1.57055
ACACA	-1.16109	1.5546e-15	5.67622
HASPIN	-2.37767	1.58291e-15	2.04623
IL22RA1	5.69187	1.61846e-15	-2.81632
DDX12P	-3.54436	1.6288e-15	0.490828
PRTN3	-4.65988	1.64283e-15	5.39436
NOP14	-1.0553	1.70209e-15	4.78358
CCL19	8.09232	1.70764e-15	-1.19774
OLFML3	-3.1093	1.72059e-15	1.25695
ZMIZ1-AS1	1.30466	1.73812e-15	3.98531
CNDP2	0.953505	1.74148e-15	6.99566
IL12RB1	1.76116	1.79719e-15	3.6021
CDC25B	-1.20997	1.8208e-15	4.813
RPS14	-1.07933	1.83203e-15	8.4547
SAMD4A	2.96702	1.86051e-15	1.72565
DNAJC9	-1.31799	1.87651e-15	4.63993
TUBA1C	0.855134	1.87719e-15	9.18768
IMPA2	-1.87593	1.88288e-15	2.85808
H1-10	1.02907	1.89561e-15	7.5665
ARL4D	1.74989	1.89737e-15	3.06479
CDC42EP3	-2.08087	1.98759e-15	3.33351
CDC42SE1	0.801138	2.04658e-15	8.3494
CDC42EP2	7.82858	2.06062e-15	0.184664
RRBP1	1.03022	2.08818e-15	7.46877
ABHD17C	1.30231	2.0913e-15	4.30844
RFC5	-1.5734	2.1492e-15	3.01808
ALDH18A1	-1.27992	2.20667e-15	4.42625
UQCRH	-1.01172	2.25665e-15	6.78586
RPS3A	-1.29023	2.2694e-15	9.37605
INHBE	5.02109	2.3189e-15	0.719716
LRPPRC	-1.16563	2.3254e-15	6.36759
BMT2	1.85613	2.32708e-15	4.31964
NACC2	1.04444	2.34701e-15	6.05752
ARRDC3	1.30056	2.37624e-15	7.05791
ZNF267	1.71358	2.39008e-15	6.00042
PEBP1	-1.10578	2.3972e-15	5.39329
SLC16A3	1.63394	2.39725e-15	8.99697
RNF13	1.15519	2.40809e-15	7.0234
ATP23	-3.08152	2.40816e-15	1.45215
ENSG00000250771	4.15517	2.41203e-15	1.28218
ACTL6A	-1.20099	2.4511e-15	4.74059
DCBLD1	1.04044	2.49238e-15	5.48069
NOCT	-2.63893	2.52339e-15	2.1642
TMED3	-1.12215	2.5297e-15	5.49757
SLC16A1	-1.28664	2.53038e-15	4.98496
NRN1	1.21844	2.53531e-15	4.43432
INAVA	1.30734	2.54676e-15	4.54026
RAB31	1.13999	2.57042e-15	8.31253
RICTOR	1.30071	2.62311e-15	6.32712
MEF2A	1.09543	2.62554e-15	6.33552
DDX39A	-1.16874	2.66895e-15	5.54465
NAB1	1.26602	2.68579e-15	6.00349
ARHGEF39	-2.37802	2.71466e-15	1.86315
TLK2	0.905954	2.75445e-15	6.74024
ESCO2	-2.79275	2.84449e-15	1.91847
MMP25	2.11825	2.85609e-15	4.26135
SGO1	-2.53896	2.85609e-15	1.86266
CALHM5	6.28741	2.86429e-15	-1.56892
DAG1	-1.08051	2.88102e-15	5.23253
ANAPC5	-0.965154	2.88367e-15	6.43881
DEPDC1	-3.66429	2.88367e-15	1.66689
APOBEC3F	1.76362	2.91318e-15	3.07939
CLIC4	1.56267	2.9509e-15	8.14545
INTS6L	1.07435	2.95213e-15	5.42686
CYSLTR1	-2.42746	2.95213e-15	2.26973
FPR2	4.54661	2.98464e-15	4.21091
ACSL4	1.61175	3.00813e-15	8.3083
EIF3B	-0.910483	3.02496e-15	6.94974
AGT	-0.919848	3.07201e-15	6.76142
DNA2	-2.00719	3.0917e-15	2.51974
CD81	1.05314	3.09457e-15	8.48313
GCLC	-1.13132	3.11512e-15	5.72776
TCEAL9	1.20827	3.24901e-15	4.39891
SLC25A29	-1.35379	3.27044e-15	5.22174
EFCAB2	-1.64408	3.27363e-15	2.94781
TAGLN2	0.90427	3.35777e-15	8.85206
LINC02528	6.06006	3.37397e-15	-1.99678
ALG8	-1.43592	3.44899e-15	3.47059
ZGRF1	-1.74098	3.49268e-15	3.21813
ADAM15	-1.25803	3.49577e-15	5.29074
HIF1A	1.97315	3.51047e-15	8.45813
SPI1	1.01288	3.51047e-15	8.63747
H2AZ1	-1.08156	3.51047e-15	7.49328
DLL1	1.29666	3.52242e-15	5.49927
COL4A1	-2.57181	3.53747e-15	1.21292
PCDH18	2.54213	3.53954e-15	3.27346
FCAR	2.52771	3.60905e-15	5.7787
CD55	1.17115	3.63249e-15	5.15193
MICB	1.06892	3.63249e-15	5.15268
UGCG	1.24299	3.64708e-15	4.78859
TRIM59	-1.75405	3.69824e-15	3.62043
TJP1	3.31023	3.77541e-15	1.61312
SF3A3	-1.02839	3.81097e-15	5.25122
ATP6V1H	1.00256	3.84549e-15	5.43478
EIF4E3	4.62199	3.86852e-15	0.231427
TATDN2	0.828491	3.88391e-15	6.87854
SERPINA1	0.983567	3.93565e-15	5.436
CD276	0.951491	3.98321e-15	7.50793
SEPHS1	-1.19917	3.98855e-15	4.82247
CCL22	-3.40922	4.03494e-15	0.766704
TMEM50A	0.910888	4.04072e-15	6.88509
EXOSC2	-1.43655	4.05989e-15	3.17441
SLC12A6	1.04857	4.12867e-15	7.25596
NAIPP2	-1.63392	4.17138e-15	3.86143
EPHB4	-2.00987	4.28181e-15	3.01497
LRFN3	1.38619	4.29543e-15	3.43363
FLT1	4.04122	4.46992e-15	0.872083
SYNGR2	1.01957	4.4736e-15	7.16948
MRTO4	-1.54727	4.48844e-15	3.84903
IL10RA	1.4155	4.53154e-15	7.3715
MZT2B	-1.4047	4.64961e-15	5.57712
PLD3	-1.07235	4.68139e-15	10.7134
TONSL	-1.75717	4.68139e-15	3.6705
FBP1	-3.19027	4.69614e-15	1.09192
SPG11	1.00392	4.83264e-15	7.221
EFR3A	1.10791	4.8768e-15	6.44507
FAM117B	-1.67103	4.93829e-15	3.07043
SSRP1	-0.97864	4.97392e-15	6.09684
IL11	5.97178	5.11955e-15	0.957207
NRIR	6.76467	5.19138e-15	-0.768856
IL4R	1.05714	5.21945e-15	6.52602
TFEC	1.49942	5.25248e-15	7.09911
RPS17	-1.09369	5.4376e-15	8.16354
CDK4	-1.06244	5.4376e-15	6.23154
ARHGAP5	3.00905	5.44295e-15	2.36902
ETV3L	6.1812	5.44884e-15	-0.480973
PELATON	3.18534	5.45199e-15	1.27692
HSH2D	2.01453	5.5043e-15	1.88464
PDIA3	0.882665	5.59052e-15	9.58362
PPP1R16B	2.7295	5.62122e-15	2.65706
SSPN	2.7703	5.64725e-15	2.24746
GIMAP5	1.58721	5.71172e-15	3.97563
SPC25	-3.44358	5.72473e-15	1.42841
HES1	3.84841	5.72855e-15	1.25975
PTPRN2	-1.69387	5.72985e-15	2.59632
MLEC	-0.845485	5.78739e-15	7.2739
HRH1	0.90073	5.79656e-15	5.23006
PPP2R5B	1.57474	5.80766e-15	3.73653
KRT17P1	-5.99611	5.8565e-15	-1.89535
KIF26B	-5.34961	5.86753e-15	1.35934
TIMP1	0.919942	5.91162e-15	8.29281
SERPINE2	1.98676	5.9988e-15	3.02792
ZFAND3	0.877882	6.11094e-15	7.26879
ELANE	-3.65697	6.37813e-15	5.69621
TRIM13	1.09456	6.43833e-15	6.26759
RPL21	-1.01505	6.62015e-15	8.35496
ITGAM	-0.916547	6.7213e-15	7.16979
MCTP2	2.14799	6.77142e-15	1.49195
NDEL1	1.1241	6.8509e-15	4.74301
CMAHP	2.87788	6.85918e-15	1.70548
JAG1	1.34604	6.88285e-15	4.4144
ELL2	1.59152	6.98307e-15	6.51429
FAM20C	1.01689	7.00712e-15	8.33567
EFHD2	0.97373	7.05137e-15	7.88042
TNFAIP1	1.00341	7.08018e-15	5.37244
ELOVL7	4.03861	7.12629e-15	1.46277
COQ8A	-1.25579	7.13729e-15	5.1969
LINC00937	3.13911	7.27193e-15	1.78893
CALCOCO2	1.05139	7.47371e-15	6.22281
DCPS	-1.95108	7.55676e-15	2.92699
SHB	-1.83626	7.5837e-15	3.30523
UBE2T	-2.06458	7.61186e-15	2.11629
CYB5RL	-1.51972	7.81546e-15	3.42848
CD53	0.923849	7.86238e-15	8.7525
GGT5	5.62339	7.96753e-15	0.186485
ZBTB20	1.58464	8.05283e-15	3.58258
ARHGEF11	1.03756	8.09035e-15	8.05739
MREG	1.57808	8.17519e-15	3.50146
TRIM56	1.08817	8.20476e-15	7.1411
BTN2A1	0.982432	8.46493e-15	5.29258
SARS1	0.930441	8.5099e-15	6.94495
ITGA3	1.32256	8.60283e-15	3.67417
DUS3L	-1.47203	8.6084e-15	3.73892
RPL15	-0.992735	8.63973e-15	9.50371
SGCG	2.85533	8.74574e-15	1.52259
PDE8A	1.30832	9.02659e-15	4.32236
RPL27A	-0.960269	9.12408e-15	8.65438
KCNK13	1.70308	9.17653e-15	3.57211
GPR141	-1.75661	9.25146e-15	3.65691
MARS1	0.88766	9.45818e-15	7.46312
FGD2	1.50127	9.63217e-15	4.53057
EPHB2	2.22219	9.64312e-15	2.87203
PPP4R1L	1.31697	9.66646e-15	4.1208
AURKA	-1.158	9.6954e-15	5.2584
BLZF1	1.40544	9.78875e-15	5.1417
VMP1	1.15159	9.81377e-15	7.4765
CHD1L	-1.16318	9.81721e-15	4.91153
CPNE2	-0.856645	9.95697e-15	6.23244
TUFM	-0.968176	1.01135e-14	6.20095
FNDC3B	0.973255	1.04263e-14	8.49379
SRSF2	-0.94455	1.05931e-14	6.78954
CENPW	-1.84506	1.06311e-14	2.38241
CCM2L	6.82495	1.07056e-14	0.204526
MT1M	6.88397	1.07233e-14	-0.0821193
SLC37A1	1.24905	1.09076e-14	4.29221
VASH1	1.10913	1.12259e-14	6.97184
ADAP2	1.04325	1.13519e-14	5.46806
ST3GAL3	-2.02572	1.15193e-14	2.80366
GCNT1	-1.60429	1.15193e-14	3.16713
FAM13B	-1.07115	1.15546e-14	5.73455
ELMO1	-1.05134	1.15552e-14	4.92759
ALPK2	6.17285	1.15897e-14	-2.12992
MAP2K1	0.991438	1.16772e-14	6.17955
EIF3F	-0.976616	1.17434e-14	6.5804
ATP10A	1.74916	1.18203e-14	2.47704
TRIM2	1.55946	1.18412e-14	4.0209
C15orf48	6.15837	1.18703e-14	-0.206634
MIR3945HG	5.87368	1.1965e-14	-1.86939
GPR174	5.17666	1.23971e-14	-2.99767
FCGR1CP	1.41757	1.27117e-14	3.27513
GABARAPL1	1.08748	1.2861e-14	5.84133
TMEM150B	2.00371	1.30394e-14	2.36446
ZBTB38	1.02878	1.30416e-14	6.1412
CSTB	1.05939	1.31275e-14	7.90918
THOP1	-1.40405	1.35732e-14	4.34752
GSTO1	1.13565	1.37639e-14	7.08386
CAPN5	1.99385	1.38308e-14	2.38973
CA12	6.04093	1.39017e-14	0.487825
APBA3	1.2	1.40471e-14	4.51611
SFPQ	-0.80795	1.41757e-14	8.00748
NEURL1B	-2.42904	1.42007e-14	1.51465
UBE2J1	1.18985	1.46165e-14	8.60337
DNMT3A	-1.03966	1.47083e-14	5.22085
WEE1	-1.62148	1.50673e-14	4.27507
ADAM9	1.086	1.52004e-14	7.63246
NR3C1	1.07728	1.5233e-14	7.85959
DDX49	-1.2447	1.54356e-14	4.6103
SCCPDH	-1.37124	1.55573e-14	4.43171
BOP1	-1.91401	1.55682e-14	3.40082
RFFL	0.937104	1.56596e-14	5.88734
PAPSS1	1.03875	1.6434e-14	7.03193
MCM8	-1.47794	1.64962e-14	3.44311
PERP	1.16372	1.67498e-14	4.31647
KCNG1	1.65526	1.73521e-14	3.05882
PHB	-1.05763	1.73773e-14	5.50734
SELENOP	-4.02904	1.74903e-14	3.56149
PLEKHO1	0.866426	1.76354e-14	8.82047
GPR55	-6.6772	1.77497e-14	-1.65306
MAGED2	1.07132	1.7988e-14	5.79032
OCSTAMP	2.04883	1.81098e-14	2.1768
ALDH1L2	1.91184	1.8209e-14	4.75553
FAM114A1	1.26879	1.84751e-14	4.30074
NHP2	-1.29211	1.84789e-14	4.26833
THEMIS2	0.976901	1.84789e-14	7.3329
UGT8	-2.11767	1.93226e-14	2.08326
TFDP1	-0.92101	1.9389e-14	6.78558
CSF1R	0.894988	1.94047e-14	10.0659
ISCU	0.929616	1.95659e-14	6.21704
BAZ2A	1.12515	1.95659e-14	8.22379
ABCG1	1.22502	1.99227e-14	4.14338
FYTTD1	1.1414	2.00876e-14	6.3243
PRKCD	0.817856	2.01016e-14	8.55182
SATB1-AS1	-2.24419	2.02746e-14	1.57561
TMEM63C	1.03587	2.11203e-14	4.29804
PCDHAC2	1.66062	2.14211e-14	2.55778
RET	-1.46449	2.17832e-14	6.2526
ARHGEF2	0.773691	2.17838e-14	8.84635
ABCA1	1.11442	2.17838e-14	8.63441
PIMREG	-4.34837	2.17898e-14	0.260965
PCDH7	-1.3621	2.19595e-14	3.88761
TP73	-2.91153	2.1968e-14	1.66891
USP15	1.12196	2.20188e-14	6.91463
NOL4L	1.19793	2.22807e-14	5.75144
TMEM165	1.00446	2.22999e-14	6.64165
IGSF6	1.69542	2.23379e-14	3.52107
DSCC1	-3.03588	2.25244e-14	0.822663
FAM177A1	1.20687	2.27629e-14	4.19539
SLC1A5	0.929641	2.27629e-14	7.77401
CLPTM1L	-0.887031	2.27707e-14	6.36811
NBPF4	1.47978	2.27819e-14	3.2235
SH3BP1	1.19678	2.31824e-14	7.34068
EPAS1	-0.996679	2.32587e-14	5.25446
MYBPH	-2.02467	2.33614e-14	2.35282
EPOP	1.35672	2.38321e-14	3.59078
C4B	2.8629	2.39986e-14	2.58303
SMURF2	1.06289	2.4289e-14	5.54116
LTBP2	1.30169	2.48897e-14	7.28557
SLC8A1	1.2166	2.51727e-14	6.24653
TBC1D14	-0.823096	2.53833e-14	6.88816
E2F7	-2.26844	2.57499e-14	2.40394
UQCRQ	-1.28645	2.5809e-14	4.6987
C20orf197	-1.78327	2.58812e-14	2.43795
IL7R	2.89852	2.64276e-14	1.3424
ZNF219	-1.1898	2.65911e-14	5.22366
SUZ12P1	-1.50637	2.72053e-14	2.95281
SEMA3G	-3.5818	2.77339e-14	1.27703
ARHGAP30	0.892172	2.79575e-14	8.88942
THADA	-1.33398	2.79671e-14	3.91105
CD209	1.04909	2.80172e-14	5.75332
OSGIN2	1.27054	2.80605e-14	5.40649
BRSK1	1.69715	2.86786e-14	2.62045
ZNF692	-1.55512	2.88431e-14	3.72496
LINC02384	6.79033	2.89064e-14	-1.52184
GEMIN4	-1.2709	2.89596e-14	3.8808
LINC00662	1.22249	2.9217e-14	4.10283
DNAH10	-2.89922	2.9328e-14	0.771491
CTSG	-6.02567	2.9643e-14	3.92769
ANPEP	1.30111	2.97873e-14	10.2269
COQ10B	1.08062	3.01096e-14	5.21817
GGH	-1.76844	3.05355e-14	3.31848
CENPE	-2.96068	3.06183e-14	3.60454
TMEM171	5.77392	3.07446e-14	0.0978583
ZBP1	5.75562	3.21159e-14	-2.62416
RPS10	-0.990656	3.21878e-14	8.61333
MMP1	3.65281	3.23158e-14	0.610391
GRAMD2B	1.44257	3.28442e-14	3.14682
CD58	1.4716	3.28681e-14	3.78356
ODF2	-1.16626	3.35133e-14	4.54873
SNRPD3	-1.08388	3.39011e-14	5.06565
PLB1	-2.90236	3.40099e-14	1.05845
CLEC12B	-6.06585	3.40099e-14	-1.68845
MB21D2	3.67189	3.44284e-14	1.3331
LIPH	2.33464	3.48634e-14	0.518376
SERPINB2	2.71475	3.54199e-14	4.01056
PEX13	1.10445	3.57633e-14	4.76895
PYHIN1	-2.55337	3.63281e-14	1.54161
ZFAND5	0.916909	3.65127e-14	8.17189
ENSG00000286248	3.32662	3.65284e-14	1.50788
MS4A3	-8.51137	3.72722e-14	-1.41382
HES6	-3.65241	3.7422e-14	1.7226
RALA	1.20662	3.7422e-14	6.49874
RAB43	1.93191	3.74896e-14	5.8067
ZNF850	-2.86704	3.76176e-14	1.09718
ICAM3	-1.1795	3.77088e-14	5.3064
SNX6	1.18007	3.79981e-14	7.25784
CARD19	1.25652	3.81381e-14	6.01939
SKA1	-2.92911	3.83999e-14	1.30137
SATB2	-1.00568	3.86244e-14	6.52846
CD70	-1.7931	3.87808e-14	2.94647
RPL22	-1.0434	3.95905e-14	7.56792
WDR5	-1.10901	3.99418e-14	4.62026
NT5DC3	-2.7204	4.03089e-14	0.767993
DMWD	1.30087	4.0856e-14	5.13948
SH3BP5L	-1.0013	4.1221e-14	6.05469
MEGF6	-1.18305	4.14462e-14	5.13091
BMP7	-1.36267	4.24078e-14	3.71775
ADCY1	-1.62254	4.2416e-14	4.61174
MTFR2	-2.72207	4.38351e-14	1.94928
NCK1	1.20245	4.39115e-14	5.46473
CD47	0.960508	4.40238e-14	6.95422
RASGRP2	-1.41693	4.45635e-14	4.39891
MRPS25	-0.997789	4.48254e-14	4.68845
NHSL2	-5.26801	4.54527e-14	2.01964
PPARG	-1.16879	4.60495e-14	4.30597
CSNK1G1	1.03972	4.66308e-14	5.58295
FUT4	-1.06765	4.68884e-14	5.9168
SCAMP5	-0.936714	4.83497e-14	5.60172
IRAG2	-1.67573	4.87253e-14	3.40392
SNHG7	-1.61571	4.9337e-14	3.44868
LRG1	-1.74078	4.95756e-14	2.69193
BST1	-0.896853	4.95875e-14	5.50667
SCD5	-1.48894	4.9598e-14	3.28475
YBX1	-0.806812	4.96958e-14	10.827
TREML1	-3.42592	5.01053e-14	-0.0707527
YPEL4	1.96038	5.2356e-14	1.22182
RUNX2	-1.5097	5.33261e-14	3.51743
PRKCB	-0.917879	5.33261e-14	6.59348
FAM205C	1.13867	5.3475e-14	5.00298
ARFGAP3	1.03779	5.40669e-14	5.93346
LRCH1	0.928496	5.61257e-14	6.27351
HSPE1	-1.25771	5.63231e-14	4.55517
AZU1	-2.42567	5.78369e-14	6.07818
GPT2	1.71176	5.83461e-14	3.14927
MIR34AHG	2.17343	5.83461e-14	2.05092
RAB44	-4.64469	5.91961e-14	1.85269
ENSG00000233030	1.9071	5.91961e-14	2.29534
MKNK2	1.08436	5.92099e-14	7.70712
CCDC14	-1.06964	5.94592e-14	5.53985
CERS1	-2.48848	5.95036e-14	1.75625
TRGC2	-5.5919	6.01462e-14	-2.51377
CD244	-2.61242	6.01462e-14	0.990872
ADGRA3	-2.27768	6.11257e-14	2.29004
HLA-A	0.99353	6.15464e-14	11.3485
ALDH1B1	-1.89699	6.21246e-14	2.37192
CXCL2	3.05711	6.3565e-14	2.23695
ATG3	0.858913	6.57263e-14	6.79569
AP1S3	-2.06341	6.6096e-14	2.15354
SLC29A3	-1.17204	6.75563e-14	4.47238
SRPRB	-1.14117	6.76247e-14	4.09816
PARVB	-1.1428	6.84985e-14	3.71719
POLE3	-1.04192	6.95185e-14	5.39169
CCR1	0.894213	6.99284e-14	6.79089
SPECC1	-1.15532	7.03532e-14	4.36604
CEACAM1	3.68131	7.11643e-14	-0.112241
STX17	1.12162	7.16365e-14	4.69143
NMRAL2P	2.52455	7.16365e-14	0.990546
CSK	0.924382	7.20143e-14	7.78962
SLC1A4	0.778413	7.22383e-14	6.25044
SEMA6B	1.80984	7.3365e-14	3.91139
ANKRD33B	1.33782	7.36828e-14	3.52092
BATF3	3.0999	7.44919e-14	0.76452
SLC38A6	-1.33327	7.44919e-14	4.52253
LRRC20	-2.38773	7.48424e-14	1.05007
ERGIC3	-0.832208	7.48554e-14	7.93848
GAMT	-1.56542	7.62654e-14	3.47542
UBAP1	0.868177	7.71556e-14	6.30077
KRI1	-1.16584	7.75696e-14	4.31502
MAP3K5	0.892924	7.8335e-14	5.77071
RPL32	-0.917636	7.90961e-14	8.36856
SNN	-0.998324	7.90961e-14	4.70124
SBNO2	1.12032	8.14052e-14	7.56615
TNFSF15	1.87836	8.18201e-14	2.17331
OXA1L	-0.820498	8.20738e-14	6.85481
TES	1.01125	8.3341e-14	5.21471
TMED7-TICAM2	1.48303	8.52645e-14	4.11872
S100A9	1.65191	8.54502e-14	10.8382
GINS4	-1.71938	8.56897e-14	3.12735
GALNT12	-2.3225	8.63478e-14	0.973582
MAS1	4.16848	8.64626e-14	-0.354128
SEPTIN9	-0.92319	8.68038e-14	8.01955
NOP53	-1.03641	8.79207e-14	7.39934
[truncated: 13,404 more rows]
