# Supplementary material for: Serglycin modulates inflammation and metabolism in macrophages
Source: iScience. 2026 Mar 10;29(4):115235. doi: 10.1016/j.isci.2026.115235 (PMC13062519; doi:10.1016/j.isci.2026.115235)
Supplement: Table S6. Differential gene expression analysis in M1 versus M0 THP-1 serglycin knockout cells [file mmc7.xlsx]

## Sheet: Sheet1
Symbol	logFC	adj.P.Val	AveExpr
WARS1	4.96636	8.03569e-40	10.3504
LYZ	-5.14976	2.52508e-39	9.28654
TAP1	4.82234	6.85896e-39	8.67947
SERPING1	5.12596	2.97398e-38	7.52595
IRF1	4.7528	4.11726e-38	7.33753
GBP4	6.60036	1.49863e-37	6.38657
ICAM1	5.02515	2.34739e-37	8.59517
GBP2	5.13882	6.81343e-36	7.0707
GBP1	9.51612	6.81343e-36	6.26166
GBP5	10.562	8.4831e-36	6.63185
RNF19B	3.81613	8.4831e-36	7.39703
BCL6	4.18782	8.4831e-36	6.70196
PARP14	3.9588	9.19036e-36	8.61579
CD38	4.11658	1.66546e-35	6.45114
STAT1	4.46592	2.0534e-35	9.53261
IL1B	10.4346	2.06655e-35	6.69599
LAP3	3.89911	7.74054e-35	7.51778
TAGAP	4.08011	1.15116e-34	5.68596
TNFAIP2	3.91902	1.36418e-34	8.81728
GBP3	4.83148	4.39038e-34	5.52464
CXCL16	4.15478	4.55473e-34	6.07612
NAMPT	6.09562	5.72067e-34	7.25649
PVR	3.00596	9.57073e-34	6.43758
HS3ST3B1	4.21459	1.01578e-33	5.34151
UPP1	4.47553	1.02401e-33	5.67841
XAF1	4.29794	1.02401e-33	6.3147
OAS3	4.36501	1.06562e-33	7.47419
LIMK2	4.68339	1.19591e-33	6.30613
GPR84	5.8547	1.35555e-33	5.24282
GPNMB	-3.68552	2.5936e-33	9.91014
PLAUR	3.93433	2.9683e-33	8.97585
SLAMF8	3.73918	3.53287e-33	8.05042
IFIT3	4.70255	5.61593e-33	5.98565
TRIM22	4.33915	9.80078e-33	6.19779
CAT	-4.0609	1.19835e-32	6.3761
TNFAIP3	3.58655	1.43774e-32	7.04382
SLAMF7	7.25722	1.44076e-32	5.3043
UBE2L6	3.73077	1.86723e-32	6.59324
FAM225A	3.21279	2.88632e-32	6.63448
FTH1	2.80742	2.99132e-32	13.1035
NT5DC2	-2.98797	4.0539e-32	8.8368
TAP2	3.28769	4.36645e-32	7.67367
CD44	3.0454	4.45125e-32	8.71508
EHD1	3.48451	5.72525e-32	6.20321
ZC3H12A	3.9032	6.04123e-32	5.87811
SRC	3.44106	6.30557e-32	7.11564
EBI3	5.08881	7.99707e-32	5.12206
IFITM1	5.00908	8.58216e-32	5.84219
HLA-DRA	4.74845	9.09169e-32	5.9175
PSMB9	3.53102	9.36661e-32	6.45379
VEGFA	3.26938	9.48468e-32	6.60772
KREMEN1	4.39659	1.0456e-31	6.05021
PARP9	3.25613	1.09576e-31	6.68933
CD40	3.81654	1.1412e-31	5.66499
ANKRD22	5.85777	1.3307e-31	6.28741
ACSL1	3.26707	1.44087e-31	8.76191
EPSTI1	5.21549	1.91736e-31	5.43015
SERPINB2	4.69853	2.00511e-31	4.01056
SAMD9L	3.99559	2.71007e-31	7.03507
IFIH1	3.72247	3.17771e-31	6.55512
TREM2	-5.83251	3.17771e-31	5.42326
APOL6	3.23262	3.17771e-31	7.61406
RAI14	3.6994	3.17771e-31	6.00652
LRRK2	5.3235	3.36683e-31	7.18058
SEMA4A	3.11428	3.41076e-31	6.39223
SQOR	2.91126	3.92404e-31	7.52202
CCND1	4.71805	4.01178e-31	5.24386
HMGA2	3.7493	5.65907e-31	6.38115
DTX3L	2.69594	5.88584e-31	7.44098
CEBPB	3.0091	6.01714e-31	8.04442
ZNFX1	2.54544	8.7549e-31	7.65138
IL4I1	3.56508	8.7549e-31	7.55994
CDKN2C	-3.81878	8.86305e-31	5.58752
HS3ST3A1	3.98785	8.86305e-31	4.34915
P2RX7	4.0563	9.29417e-31	7.15612
OAS2	5.22616	1.16858e-30	5.80492
CPXM1	3.67648	1.16909e-30	4.68244
SYK	-2.34787	1.28798e-30	7.12695
MYBL2	-4.73482	1.43509e-30	5.14301
SOD2	5.80928	1.44479e-30	10.295
MKI67	-4.20186	1.45621e-30	6.39044
SESN2	2.63036	1.98149e-30	6.0219
CDC20	-4.7705	2.01432e-30	5.02049
PTPN1	2.19988	2.04621e-30	7.27194
HEXB	-2.65724	2.08126e-30	8.12547
ST14	-3.70771	2.4468e-30	6.38152
GK	3.25261	2.58073e-30	6.73793
TPX2	-4.06804	3.58722e-30	5.03584
AOC1	-3.873	4.765e-30	6.89015
APOL3	5.62841	5.55729e-30	4.38145
RIPOR2	5.29099	5.86495e-30	3.3578
PSTPIP2	4.10399	6.15713e-30	5.08548
SCARF1	5.0722	6.15713e-30	4.20994
RGS16	6.7119	6.36417e-30	4.00622
OPTN	2.83388	7.49342e-30	6.57666
SPAG5	-3.94056	8.13521e-30	4.69003
PSME2	2.97158	8.13521e-30	6.9297
IRAK2	4.37121	1.02774e-29	4.24024
IER3	4.16094	1.49085e-29	4.50057
AIM2	6.92795	1.91245e-29	3.74101
CAMK1	-2.61299	1.97551e-29	6.91601
TRIM69	2.96847	2.15395e-29	5.30514
SLFN5	3.28531	2.28198e-29	7.32078
GFI1	-4.641	2.3994e-29	4.19779
ZSWIM4	3.55036	2.41051e-29	6.24581
C1S	7.67324	2.56721e-29	4.11293
ACKR3	5.6257	2.86483e-29	3.02909
ITPRIP	2.59175	2.86483e-29	6.34031
SLC39A14	3.39952	2.87548e-29	4.78133
CSF2RB	2.61494	2.94691e-29	7.80196
SLC31A2	2.98787	3.39368e-29	5.95688
ZCCHC2	2.56069	3.85524e-29	6.10958
GSAP	3.12798	4.40555e-29	5.65722
MCL1	2.31564	4.69261e-29	9.7629
IFI35	2.92274	4.69261e-29	6.32399
CXCL1	4.37705	4.83562e-29	4.40643
C1R	5.88796	5.08214e-29	3.79804
DENND5A	2.58492	5.58377e-29	5.90883
PPIF	2.17997	5.8003e-29	7.49518
MAFF	4.86219	5.94328e-29	4.3213
APOL2	2.89547	6.08e-29	5.64544
MARCKSL1	3.0489	6.08956e-29	6.8065
TRAF1	4.81876	6.25558e-29	4.02908
AK4	3.6184	6.29431e-29	5.10245
ADGRL2	-3.35499	6.52887e-29	5.76368
PARP12	2.37142	6.73307e-29	5.90494
STX11	2.92701	6.94183e-29	5.69441
MTF1	3.01446	7.46861e-29	6.88217
NFKBIA	2.66728	7.51761e-29	6.64598
MGLL	2.58669	7.99877e-29	6.66232
SPATA13_1	3.29315	8.13406e-29	6.59797
BATF2	4.96724	8.20208e-29	3.55372
TRIB3	3.18436	8.73409e-29	5.7298
IL6R	-2.13291	9.65838e-29	7.59363
CYP27B1	4.99815	1.1389e-28	4.1662
TMEM132A	3.51095	1.24294e-28	5.04603
P2RY8	-4.05201	1.26061e-28	4.23618
SCARB1	-3.02984	1.26262e-28	5.51215
C1QB	5.6062	1.26262e-28	3.16499
OAS1	2.21999	1.45632e-28	6.65078
GCH1	8.8073	1.4737e-28	3.65573
CMPK2	5.21214	1.50337e-28	4.33144
IL18BP	3.80215	1.6035e-28	5.12407
TIFA	4.11799	1.6035e-28	4.94146
TRAFD1	2.50268	1.70528e-28	5.97735
DUSP5	5.15745	2.02162e-28	3.76278
KCNN4	2.65036	2.1305e-28	7.13552
APOL1	3.70355	2.14409e-28	5.39042
JUN	2.27389	2.16291e-28	6.80805
OTOF	4.83433	2.51848e-28	5.56863
ACP3	-4.31268	2.83045e-28	4.26257
CD82	2.79606	3.41597e-28	6.88523
IRF2BPL	2.22825	4.02092e-28	6.88998
PROCR	3.06368	4.29045e-28	4.65549
SECTM1	2.99404	4.37435e-28	6.39209
MT2A	5.95654	4.52338e-28	4.56142
ITPRIPL2	2.2304	4.83982e-28	6.69117
CD4	-1.98788	5.34718e-28	8.92882
LY6E	3.53662	5.4579e-28	7.11746
HELZ2	3.45355	5.62298e-28	7.98418
BHLHE41	4.61599	5.62298e-28	3.71649
IFITM3	3.13745	5.62298e-28	7.45465
TNFAIP6	8.1936	5.62298e-28	4.1467
CHST11	2.22601	5.90149e-28	7.15366
MAP1LC3A	2.99442	5.90149e-28	5.21922
BTN3A3	3.20848	5.90149e-28	4.17468
RCSD1	-2.39297	6.29211e-28	6.31206
HLA-F	3.05237	6.77271e-28	5.69092
DUSP1	3.26744	6.97616e-28	4.70948
CXCL3	4.12984	7.23627e-28	3.13926
PDGFA	3.24567	7.79684e-28	4.2808
CCL3	5.7323	7.94358e-28	4.17499
MX1	5.7057	8.22938e-28	6.36355
ACP5	-2.7756	8.71048e-28	6.4687
GIMAP8	2.81951	8.9972e-28	5.54959
C5AR1	2.04235	9.00736e-28	8.96108
SAT1	2.62907	9.46085e-28	7.66605
SHMT1	-4.02532	1.03583e-27	3.57335
SYT11	2.96712	1.09392e-27	4.80433
STAMBPL1	4.43123	1.17186e-27	4.35221
BCL2A1	4.25724	1.28703e-27	4.79263
CKAP4	2.50769	1.31351e-27	5.0272
SORL1	-4.38376	1.36525e-27	4.85417
PLK3	3.82328	1.43282e-27	4.58275
ABCC5	-2.96099	1.49345e-27	5.67778
SP110	2.46961	1.64302e-27	6.01415
NR1H3	2.89496	1.91704e-27	5.98845
CD83	3.65002	1.96946e-27	4.78988
IL31RA	4.76317	1.97079e-27	2.97725
CALHM6	5.33087	2.14553e-27	3.90108
EEF1A2	2.78822	2.21849e-27	4.56387
SLC2A5	-3.71258	2.25339e-27	4.46334
IRF7	3.20959	2.39042e-27	5.42872
CSF1	3.94976	2.39822e-27	5.11274
TGM2	5.01704	2.39822e-27	7.22004
STARD13	-2.99461	2.40525e-27	4.69833
CCNB1	-3.56722	2.65698e-27	4.40995
HLA-DRB1	2.29462	3.237e-27	7.63797
FBXO6	3.87769	3.31042e-27	4.69738
CD274	8.45876	3.35421e-27	3.00093
PHLDA1	1.99	3.83014e-27	7.59636
CTTN	2.92808	4.04402e-27	4.73798
NCF1C	5.92857	4.29594e-27	6.9515
AMPD3	2.58426	4.36094e-27	7.15937
ATP2B4	-2.49388	4.46142e-27	6.87276
ITGB3	3.1966	4.67335e-27	5.23862
PARVG	-2.357	5.00925e-27	6.94536
PTGS2	4.34798	5.34304e-27	3.36416
NECTIN2	2.4478	5.62543e-27	6.98639
PRR11	-2.53294	5.70758e-27	5.45865
SEMA7A	3.22634	5.71194e-27	4.36058
DCBLD1	2.27994	5.87085e-27	5.48069
JAK3	2.4337	6.42307e-27	5.88067
NFKBIZ	2.16887	6.43095e-27	5.7788
PIM1	2.16961	6.70245e-27	6.58653
CCL5	2.40672	6.92344e-27	9.60308
POU2F2	2.26267	7.21923e-27	6.46192
MGAT5	-2.32291	7.29572e-27	6.5325
SLC16A6	3.72148	7.5196e-27	4.17776
LONRF1	3.8523	7.57644e-27	4.40904
PTGIR	4.10068	7.57644e-27	3.72397
DDX60	2.99669	7.78296e-27	5.79877
BTN3A1	2.51438	7.97259e-27	4.93114
EIF2AK2	2.43588	8.1429e-27	6.69071
CENPF	-3.97544	8.50308e-27	5.1099
STAB1	-3.45601	8.68656e-27	5.0831
RASSF2	-2.41958	9.03265e-27	7.05956
DHRS3	2.48493	9.98675e-27	4.39695
TNF	4.21356	1.05123e-26	3.84232
CXCR4	-3.07185	1.14512e-26	5.47196
PLK1	-3.72504	1.24587e-26	4.09895
C2	1.85487	1.32918e-26	8.41592
ARNTL2	2.85214	1.32918e-26	4.44204
SLC46A1	-3.66431	1.37996e-26	4.31737
MTHFD2	2.17356	1.40344e-26	7.69932
TLR2	2.2524	1.45526e-26	8.36281
PPP1R18	2.0713	1.45526e-26	7.50159
IRGQ	2.07461	1.53503e-26	6.6388
LYN	2.19583	1.55508e-26	8.21829
PEA15	1.82938	1.57942e-26	6.89508
SLC2A3	3.7119	1.64678e-26	6.72264
LGALS3BP	2.10654	1.68304e-26	8.65287
BCAT1	2.74505	1.69308e-26	6.7483
SLCO4A1	4.47728	1.81736e-26	3.40805
TACC3	-2.42623	1.90296e-26	6.09246
HERC6	2.6862	1.91001e-26	5.10868
CHST15	2.57716	2.00721e-26	6.2853
CTSL	1.89994	2.41358e-26	10.2041
GLIS3	4.3505	2.42521e-26	3.58249
INAVA	3.08198	2.42521e-26	4.54026
GTSE1	-4.46576	2.42521e-26	3.51114
RIPK2	2.77251	2.47527e-26	4.25186
PRC1	-3.71898	2.47527e-26	4.17537
RAB7B	-2.13849	2.55357e-26	5.54003
DDX58	4.43059	2.73654e-26	5.21284
SPOCK1	-3.97456	2.74293e-26	4.00984
STX1A	3.84628	2.97423e-26	3.62192
BRI3BP	-2.52091	3.07958e-26	5.25271
SUSD6	2.21942	3.20014e-26	7.32874
MMP14	2.25262	3.27583e-26	11.2672
PDGFRB	3.82019	3.3349e-26	4.5112
NIBAN2	2.46644	3.42262e-26	7.93698
ASAP2	3.29407	3.42262e-26	4.52631
ATF5	2.78063	4.04386e-26	6.54585
NUB1	1.93673	4.26074e-26	6.65347
GDF15	3.50099	4.30483e-26	4.6353
QPRT	-3.41987	4.82743e-26	5.29929
CLEC5A	4.02153	5.00528e-26	5.20848
OTUD1	2.44137	5.22397e-26	4.74016
DDX60L	2.28511	5.60872e-26	7.29663
FGR	2.47798	5.80429e-26	5.68384
NLRC5	2.49887	5.81493e-26	6.72284
FOXM1	-3.94762	5.82842e-26	4.15154
RPLP0	-2.11686	5.82842e-26	9.24387
TNFRSF10B	2.39098	6.17006e-26	5.84561
MMP2	-2.5154	8.84766e-26	5.68904
HLA-E	1.72026	9.36053e-26	9.77155
HCK	1.80473	1.0243e-25	8.61712
CELF2	-2.15957	1.0243e-25	7.16047
ITGA6	-2.60675	1.03924e-25	5.94814
TNIP1	1.89533	1.05174e-25	7.32752
AHR	2.69568	1.07554e-25	6.88201
BIRC5	-4.45938	1.12543e-25	3.73212
GPR68	4.18506	1.12918e-25	4.34565
HCP5	2.56785	1.31218e-25	5.01581
SLC39A8	2.82718	1.31531e-25	7.80728
ZNF697	3.01184	1.32022e-25	5.20141
ANLN	-4.53513	1.37316e-25	4.36438
ADAR	1.65276	1.45574e-25	9.79291
RELB	2.69701	1.47889e-25	5.78721
IL32	7.89502	1.49177e-25	3.47165
ETV3	1.79187	1.50374e-25	6.57806
MYOF	1.9396	1.50555e-25	7.52866
TNS3	1.9107	1.56881e-25	9.4517
IFI44	6.58436	1.76315e-25	3.87257
RHOBTB3	2.19897	1.76555e-25	7.91441
BTN3A2	2.15374	1.79255e-25	5.19824
PLXNA1	2.44995	1.79429e-25	7.83452
SHISA2	3.9977	1.87926e-25	2.88265
IFI27	9.08386	1.90579e-25	4.53186
PIK3R5	1.98308	1.91239e-25	7.03265
KIF2C	-3.77894	1.95623e-25	4.16438
MXD4	-2.1622	2.10369e-25	6.7876
CD36	-3.08986	2.15788e-25	6.95201
TK1	-4.1269	2.15788e-25	4.74556
LUCAT1	3.64748	2.15834e-25	4.39134
SLC7A5	2.31451	2.17458e-25	6.67377
CRTAP	-1.72868	2.22234e-25	7.29961
AXL	2.08751	2.54979e-25	6.55062
BCAR1	2.43115	2.54979e-25	5.08837
SNX9	1.90191	2.62086e-25	7.32287
KIF20A	-5.11654	2.82612e-25	3.10471
HMGA1	2.00511	3.46195e-25	8.49164
ARHGAP11A	-2.84792	3.62369e-25	5.22534
FFAR2	4.67045	3.70838e-25	3.57857
OLIG1	-2.646	3.73218e-25	4.27652
NAIP	-3.12277	3.84754e-25	5.0291
ABL2	2.20424	3.99451e-25	6.68613
DYNLT1	2.24322	3.99451e-25	5.60666
CECR2	2.97985	4.17514e-25	4.7214
STAT2	1.71156	4.49377e-25	9.16017
RACGAP1	-2.68811	4.59343e-25	4.94855
CHST2	2.45733	4.65907e-25	5.04202
SESN1	-2.31488	4.9948e-25	6.04688
LILRB3	2.40015	5.29929e-25	5.43848
MPEG1	-3.17853	5.38629e-25	3.85178
SLC7A8	-2.2755	5.38629e-25	7.04149
MOB3A	2.06976	5.38629e-25	7.60654
XRN1	2.59604	5.50005e-25	7.02756
TEX2	-1.72377	5.50911e-25	6.43742
UBE2E2	2.38522	5.82841e-25	5.54513
S100A4	-2.3821	6.12493e-25	7.57086
HJURP	-4.46201	6.15153e-25	3.47835
LPAR1	3.13825	6.28118e-25	3.90371
RASSF4	-1.94072	6.86205e-25	5.99195
TNFAIP8	2.27381	7.26593e-25	6.49526
ZWINT	-3.06163	7.31903e-25	4.42672
VWA5A	-2.91136	7.47591e-25	4.94345
PLEKHO2	1.77512	7.51061e-25	8.10686
TNFSF10	3.69234	9.40309e-25	4.3138
PLA2G4C	2.33972	9.95697e-25	4.98449
DCSTAMP	3.30172	9.99826e-25	3.83735
IFI44L	9.11919	1.03014e-24	3.71066
DDIT4	2.49474	1.04497e-24	6.73442
LRP12	2.45011	1.06518e-24	5.45457
SELENOM	3.66158	1.06518e-24	3.24211
NFKB2	2.32941	1.08918e-24	6.61197
SERPINF1	-3.36998	1.11481e-24	4.86344
DSE	2.42006	1.12603e-24	6.631
JUNB	2.42343	1.15508e-24	7.1259
CEMIP	6.34387	1.16902e-24	2.68051
ADM2	4.0765	1.24413e-24	3.38372
CXCL9	16.7294	1.27784e-24	3.02932
SATB1	-1.7535	1.28565e-24	6.90911
TMEM140	2.7944	1.28565e-24	4.96999
PTAFR	1.62274	1.30294e-24	8.12471
MGAT4A	-2.25124	1.31619e-24	6.39411
SESN3	-4.27169	1.4512e-24	5.13312
IDH2	-1.83432	1.49844e-24	6.78282
OSCAR	2.10312	1.49844e-24	6.27528
ITGA5	1.69502	1.52878e-24	8.52773
MCTP1	2.52856	1.62707e-24	5.43114
GRAMD1A	2.06236	1.63752e-24	6.9099
ENC1	-2.6475	1.98048e-24	4.47991
RFTN1	2.28417	2.03669e-24	5.56202
IER2	2.44545	2.13322e-24	6.00268
TLR8	2.89321	2.28987e-24	4.51726
SLC2A6	3.40609	2.2977e-24	4.81948
TMEM158	2.92183	2.35195e-24	3.88404
KLF6	1.63692	2.72122e-24	7.44734
DRAM1	2.3133	2.81579e-24	5.57383
ATF3	3.81507	3.03845e-24	4.20845
PLCB2	-2.24037	3.06404e-24	6.72325
CCL20	7.85618	3.15881e-24	2.7772
PLEK	1.6675	3.15913e-24	8.93387
AGPAT4	2.05051	3.19326e-24	6.63734
MITF	-2.62425	3.21875e-24	5.5617
PRAME	1.6864	3.42198e-24	6.71758
CIT	-4.06065	3.42198e-24	3.54832
YAP1	3.08586	3.45066e-24	3.50192
STMN1	-3.93593	3.67078e-24	6.67884
UBE2Z	1.45223	3.72108e-24	7.1981
ISG15	4.5355	3.75348e-24	5.87157
BUB1	-3.75361	3.81704e-24	4.39709
SPARC	-1.60168	3.89875e-24	9.02098
B2M	1.62652	3.89875e-24	12.3732
DOCK4	2.85405	3.95251e-24	6.7232
ZNF395	-2.64109	3.97097e-24	4.3291
SNHG29	-1.79034	4.0501e-24	7.3585
IFIT2	4.59961	4.07563e-24	3.71151
PCK2	2.01746	4.09255e-24	6.40267
RNF130	-1.63875	4.10433e-24	8.05666
JAK2	2.31287	4.11124e-24	6.55979
NINJ1	2.08936	4.19519e-24	7.33402
IL15RA	5.75968	4.39134e-24	3.1424
TGIF1	1.89167	4.47889e-24	5.22817
HLA-DRB5	2.90482	4.58401e-24	5.46928
METTL7A	-1.7399	4.7349e-24	5.84447
N4BP1	1.85271	4.7349e-24	6.65014
NCAPG2	-2.48306	5.06473e-24	5.09824
HSD17B4	-1.73396	5.49573e-24	7.24905
NOD2	1.93098	5.49573e-24	4.76666
FMNL2	1.88338	5.81396e-24	6.42619
IVNS1ABP	1.70611	5.84321e-24	7.35066
SLC31A1	1.64778	6.85462e-24	7.04936
HAPLN3	9.07542	7.2981e-24	2.80729
IQGAP3	-2.57043	7.36368e-24	5.49674
NFKBIE	1.99458	7.49983e-24	5.93906
SCO2	3.06736	7.56743e-24	4.2615
CSRNP1	2.8888	7.58492e-24	4.29488
FMNL3	2.23192	7.59456e-24	7.07157
CD9	-1.80772	7.59486e-24	6.7333
TRIM25	1.52946	7.61237e-24	7.85459
VOPP1	1.5762	8.30987e-24	7.33856
OAZ2	1.54267	8.75351e-24	7.32729
SIRPB2	-3.21019	8.8076e-24	4.65931
PRR16	2.43802	9.03516e-24	3.70765
ESPL1	-3.19201	9.13741e-24	4.32579
AQP9	4.37548	9.13741e-24	2.94194
SLC44A2	1.701	9.35456e-24	6.21381
NBN	2.26396	9.7497e-24	5.71824
ZFP36L2	-2.0543	1.0492e-23	6.68141
NRIP3	2.31956	1.05075e-23	4.2558
EBF1	3.96982	1.07547e-23	2.46482
SPRY4	3.94641	1.11015e-23	3.19123
HLA-DQB1	2.38452	1.11871e-23	4.92434
FANCI	-2.46934	1.12339e-23	5.00954
EEF1G	-1.67924	1.17694e-23	9.13815
SETDB2	-2.35975	1.17694e-23	5.3422
KIFC1	-3.90789	1.19382e-23	3.98241
APP	1.4416	1.19389e-23	9.56732
MICALL1	2.01643	1.24899e-23	6.57565
KIF1B	1.76737	1.25804e-23	6.37325
GLIPR1	-4.68644	1.28021e-23	5.6562
ITGAM	-1.79148	1.33808e-23	7.16979
CCL3L1	3.43319	1.40295e-23	3.07053
B4GALT1	1.51189	1.44941e-23	7.79799
PFKFB4	1.42904	1.4892e-23	5.95513
CCNA2	-3.76236	1.53952e-23	3.9815
A4GALT	2.51269	1.63793e-23	3.03676
LILRA6	2.69341	1.64252e-23	4.78682
P2RY2	-2.87152	1.6579e-23	4.8503
FADS3	2.14758	1.66125e-23	5.21227
SORT1	1.62884	1.70574e-23	7.84194
KLHL5	2.07102	1.70683e-23	6.89824
CFH	9.69592	1.77763e-23	2.63559
UXS1	1.74382	1.83117e-23	6.68997
ISG20	4.38938	1.86106e-23	3.30733
RHBDF2	2.94261	1.91281e-23	6.72317
PKIG	2.33238	1.91281e-23	4.5043
BACH1	2.03169	2.017e-23	7.42901
TENT5A	-1.78496	2.15525e-23	7.97076
RRAD	3.43445	2.16947e-23	3.00845
B4GALT5	1.49405	2.29503e-23	7.95109
TYMS	-4.52447	2.34773e-23	4.16659
PCED1B-AS1	-2.72593	2.36307e-23	3.92792
POLQ	-3.89928	2.3954e-23	3.71466
RAB42	-2.78526	2.51532e-23	4.38672
MCM4	-1.99497	2.52604e-23	5.30689
TNFSF13B	4.01312	2.67444e-23	4.50987
NSD2	-1.77926	2.7017e-23	6.21879
EEPD1	-2.17152	2.74994e-23	5.17356
GFPT1	1.69884	3.01934e-23	6.25755
DENND3	1.63818	3.03723e-23	7.43267
XIAP	1.72532	3.06804e-23	6.7812
PHACTR3	-2.03605	3.15174e-23	4.40581
ADORA2A	4.30479	3.18507e-23	3.37022
NFE2L1	1.49946	3.24851e-23	8.80431
G0S2	3.4924	3.5299e-23	4.77986
DUSP16	1.9299	3.54226e-23	5.81268
EPB41L3	1.85988	3.89127e-23	6.87346
CCL4	6.92071	4.03373e-23	2.41684
NCF1B	6.03913	4.03373e-23	6.10395
IRF2	1.5702	4.33488e-23	6.1357
UBE2C	-4.16703	4.40325e-23	3.26403
HLA-DPA1	4.62347	4.463e-23	3.35128
AHCY	-1.76385	4.48909e-23	6.39676
USP18	4.09417	4.68566e-23	3.9667
IFIT5	3.25958	4.70508e-23	4.42421
TAPBP	1.78152	4.74075e-23	8.85473
ZNF281	1.86799	4.83821e-23	6.60133
ASPM	-4.16803	4.89792e-23	4.17167
CDCA8	-3.1573	4.99193e-23	3.5276
TGFBR1	-2.48011	5.04403e-23	5.39031
GAPT	-5.64372	5.28276e-23	2.84965
IRF9	1.79159	5.51891e-23	5.64551
FYN	1.5102	5.93398e-23	6.55068
DACH1	-2.08308	5.9419e-23	5.19196
SLC1A3	1.73601	6.19695e-23	6.14122
RPL3	-1.5879	6.4949e-23	9.56523
NCAPH	-4.10224	6.59092e-23	3.33827
PLSCR1	3.11849	6.98856e-23	7.11177
PIK3AP1	1.75962	7.33386e-23	7.65309
CD101	-3.30422	7.5529e-23	3.4852
IPCEF1	-3.23488	7.74091e-23	4.42984
EEF1B2	-1.81771	7.9075e-23	6.72246
ERLIN1	-2.20789	8.09592e-23	5.11584
CCDC71L	1.94588	8.44288e-23	5.67434
MIR503HG	2.33562	8.55276e-23	3.76026
MYB	-7.8231	8.74966e-23	3.46157
CIITA	3.08396	8.83505e-23	3.24754
ARHGDIB	-1.45312	9.02833e-23	8.55528
MSC	3.71778	9.2708e-23	4.96973
KIF23	-3.94867	9.2708e-23	3.07754
SENP6	-2.75582	9.30296e-23	4.47412
ELMO2	1.38277	9.31287e-23	7.24598
FLOT1	1.85595	9.43248e-23	6.44068
FCER1G	1.56109	9.4696e-23	9.19921
IFIT1	3.88481	9.71289e-23	3.92383
AARS1	1.77333	9.71514e-23	7.27566
HAL	-4.30605	9.82022e-23	2.69298
TTC39B	2.30847	1.02652e-22	3.88342
GCLC	-1.9418	1.02652e-22	5.72776
TOP2A	-4.90124	1.17803e-22	5.95934
DOK2	-2.53397	1.19177e-22	4.97629
CTSB	1.54833	1.33073e-22	11.9432
INCENP	-2.11427	1.34702e-22	4.52552
GOLM1	1.45422	1.353e-22	6.7783
MYADM	1.87375	1.353e-22	6.81569
ADAM17	1.53515	1.36405e-22	7.05374
KLF9	1.72299	1.40859e-22	5.45527
MT1F	3.60188	1.40862e-22	3.25039
PCOLCE2	-2.22159	1.42168e-22	4.18554
CD74	1.49379	1.42472e-22	9.30687
RPSA	-1.7006	1.43532e-22	8.91131
SKIL	2.44766	1.46038e-22	6.23356
PDGFRA	6.06292	1.59959e-22	2.11191
NUMB	1.46317	1.67781e-22	7.60205
WTAP	1.62739	1.691e-22	7.66107
RSAD2	7.15856	1.72606e-22	3.68524
HIVEP1	2.35997	1.78397e-22	4.97207
RNASE2	-3.00394	1.78397e-22	4.35788
SASH1	1.79349	2.07042e-22	6.2131
GRAMD4	-1.82644	2.09154e-22	5.80389
GPR35	2.32349	2.11903e-22	4.6937
PLD4	-4.68341	2.12026e-22	5.82204
ELMO1	-1.90691	2.27822e-22	4.92759
MIDN	2.05424	2.33204e-22	6.67813
SPRY1	4.02358	2.44476e-22	2.47767
RAPGEF2	1.46825	2.70389e-22	5.87905
LINC01547	2.15707	2.70389e-22	4.72418
LRPAP1	-1.77508	2.71563e-22	7.14695
IL6	9.59962	2.74934e-22	-1.49772
SQSTM1	1.54907	2.82414e-22	9.41689
EMP1	1.66173	2.9897e-22	6.45049
KCNAB2	-1.65545	3.07629e-22	8.05703
NCAPG	-3.3122	3.1374e-22	4.16253
MAMLD1	3.67408	3.19993e-22	3.67784
IFI16	1.6983	3.29353e-22	7.75541
SH2B3	1.74884	3.39792e-22	7.69355
IGSF8	2.48463	3.42327e-22	4.92734
MCM3	-2.17032	3.63851e-22	5.69381
IFI6	2.33713	3.73707e-22	9.29907
RNASE1	-10.3	3.99818e-22	-0.800817
CLEC4E	6.73687	4.21669e-22	2.32876
CTSZ	1.5447	4.31503e-22	10.8492
MAP1B	2.41206	4.52187e-22	6.00526
PTPRO	-1.84643	4.54245e-22	5.6704
CDCA5	-3.44499	4.88318e-22	3.54314
FAM20A	4.22672	4.89209e-22	2.64857
EEF1AKMT3	1.82109	5.04752e-22	4.66169
HNRNPA1	-1.4664	5.27169e-22	8.87403
PSMA6	1.74702	5.39704e-22	6.96587
CEBPA	-1.58891	5.54676e-22	8.29413
DHX58	2.02643	5.54752e-22	4.9343
KIF11	-3.70147	5.55045e-22	3.79161
PTPN6	1.60958	5.55045e-22	8.38104
DNASE2	-1.55916	5.69757e-22	7.18023
SMAD7	1.95236	5.77269e-22	4.98566
RRM2	-3.1159	5.98751e-22	4.08379
MEIS3	2.09962	5.99674e-22	4.78307
PDK4	-5.59478	6.19966e-22	1.45452
SSH1	1.62914	6.33625e-22	6.93346
CLTCL1	-3.2752	6.65378e-22	3.92183
GCNT1	-2.45239	6.69934e-22	3.16713
CYLD	1.52794	6.73912e-22	6.62726
TMEM37	-5.68088	6.75925e-22	3.07485
PML	2.10073	6.85248e-22	6.83344
PDLIM7	1.73907	6.85679e-22	6.69492
PTGES	9.89009	6.96782e-22	1.62823
MET	3.26167	6.97475e-22	2.98457
GIMAP4	2.29783	8.51586e-22	4.1276
STAT3	1.31471	9.02329e-22	8.04517
PPT1	-1.54022	9.0377e-22	10.415
KNL1	-3.37863	1.00469e-21	3.93873
FBN1	2.78706	1.00893e-21	4.35474
ZNF618	1.94914	1.015e-21	5.62697
OTULINL	-4.07393	1.06124e-21	4.12655
SERPINB9	5.43967	1.06515e-21	2.36653
MOV10	1.41747	1.09653e-21	7.57576
LILRA2	-2.98238	1.12841e-21	4.09392
APOC1	-2.71716	1.1553e-21	5.66811
RNASET2	-1.67636	1.20104e-21	7.15457
SNX10	3.65126	1.21191e-21	7.354
RPL7A	-1.50316	1.22736e-21	8.78109
PGBD5	-1.63993	1.26368e-21	5.31346
GOLGA8N	-2.06561	1.33936e-21	4.29531
CSF3R	-2.51052	1.36016e-21	5.5984
P2RX4	1.35882	1.38147e-21	6.4852
KIF18B	-4.891	1.38262e-21	3.05219
BUB1B	-4.26306	1.38262e-21	3.30202
MSC-AS1	2.28818	1.38262e-21	4.76139
ATP6V1C2	-5.03673	1.384e-21	2.20562
FCGR2B	-4.01261	1.41925e-21	2.79544
GTPBP1	1.67679	1.43781e-21	6.48772
EPAS1	-1.63938	1.4636e-21	5.25446
ERGIC1	1.54885	1.48969e-21	5.75953
PTPN12	1.71509	1.5386e-21	8.63658
MEI1	2.17766	1.55549e-21	4.21336
GAL	-3.53141	1.56896e-21	3.90934
NCAPD2	-1.40901	1.56896e-21	6.84466
SIK1B	2.41354	1.56896e-21	3.79077
TBC1D9	1.90598	1.59159e-21	5.21372
TOR1B	1.67156	1.6206e-21	4.93749
APBB1IP	-1.62524	1.6599e-21	5.97715
ORM1	2.35027	1.70706e-21	4.24032
LRCH1	1.54638	1.79985e-21	6.27351
PRKCB	-1.59845	1.82156e-21	6.59348
MVP	1.57485	1.93221e-21	7.23506
CRISPLD2	2.34549	1.95262e-21	5.44063
VASP	1.47949	1.97859e-21	7.87815
SCAMP5	-1.59435	1.99257e-21	5.60172
FABP3	-3.73283	2.0245e-21	3.18174
RASSF8	2.27706	2.30468e-21	5.54139
DNAJB5	2.32618	2.36407e-21	3.61393
S100P	2.92721	2.41111e-21	3.40078
WDR91	-1.74661	2.47775e-21	5.68872
SLC1A5	1.51067	2.51823e-21	7.77401
PLA2G7	-2.19755	2.6166e-21	5.55828
SVIL	1.86859	2.69679e-21	4.81294
TMBIM1	1.38745	2.7481e-21	7.98737
PYROXD2	-4.25005	2.76308e-21	2.46672
MAP1S	2.19761	2.76308e-21	7.09498
MAFB	1.19171	2.793e-21	9.16686
SQLE	1.50002	2.83365e-21	6.77857
BST2	1.76825	2.88241e-21	7.17249
ECE1	2.51017	2.89763e-21	4.28763
IL11	8.45596	3.08538e-21	0.957207
SSPN	4.19506	3.15965e-21	2.24746
SMOX	1.89724	3.19136e-21	5.58531
MTUS1	-5.44421	3.25139e-21	1.836
IDO1	13.5643	3.31955e-21	1.65424
PPP1R15A	1.67131	3.39966e-21	6.13326
APOBEC3B	-3.25213	3.42017e-21	3.05149
REEP3	-2.64058	3.44297e-21	4.61122
SHOX2	-1.55321	3.53973e-21	7.25692
EIF3L	-1.46521	3.6309e-21	7.58724
RNF125	-2.371	3.6309e-21	3.63818
TECR	-1.73749	3.66748e-21	5.94005
NDRG2	1.81112	3.6831e-21	6.26645
PRSS12	-2.21527	3.84611e-21	4.53873
TKTL1	-1.54865	3.85062e-21	8.92471
KANK1	1.79866	3.89205e-21	4.70072
GJB2	2.07476	4.04276e-21	3.44954
APOC2	-1.34955	4.19534e-21	8.76837
GTPBP2	1.54445	4.21909e-21	7.26569
ADARB1	2.19179	4.23572e-21	4.91808
DESI1	1.85762	4.29432e-21	4.92438
BSG	-1.44738	4.30398e-21	8.73066
KMO	2.68717	4.30972e-21	3.82264
HLA-C	1.50063	4.34138e-21	9.93325
GPR141	-3.3946	4.46663e-21	3.65691
TREML2	2.41604	4.46663e-21	3.18526
HMMR	-3.69388	4.54673e-21	3.24982
C3	1.41594	4.59269e-21	9.70141
TGM3	3.7722	4.63935e-21	2.64996
IRF2BP2	-1.19223	4.72208e-21	8.39551
PTPRE	1.60138	4.72208e-21	7.9327
NAAA	-1.84872	4.833e-21	4.4701
CD209	1.56709	4.85471e-21	5.75332
PLK4	-3.54667	5.13009e-21	2.70677
ETV6	1.31055	5.23464e-21	6.72642
ENSG00000286646	-1.97758	5.2633e-21	4.28173
SAMD4A	3.91581	5.29093e-21	1.72565
RHOC	1.58208	5.47167e-21	7.29785
PLD3	-1.65765	5.49899e-21	10.7134
SHFL	1.4785	5.51353e-21	5.5704
FAS	3.34497	5.56829e-21	2.95154
FEZ1	1.72405	5.73291e-21	5.03544
FRRS1	-1.95669	5.9012e-21	4.93978
PARD3	1.79612	5.92415e-21	4.38149
SLC7A2	2.8949	5.94856e-21	2.96967
SCRN1	1.96327	6.0345e-21	4.26818
PARP1	-1.25898	6.26629e-21	7.68795
MYO1E	1.36149	6.30307e-21	7.72715
PTPRJ	1.33869	6.48634e-21	8.26662
CES1	-1.54045	6.49004e-21	6.7878
AZIN1	1.55943	6.51129e-21	7.13252
NTSR1	1.65786	6.61452e-21	4.91724
KIF22	-1.90953	7.11011e-21	4.75649
C1orf162	-2.41003	7.1709e-21	3.51713
PCNA	-2.37789	7.22644e-21	5.00398
TBK1	1.62875	7.26945e-21	6.25823
VPS9D1	1.95749	7.3142e-21	4.87144
H2AZ2	-1.39182	7.59959e-21	6.56983
SLC7A1	1.83863	8.09407e-21	6.33692
PANX2	2.51483	8.28571e-21	4.45359
MCM7	-1.54188	8.92908e-21	6.43569
NRGN	-5.0333	8.94055e-21	3.45317
GPSM2	-2.5809	8.94506e-21	4.02022
GARS1	1.65452	8.94506e-21	6.97408
UHRF1	-2.00536	9.65559e-21	5.08435
ZBED6CL	1.80141	9.71342e-21	4.35
USP31	1.59187	1.004e-20	4.57997
APOL4	9.9398	1.004e-20	1.21611
PHF1	1.75911	1.06014e-20	5.80478
TPM4	1.24609	1.06429e-20	8.52116
HOXA10	-1.83706	1.0853e-20	4.55665
MTARC1	-3.96574	1.11198e-20	3.06959
ATP13A3	1.90616	1.11767e-20	8.69044
SYTL3	2.2855	1.12819e-20	4.53195
HERPUD2	1.47087	1.20478e-20	5.66685
CD86	1.87727	1.26085e-20	5.99012
MYO1B	2.18182	1.32899e-20	5.01489
PITPNC1	-1.57852	1.35633e-20	4.88162
CAMK2G	-1.78785	1.44178e-20	4.38737
TRIM8	1.38516	1.46806e-20	7.40884
DOT1L	1.83194	1.53437e-20	7.4978
IGF2BP1	1.73021	1.5574e-20	5.45498
DTYMK	-2.07285	1.58923e-20	3.90875
HHEX	-2.43335	1.61327e-20	3.20516
TSC22D1	1.287	1.63792e-20	7.21913
CDYL2	1.57028	1.64113e-20	4.79583
PLAGL2	1.56055	1.67057e-20	7.15103
ITGB5	-1.45046	1.6966e-20	5.80124
METRNL	2.04715	1.73873e-20	7.27808
PPARGC1A	-7.28222	1.73916e-20	1.12189
ARID5B	2.1237	1.75818e-20	6.54471
PSMB8	1.4764	1.75865e-20	6.91413
RAD54L	-3.73549	1.77199e-20	2.93716
BRCA1	-2.23049	1.80003e-20	4.66424
HECA	1.45923	1.82231e-20	8.13993
OASL	5.54594	1.83577e-20	2.86482
THSD7A	-2.46259	1.83583e-20	4.29816
CBS	1.71495	1.8685e-20	5.32381
QARS1	-1.26055	1.92621e-20	7.25841
TIMELESS	-1.29681	1.95404e-20	6.13633
SLFN13	-2.01721	1.95967e-20	4.66379
MYD88	1.4289	1.98117e-20	7.15647
CTSS	1.44077	2.19666e-20	9.96554
KLF5	3.67224	2.32411e-20	1.73803
CKAP2L	-3.71245	2.32411e-20	2.71803
INA	2.40311	2.32411e-20	4.24736
ELK1	1.938	2.32411e-20	4.66067
ZBED3	-3.0814	2.32808e-20	3.66518
APLP2	-1.01339	2.34435e-20	10.5105
RPL5	-1.38279	2.38042e-20	8.38558
ZC3HAV1	1.33147	2.3994e-20	7.2133
CCDC50	1.53952	2.40673e-20	4.80226
LILRB4	1.73654	2.45526e-20	6.55779
TPBG	1.66208	2.46002e-20	4.8473
H2AX	-2.35926	2.47097e-20	5.217
HLA-DPB1	4.52191	2.66299e-20	2.87375
AURKA	-1.74404	2.67035e-20	5.2584
RPS2	-1.61076	2.67677e-20	9.08782
NCAPD3	-1.63868	2.69793e-20	5.27589
L1CAM	1.89361	2.80395e-20	6.66054
GPC3	-2.39996	2.93387e-20	3.96885
TRANK1	1.55815	2.94659e-20	6.7205
CCNB2	-3.0784	3.023e-20	3.72075
CCNF	-2.68227	3.03548e-20	3.58228
PIM3	2.00838	3.05016e-20	6.15003
NFE2L2	1.61186	3.06336e-20	7.63334
NUSAP1	-4.20057	3.09555e-20	4.13576
AJUBA	2.18497	3.18953e-20	3.46129
HIVEP2	2.06912	3.20195e-20	4.68257
E2F1	-3.62056	3.39253e-20	3.25121
PDCD1LG2	3.16102	3.72062e-20	2.5202
CD1D	-2.50689	3.72062e-20	3.57408
SAMD8	1.7444	3.76311e-20	5.0768
TEAD1	1.96212	3.77127e-20	4.47481
DCP1A	1.43644	3.8082e-20	6.24096
NCF1	5.8315	3.92157e-20	8.2347
BEST1	2.05346	3.92157e-20	4.51175
RPS5	-1.53395	3.92157e-20	8.23022
DBI	-1.76844	3.96591e-20	6.62017
CDC25B	-1.71484	4.00697e-20	4.813
AGO2	1.89066	4.01342e-20	7.24112
MAML2	1.62726	4.04695e-20	5.36535
CPVL	-2.16721	4.11855e-20	4.07929
MSANTD3	1.667	4.12393e-20	4.48196
C1RL	1.4842	4.14214e-20	6.13169
WASHC2A	1.30445	4.14659e-20	6.6377
HOXA11	-1.87763	4.24756e-20	3.97346
PALM2AKAP2	1.99097	4.24756e-20	4.33552
HOXA13	-2.15525	4.25458e-20	3.60727
MTURN	-2.42698	4.44382e-20	4.01223
PDP1	1.86353	4.47755e-20	4.42269
ARAP2	5.51473	4.48989e-20	1.91663
CLGN	2.95784	4.84343e-20	3.27525
RCBTB2	-1.57266	4.90645e-20	5.79523
DIAPH3	-3.39415	4.9963e-20	2.6888
TMEM104	-2.30573	5.05093e-20	5.47873
TRIM13	1.58189	5.16081e-20	6.26759
IKZF1	-1.39408	5.20378e-20	6.93112
FAM124A	2.11421	5.20787e-20	2.9765
UBD	9.20937	5.39202e-20	-1.1683
FCGR1A	1.71212	5.41381e-20	6.58943
MYEOV	6.66052	5.42173e-20	1.33073
LGI2	-2.0244	5.65146e-20	2.75309
KIF15	-4.30831	5.76355e-20	2.59553
PRKAR2B	-3.01347	5.76736e-20	3.97684
SLCO2B1	-4.75131	5.79297e-20	3.80945
PYGL	-1.19443	5.79297e-20	7.3919
ATP2B1	1.65932	5.79297e-20	6.8709
CXCL8	5.62747	5.79981e-20	7.47794
ACVR1B	1.38457	5.80289e-20	5.68442
PDIA6	-1.28033	5.93465e-20	8.02614
PARL	-1.64902	5.98936e-20	5.71765
CASP4	1.58916	6.01865e-20	6.18726
TNFRSF12A	3.0774	6.06735e-20	2.29401
ATP13A2	2.0678	6.31916e-20	5.59232
CKS1B	-2.17162	6.39886e-20	4.45438
TTF2	-1.98359	6.40882e-20	4.51076
BAK1	1.46006	6.47389e-20	6.76661
FABP5	-2.3279	6.65104e-20	4.99301
HLA-DQA1	5.95201	6.88611e-20	2.1865
OR2I1P	9.45186	6.90278e-20	-1.31309
ENSG00000250771	4.88328	6.95368e-20	1.28218
POR	-1.63277	7.20152e-20	6.6088
HLA-B	1.32284	7.46389e-20	11.027
BMP2K	1.56164	7.51896e-20	8.61252
SMIM4	-2.0448	7.53723e-20	3.91098
NFE2	-4.41886	7.54719e-20	2.56715
TAGLN2	1.24659	7.76702e-20	8.85206
PCGF5	1.94708	7.9077e-20	5.51179
APOBEC3G	1.66647	8.01772e-20	4.80227
RNF144B	6.01281	8.46526e-20	1.77534
ENAH	1.70831	8.47129e-20	4.23972
KIF4A	-4.16977	8.82265e-20	2.2788
BBX	1.73742	8.88756e-20	5.47405
MFSD1	-1.42559	8.9707e-20	7.29673
CXCR2	-4.80595	9.03582e-20	1.79934
PIM2	1.72994	9.06142e-20	4.03938
SNRNP25	-2.46964	9.0857e-20	3.45053
SIAE	-2.00399	9.16116e-20	4.03177
STRIP2	-3.16792	9.45555e-20	2.82293
RPLP1	-1.4368	9.45555e-20	8.836
LZTS3	3.4592	9.95216e-20	2.61401
CHMP5	1.3707	1.0403e-19	6.75807
MKNK1	-1.27947	1.0403e-19	5.99703
DUSP7	1.45333	1.04232e-19	6.38087
ASRGL1	-4.66621	1.04804e-19	2.0557
CTTNBP2NL	1.63766	1.05588e-19	5.54003
ETS1	1.72057	1.06149e-19	6.83495
POLE	-2.01582	1.10574e-19	4.8608
LCP2	1.23334	1.16982e-19	7.09112
HIVEP3	3.3094	1.19429e-19	4.51123
GNG7	-2.62929	1.20812e-19	3.74699
ADGRD1	-2.62287	1.26031e-19	3.02827
PARP10	1.84623	1.26862e-19	6.19869
PNMA1	1.15499	1.29365e-19	6.37905
RNASE6	-5.23597	1.2974e-19	1.83516
DUXAP10	-1.28643	1.31652e-19	6.51861
STK17A	2.02564	1.33442e-19	4.97249
CKAP2	-2.1578	1.34725e-19	5.33837
SSTR2	5.51847	1.34725e-19	1.33458
LINC01137	3.43552	1.36509e-19	2.49091
PAX5	3.32162	1.39388e-19	2.90296
IRF1-AS1	2.634	1.41822e-19	3.42895
RAB6A	1.37014	1.41822e-19	7.06757
CARS1	1.26542	1.42979e-19	5.93181
HRH2	-1.90333	1.42979e-19	4.92869
ENO2	1.67934	1.46253e-19	4.36322
TMX4	-1.37664	1.46782e-19	5.49906
TLR4	-1.66636	1.47308e-19	6.01255
TBC1D14	-1.15718	1.47724e-19	6.88816
LSS	1.65538	1.47724e-19	5.93987
EDEM2	1.30446	1.51995e-19	6.65432
GIMAP5	2.05666	1.52077e-19	3.97563
CEP55	-3.18441	1.52077e-19	3.07792
RGPD2	-2.07526	1.53072e-19	4.37106
TROAP	-4.70308	1.5319e-19	2.8155
LAT	1.49467	1.55313e-19	6.37549
OLFML2B	-2.01222	1.56387e-19	6.2199
TMTC1	1.72239	1.57138e-19	5.52591
STK10	1.36895	1.57632e-19	8.26395
CD55	1.58894	1.59278e-19	5.15193
SOCS2	-1.8854	1.6117e-19	4.09884
RCC1	-2.02843	1.62282e-19	3.98915
CASS4	-1.9257	1.63638e-19	4.44061
NRSN2	1.55031	1.6546e-19	5.30961
CHAC1	2.7813	1.65874e-19	3.00235
MX2	1.39129	1.65874e-19	6.65864
XIRP1	8.4871	1.65879e-19	0.797128
FMNL1	1.78843	1.69441e-19	9.04662
TFAP2A	2.15746	1.71046e-19	4.10891
GPAA1	-1.51959	1.72286e-19	6.08047
IMPA2	-2.97608	1.73708e-19	2.85808
AIDA	1.61301	1.73708e-19	6.6644
BTG3	2.1375	1.79358e-19	3.97553
ULBP2	3.04808	1.80855e-19	2.2942
FGL2	1.43826	1.81287e-19	5.85652
GBP1P1	10.4149	1.81287e-19	0.733803
SAPCD2	-3.80632	1.87496e-19	3.15672
RECQL4	-3.0531	1.87914e-19	3.3783
TMEM119	1.52131	1.95696e-19	5.81039
MT1E	3.99607	1.98283e-19	2.7867
NCKAP1	2.79126	1.98546e-19	2.72917
SEPTIN9	-1.39484	2.00898e-19	8.01955
RILPL2	1.58853	2.01935e-19	6.09313
ARHGAP31	1.39084	2.04749e-19	5.87987
CASP1	1.52991	2.0628e-19	5.30462
MIR29B2CHG	3.20015	2.07777e-19	3.0475
ZNF589	-1.96377	2.08629e-19	4.33382
MAD2L1	-3.09213	2.08638e-19	3.1473
AURKB	-3.74958	2.14607e-19	2.37617
STC2	4.06972	2.1542e-19	2.84871
TLR1	1.97962	2.2864e-19	6.1772
ASIC1	-3.50727	2.29457e-19	2.82691
RHOH	3.62806	2.30694e-19	0.780804
SH2D3C	1.79226	2.3953e-19	4.77452
TCF19	-2.20477	2.47792e-19	3.55024
GRB10	1.92485	2.48025e-19	4.65172
CMTM7	-1.64989	2.51624e-19	4.43358
RPS6	-1.4381	2.5213e-19	9.508
VEGFC	6.29677	2.55333e-19	-0.041012
SLC35F1	4.89365	2.57397e-19	1.46453
BVES	1.62183	2.58545e-19	5.29223
SLC39A13	1.33847	2.7749e-19	5.64925
CALCOCO2	1.47283	2.84458e-19	6.22281
ANKRD33B	1.98727	2.8591e-19	3.52092
TANK	1.62279	2.86564e-19	6.93412
RASGEF1B	2.9733	2.88325e-19	3.74367
C19orf12	1.36835	2.93908e-19	4.84577
DHFR	-1.77939	3.06424e-19	5.25715
ACSL5	1.53823	3.0804e-19	4.98577
TLNRD1	1.50859	3.0974e-19	5.6873
CLIC1	1.24146	3.14851e-19	8.93119
FCGR1CP	2.29735	3.26691e-19	3.27513
S100B	2.15642	3.26691e-19	2.78378
PCNX1	2.03777	3.29323e-19	8.58852
HMGB1	-1.48329	3.31773e-19	7.36451
SHCBP1	-3.24948	3.32398e-19	3.28365
MNDA	-5.45993	3.37251e-19	4.33561
MACROH2A1	-1.00445	3.42798e-19	9.01047
ADCY3	1.33947	3.42798e-19	6.37521
SH3BP2	1.51508	3.45923e-19	8.15849
GPR132	1.62596	3.45923e-19	5.92212
PHF19	-1.72929	3.46119e-19	4.83039
ACOD1	11.9749	3.51245e-19	0.515907
STOM	1.63591	3.55649e-19	6.65662
CD180	-5.16737	3.62024e-19	3.56613
WIPI1	1.30458	3.62223e-19	6.20863
C5orf15	1.62448	3.6259e-19	6.78667
SPECC1	-1.79367	3.68317e-19	4.36604
EML4	1.35466	3.77676e-19	6.04319
PPIC	-1.59381	3.86215e-19	5.63212
N4BP3	3.92616	3.95173e-19	2.22911
RPL7	-1.48347	3.98019e-19	8.28263
RHBDD1	1.41668	3.98019e-19	4.82014
NACC2	1.35491	3.9828e-19	6.05752
ENSG00000237513	3.09062	3.99683e-19	2.76276
SLC22A16	-1.77292	4.20455e-19	4.20854
INSIG2	1.82885	4.28814e-19	4.78595
COL7A1	2.48052	4.37477e-19	6.63314
STAT4	3.2277	4.38927e-19	1.6354
CDCA3	-4.57845	4.42381e-19	1.99691
PRCP	-1.70871	4.43572e-19	4.89183
AP1AR	1.79982	4.4378e-19	4.37268
UBASH3B	-2.24273	4.47422e-19	3.6138
SDC4	1.36105	4.47422e-19	6.22393
FANCE	-1.68834	4.54044e-19	4.41801
CXCL10	12.4384	4.60192e-19	1.30626
LAT2	1.0993	4.64964e-19	7.55246
PLGRKT	2.31807	4.78816e-19	3.5166
MCM2	-1.84265	4.79498e-19	5.4072
DTX2	1.35923	4.88301e-19	6.15203
RPL8	-1.36414	4.9331e-19	8.75921
ACOT9	1.5374	4.9331e-19	4.5703
PRICKLE1	-2.43338	5.01047e-19	3.10551
CMAHP	3.96185	5.02213e-19	1.70548
ITGA3	1.84236	5.20087e-19	3.67417
TICRR	-4.69239	5.28807e-19	2.4825
C3AR1	1.266	5.4399e-19	7.33071
CXCL2	3.06086	5.46813e-19	2.23695
C1orf198	1.25922	5.74978e-19	5.33824
PATL1	1.28349	5.91748e-19	6.27685
FCRL6	4.76254	6.0312e-19	1.5638
SIK3	1.49158	6.14059e-19	6.42395
ZNF331	-2.63684	6.21867e-19	2.40801
GALM	-1.44164	6.26878e-19	5.13128
CDK1	-4.12738	6.26878e-19	3.36819
UNC5B	2.06075	6.39025e-19	3.9926
PRKCA	-1.55191	6.57241e-19	5.75938
LRP10	1.3132	6.59888e-19	8.5556
SNN	-1.66129	6.59888e-19	4.70124
BAZ1A	1.29917	6.64896e-19	7.65045
UCN2	3.86122	6.85404e-19	1.53298
FGF2	7.35202	6.90012e-19	1.28876
IFNGR2	1.21824	7.06988e-19	6.98093
SBNO2	1.62879	7.13194e-19	7.56615
ADAM28	-2.20456	7.26736e-19	4.37286
ZFAND4	1.81642	7.50895e-19	3.70709
SLC25A37	1.54724	7.58976e-19	4.92481
C6orf223	3.62563	7.59571e-19	2.85841
CYP2S1	1.95619	7.64782e-19	5.25316
DLGAP5	-4.7727	7.71806e-19	3.00946
DBN1	1.55012	7.72288e-19	5.9187
CFB	4.42718	7.86813e-19	3.38451
P3H2	6.55359	7.8766e-19	0.957591
LINC00662	1.74754	7.98662e-19	4.10283
KIAA0040	2.03358	8.08304e-19	4.01162
SLC37A2	-1.41856	8.0831e-19	6.7753
IMPDH2	-1.29841	8.14605e-19	5.33232
VDR	1.49004	8.22626e-19	5.4829
SH3BP5L	-1.46284	8.59071e-19	6.05469
ADI1	-1.4423	8.70803e-19	5.88343
MYO7A	-1.85967	8.87551e-19	4.37645
COQ10B	1.49593	8.92438e-19	5.21817
TRPS1	1.63919	8.92524e-19	6.84933
ZMYND11	-1.52146	9.13185e-19	4.59704
KIAA0930	-1.19558	9.32682e-19	8.3893
ZC3H12D	-2.07292	9.32682e-19	4.62414
GOLGA8O	-1.93131	9.39434e-19	4.03135
SP100	1.27156	9.41031e-19	7.37481
FAM214B	1.36316	9.46122e-19	5.47148
ATP2A3	1.47685	9.70814e-19	7.19403
PIP4K2C	1.31213	9.78057e-19	5.83963
TBC1D4	-2.47831	9.98086e-19	3.2951
MT1X	3.28009	1.0353e-18	2.06176
CD302	-3.01913	1.0353e-18	4.10663
ENSG00000258875	4.15597	1.07575e-18	1.57055
MYBPH	-3.04622	1.12466e-18	2.35282
ENSG00000187951	-2.20347	1.12824e-18	3.2705
HDAC9	2.11902	1.1697e-18	4.47586
FERMT2	2.59222	1.16972e-18	2.79079
OSBPL5	-2.43675	1.16996e-18	3.94184
CSGALNACT2	1.39676	1.18779e-18	6.51823
HACD4	-1.6965	1.204e-18	5.09294
MARCHF9	1.8437	1.204e-18	4.59332
SDS	-2.90556	1.20515e-18	3.29152
TCF7L2	1.96539	1.21353e-18	4.65535
UBA6	1.76535	1.22707e-18	6.60352
NR3C1	1.45034	1.2398e-18	7.85959
GGA2	-1.36346	1.26141e-18	6.74381
CLSPN	-2.83018	1.27859e-18	3.83651
RBM47	1.16877	1.28606e-18	7.59605
NAIPP2	-2.49173	1.33768e-18	3.86143
CKMT1B	6.18831	1.34977e-18	0.94687
OCSTAMP	4.63395	1.41517e-18	2.1768
PLXNC1	1.43224	1.44281e-18	7.08195
NAA30	1.49053	1.53475e-18	5.48806
CLSTN2	-2.87667	1.54164e-18	3.20849
NFATC4	3.11421	1.56456e-18	3.07027
NES	1.64805	1.57608e-18	5.46058
RRAS	1.81545	1.57801e-18	4.66291
SEPTIN10	2.81831	1.59688e-18	2.00607
BCL3	3.01679	1.61003e-18	5.58012
SEMA4C	1.72714	1.61795e-18	6.32908
TREM1	3.81167	1.62334e-18	3.38623
GNA12	1.06823	1.63782e-18	7.56122
MXD1	2.59762	1.642e-18	7.30793
CD14	1.63454	1.64963e-18	9.84448
RNF213	2.95804	1.77699e-18	10.1556
ODF3B	2.13694	1.91098e-18	3.85255
EDNRB	-2.12462	1.91835e-18	3.05471
MAN1C1	-1.56261	1.93091e-18	4.39876
MTSS1	1.19643	1.94632e-18	7.42474
CNP	1.22552	1.94916e-18	7.51833
ADPRHL1	3.32046	1.98112e-18	2.44756
MFGE8	-2.3283	2.00443e-18	3.69466
NDC80	-3.90612	2.04824e-18	2.6052
FAM53B	-1.31765	2.07786e-18	5.58683
WDR62	-4.07607	2.09712e-18	2.78323
RPS8	-1.26193	2.09712e-18	9.15196
MXRA7	1.46653	2.09807e-18	5.08509
AK2	-1.3843	2.10263e-18	7.16088
TMEM229B	1.9452	2.1135e-18	3.37195
NUF2	-3.68347	2.13285e-18	2.69909
PAPLN	-1.54189	2.13285e-18	6.20474
SH3RF1	1.70335	2.16384e-18	3.2626
FCGR1B	1.51533	2.18449e-18	4.67911
NLRP12	2.96355	2.18674e-18	2.98726
CDT1	-2.83972	2.21278e-18	3.71881
ERAP2	2.09712	2.21465e-18	3.2006
RPS3	-1.32789	2.30507e-18	9.0914
SERPINE2	2.63838	2.32555e-18	3.02792
EIF1	1.04468	2.33498e-18	8.9712
IRF8	-1.5073	2.37881e-18	6.03101
CCDC74A	-2.66647	2.41637e-18	2.24301
TRAF3IP2	1.9048	2.44733e-18	5.46297
RPL4	-1.27098	2.47925e-18	9.74654
RIT1	1.26064	2.51195e-18	6.45232
SLC25A6	-1.42774	2.52765e-18	7.7641
CENPI	-2.68438	2.52829e-18	2.64359
ELOVL7	4.90251	2.54596e-18	1.46277
GLRX	1.67922	2.59999e-18	5.94551
DNAJB6	1.13062	2.7497e-18	7.48589
ETHE1	1.5913	2.75804e-18	4.79645
ZNF704	-6.64481	2.7612e-18	1.07458
CTSH	1.12868	2.81165e-18	9.11475
NCOA7	1.50533	2.81165e-18	5.09089
TICAM1	1.49455	2.82719e-18	4.936
CCL2	7.18675	2.84775e-18	1.92367
ALX1	-4.8851	2.85076e-18	1.59478
RAP1B	1.65838	2.85149e-18	8.40114
NEK2	-3.74523	2.85388e-18	1.87505
ULBP1	2.69263	2.89396e-18	2.17549
AKR1B1	-1.40302	2.95538e-18	6.23976
RALA	1.64314	2.96381e-18	6.49874
MAZ	-1.35928	2.98396e-18	7.2477
SKA3	-4.32266	2.98509e-18	2.21995
ORC1	-2.70487	3.00364e-18	3.21424
FANCD2	-1.45177	3.02024e-18	5.08537
ABTB2	-1.8869	3.05499e-18	3.9229
CD52	-4.89738	3.09278e-18	2.90626
TJP1	3.82285	3.09886e-18	1.61312
KLF4	-2.29536	3.11146e-18	3.32534
COMMD3	-1.56681	3.12236e-18	4.33686
ZNF280B	2.14683	3.16536e-18	2.81802
PLA2G15	-1.34311	3.22108e-18	5.69789
TWIST1	2.49752	3.2692e-18	2.73511
PCGF2	1.55753	3.30094e-18	4.80789
CLEC12A	-6.38061	3.35569e-18	0.620442
ZMYND15	3.79048	3.35678e-18	1.48532
CREM	1.76965	3.35678e-18	4.81121
RBM38	1.15333	3.53612e-18	7.13138
FUCA1	-2.75003	3.6461e-18	6.64117
LRRC4	-1.52566	3.74625e-18	3.99368
ZBTB38	1.34403	3.80582e-18	6.1412
RPS23	-1.40881	3.84892e-18	8.0667
YARS1	1.18156	3.86691e-18	6.77869
SPG11	1.26072	3.87559e-18	7.221
NKIRAS2	1.05062	3.97594e-18	6.62858
MICB	1.33801	4.03882e-18	5.15268
CLDN23	1.70361	4.06677e-18	3.80967
PSMB10	1.52701	4.08776e-18	6.25754
RELA	1.37455	4.1239e-18	6.37662
CCSAP	-1.74477	4.21636e-18	5.55311
CASP5	3.37244	4.2648e-18	1.51117
TRIM21	1.2741	4.35232e-18	5.42987
FAM83D	-4.93232	4.53249e-18	1.34613
CASP7	1.58209	4.61391e-18	4.93793
ARHGAP5	2.97446	4.61391e-18	2.36902
PDIA3	1.10262	4.62719e-18	9.58362
CD276	1.2044	4.77373e-18	7.50793
MYO1G	1.53	4.92967e-18	8.03196
RPS4X	-1.29816	4.95241e-18	7.75365
ASF1B	-2.10997	4.97891e-18	4.1267
RAB3C	-3.63926	5.10345e-18	2.17456
ACE	-1.65433	5.13128e-18	4.71801
PGD	1.02944	5.17785e-18	9.5553
CLN6	-1.72207	5.30956e-18	5.01928
ANXA6	-1.18581	5.35796e-18	7.57935
DTL	-3.01762	5.40419e-18	3.21723
MLLT6	1.36898	5.41341e-18	8.3338
DTNB	1.77969	5.42027e-18	3.34249
VIT	-8.1876	5.47281e-18	-0.907363
IGSF6	2.51669	5.48543e-18	3.52107
CPE	-1.96863	5.50183e-18	2.97186
GPD2	1.40314	5.65856e-18	6.4018
CCR2	-11.1298	5.74378e-18	1.50349
TTC7B	1.25509	5.78076e-18	5.38404
ADGRG3	4.9866	5.91916e-18	1.03788
HMOX1	-1.19303	5.93316e-18	6.77892
GJA3	2.1753	5.97541e-18	3.06605
DIRAS1	-1.40617	6.06697e-18	5.87626
UNC13A	3.60626	6.11529e-18	1.61769
JUND	1.20958	6.6331e-18	6.84219
CAMSAP2	1.45912	6.64313e-18	5.68264
HOMER3	-1.6151	6.64313e-18	6.06451
IDS	1.10076	6.71677e-18	7.51386
MIA3	1.02597	6.83335e-18	6.37952
PSMA4	1.48942	6.83484e-18	6.84878
STARD8	1.92201	6.87905e-18	3.5193
MMP19	1.36082	6.88354e-18	6.05649
TNFRSF1B	1.38705	6.93588e-18	9.05478
JUP	-1.45295	6.95259e-18	6.51957
NMI	1.50013	7.02265e-18	5.90186
MLEC	-1.05283	7.08768e-18	7.2739
COLEC12	-6.87126	7.23663e-18	0.225511
HADH	-1.56491	7.29336e-18	4.27328
SAMD9	2.33618	7.348e-18	6.53242
SLC38A6	-2.04223	7.38133e-18	4.52253
FAM117A	-1.89927	7.47099e-18	3.63829
JMJD6	1.3748	7.68955e-18	5.0448
SSBP2	-1.7662	8.11364e-18	3.83981
CBLN3	2.35636	8.18615e-18	3.20819
IL18R1	4.97975	8.33895e-18	0.392632
NTN1	2.9708	8.36194e-18	1.09735
SLC2A13	1.75633	8.36194e-18	4.66884
TNFSF13	-1.75414	8.39105e-18	3.50508
STK38L	1.69384	8.39256e-18	6.50936
TMEM255A	-1.33256	8.43639e-18	6.11932
NFKB1	1.23348	8.52756e-18	5.98507
DUSP8	4.5302	8.58666e-18	1.34827
RPL14	-1.19894	8.64878e-18	8.34682
LMTK2	1.47339	8.7218e-18	5.02738
KCNG1	2.25403	8.74628e-18	3.05882
MARS1	1.09974	8.74628e-18	7.46312
STARD4	1.42954	8.80425e-18	5.43341
ERP29	-1.39694	8.81269e-18	6.58564
SLC44A1	-1.36987	8.87014e-18	6.02569
TBXAS1	-1.44012	9.03075e-18	5.62076
KIF14	-3.58828	9.27357e-18	2.88344
HGSNAT	-1.15107	9.27382e-18	6.20817
ETV7	8.31788	9.81129e-18	1.14321
EHBP1L1	1.29883	1.01649e-17	7.54139
STING1	-1.3297	1.02274e-17	6.92401
SMC4	-1.63898	1.02274e-17	6.43359
RBCK1	1.34922	1.0273e-17	6.96738
IRAG2	-2.82294	1.03972e-17	3.40392
CERK	-1.08365	1.05579e-17	6.35367
TIMP2	-1.10605	1.15228e-17	9.0094
ENSG00000218565	2.69685	1.16816e-17	1.6743
FCER2	3.29273	1.1944e-17	2.60107
C1QC	2.01625	1.20004e-17	6.12353
RCN1	1.44092	1.2267e-17	5.31014
POPDC3	2.51875	1.26103e-17	3.40893
TRPV2	1.15683	1.26322e-17	6.79385
VLDLR	1.75403	1.27846e-17	5.30161
SAV1	1.35467	1.27846e-17	5.03622
TTK	-3.65317	1.29088e-17	3.33762
C20orf197	-2.66626	1.33686e-17	2.43795
PHF11	1.44522	1.39409e-17	4.75441
MAP3K5	1.18362	1.40059e-17	5.77071
SPRED3	4.36949	1.40059e-17	1.26189
ZBTB20	2.22924	1.50752e-17	3.58258
CACNA1E	1.53784	1.51276e-17	3.94957
GSTM1	-1.92988	1.5481e-17	3.86702
RPS17	-1.33819	1.55591e-17	8.16354
TRPV4	2.67208	1.58385e-17	3.12766
ST3GAL6	-1.72315	1.59389e-17	4.54595
CD48	4.3618	1.6015e-17	1.13123
SYNGR3	3.99178	1.63232e-17	1.13516
GINS1	-2.55614	1.64696e-17	2.84374
CDC6	-2.52416	1.6725e-17	3.59737
PTTG1	-3.68959	1.69081e-17	2.7084
CCSER2	1.61457	1.69266e-17	4.52743
FBL	-1.76612	1.70668e-17	4.61455
PNKD	1.37956	1.74082e-17	7.91509
SPC24	-4.34439	1.76276e-17	1.93683
LACC1	2.18942	1.80634e-17	7.64382
TBC1D16	1.48316	1.81005e-17	5.4955
ARHGAP17	-1.41229	1.84358e-17	5.89263
NPTN	1.07785	1.88961e-17	6.97902
TLCD2	2.13197	1.89502e-17	2.96542
NFE2L3	1.92388	1.90694e-17	3.39523
MAP3K7CL	3.62629	1.91312e-17	1.2824
RHOQ	1.37176	1.93645e-17	6.67475
HR	4.64767	1.95987e-17	0.784302
KPNA2	-1.37451	1.97317e-17	6.65254
TMEM106C	-2.03266	2.0054e-17	4.59746
CLMN	1.5356	2.01172e-17	4.45504
DMXL2	1.41682	2.01848e-17	9.41597
EIF4B	-1.05379	2.04059e-17	8.91439
ENSG00000284691	2.63387	2.05735e-17	2.79569
HMGB2	-1.34779	2.12584e-17	7.18363
SLC50A1	1.21913	2.14822e-17	5.07958
PDE4B	2.9578	2.24494e-17	5.38616
TMCC3	2.45333	2.24592e-17	2.35702
MGAT3	1.60682	2.31125e-17	3.58831
SDC3	1.36947	2.34032e-17	7.19989
TMEM38B	1.94281	2.38678e-17	4.09047
TRIM5	1.62776	2.39159e-17	3.92417
EPG5	1.23335	2.42773e-17	6.07458
PSD3	1.52002	2.50607e-17	5.92149
ITM2C	-1.23394	2.57395e-17	7.50367
CPNE2	-1.03903	2.73398e-17	6.23244
GPT2	2.36322	2.74709e-17	3.14927
CSRNP2	1.06049	2.75347e-17	5.85889
NIBAN1	1.28893	2.75415e-17	6.5756
PDE8A	1.7391	2.802e-17	4.32236
ANAPC1	-1.37548	2.83157e-17	5.29415
NNT	-1.24042	2.84758e-17	6.20607
TRGC1	-6.76351	2.8899e-17	-1.99354
PHACTR2	1.36083	2.89925e-17	5.97126
MPP1	-1.09102	2.95833e-17	6.38188
RPS10	-1.24801	2.96319e-17	8.61333
PKMYT1	-3.58581	3.00787e-17	2.49055
EAF1	1.10823	3.06832e-17	6.02506
CCL4L2	5.85839	3.06832e-17	0.504258
SLC48A1	-1.6947	3.13532e-17	4.61916
CENPA	-4.45672	3.16466e-17	0.770556
GSTP1	-1.29676	3.1671e-17	6.92321
CDCA7	-3.34058	3.17102e-17	2.84103
SLC2A14	-4.24969	3.17102e-17	1.37704
PAG1	1.60107	3.19018e-17	6.46964
CDC42EP3	-2.74238	3.25053e-17	3.33351
GNA15	1.18293	3.27706e-17	6.46156
STIL	-1.97074	3.39275e-17	4.35345
ENSG00000253123	3.68009	3.46481e-17	1.54561
TCF7L1	3.23916	3.46993e-17	2.13383
TUBA1B	-1.19847	3.56513e-17	10.9278
PLOD2	2.36663	3.56808e-17	3.46448
CD80	7.34286	3.69954e-17	0.61437
SERPINB7	8.92065	3.7999e-17	-1.11643
ENSG00000285744	7.16422	3.80333e-17	-1.8547
CYB5R2	1.58769	3.81902e-17	3.74082
NXN	-1.45211	3.83012e-17	4.56492
AKR7A2	-1.7078	3.89678e-17	4.59496
NEIL3	-4.57446	3.91955e-17	1.49142
RPL21	-1.20311	3.92222e-17	8.35496
SOCS1	5.01312	3.97351e-17	0.635502
SPIDR	-1.25319	3.98776e-17	4.77596
LSP1	-1.7854	3.98776e-17	4.23332
LINC02577	3.44416	3.98776e-17	1.44814
MAP2K3	1.3521	3.99692e-17	4.82669
RPL27A	-1.14413	4.23821e-17	8.65438
MCM10	-4.01388	4.2417e-17	1.81412
HOXA9	-1.39019	4.25163e-17	4.68313
KRT17P1	-7.07587	4.25455e-17	-1.89535
DUT	-1.6905	4.32571e-17	4.45505
SOCS3	3.33203	4.4046e-17	5.63401
PPFIA4	-3.23184	4.48149e-17	2.87496
SDE2	1.19651	4.51222e-17	5.72997
NAB1	1.46343	4.68553e-17	6.00349
UBE2D1	1.56203	4.70804e-17	4.32021
CXCL11	8.24235	4.75195e-17	-1.15359
ERGIC3	-1.03103	4.89845e-17	7.93848
E2F2	-3.7503	5.15961e-17	2.31718
LY75	2.48003	5.25526e-17	6.55984
SLC39A10	-1.48141	5.3115e-17	5.2402
GDI1	1.11785	5.32699e-17	7.09932
RND3	6.7669	5.32817e-17	-1.03691
KCND2	-5.7539	5.50862e-17	1.01782
SCG3	2.10218	5.60502e-17	3.44791
PCLAF	-4.79442	5.67862e-17	3.09212
SERPINH1	1.04213	5.73813e-17	6.64657
MBOAT7	1.25026	5.78224e-17	7.0543
H1-0	0.994989	5.8188e-17	8.87115
MCOLN3	-1.58441	5.88851e-17	4.6728
PARP3	1.5606	5.97624e-17	4.20669
KIF21B	1.53108	6.14169e-17	5.58704
EEF2	-1.06182	6.14978e-17	10.5514
NR1H2	1.27715	6.22351e-17	5.52114
SNHG28	3.72324	6.24833e-17	1.68484
DAZL	7.06194	6.3015e-17	-1.53338
NUDT1	-2.31242	6.46575e-17	2.9715
KPNB1	0.998246	6.61713e-17	8.69381
SLC37A1	1.40845	6.6177e-17	4.29221
SLC19A1	-2.12719	6.66012e-17	3.45243
LRP3	-1.6264	6.69047e-17	5.22402
THBS3	-1.32479	6.7718e-17	6.21313
PRDX2	-1.45533	6.83861e-17	4.85396
HLA-A	1.24758	6.9779e-17	11.3485
PLXDC1	-4.97326	7.27498e-17	1.27918
ALDH1L2	2.93736	7.29293e-17	4.75553
CDKN3	-4.31672	7.43637e-17	1.37516
RPL10A	-1.12886	7.4751e-17	8.40753
TYMP	2.63062	7.53701e-17	8.33654
CELF1	1.0075	7.64691e-17	7.07016
RAB39A	2.00641	7.8233e-17	2.89741
MAN2A2	-1.1566	7.8233e-17	6.37726
ETV3L	6.391	7.8435e-17	-0.480973
SOBP	1.70316	8.01228e-17	3.33594
CHST13	-2.13301	8.01228e-17	3.31537
RPL32	-1.15493	8.09102e-17	8.36856
AFDN	1.58887	8.14946e-17	3.70397
TPCN1	-1.33385	8.21372e-17	7.6097
RNF144A	2.53549	8.21503e-17	2.09431
TUBE1	1.90452	8.21503e-17	3.39622
RCAN1	1.27281	9.04883e-17	5.58891
KLHL2	1.4072	9.29281e-17	5.86614
EXO5	-1.19286	9.32554e-17	5.29033
CADM1	-1.57203	9.32554e-17	4.19399
CD300A	1.64791	9.34603e-17	5.45967
ENSG00000259354	8.09149	9.40087e-17	-0.964178
HERC5	1.5845	9.63075e-17	4.85102
GEM	5.37063	9.63638e-17	-0.131856
EHD4	-1.11399	9.64187e-17	6.05906
SLC35A4	1.0513	9.79221e-17	7.14695
TNKS1BP1	1.50912	9.9022e-17	5.54578
TRAF3	1.04404	9.9022e-17	6.8601
MIR3945HG	7.41291	9.94406e-17	-1.86939
CDCA2	-3.37174	1.01372e-16	2.37745
EPS8	-1.60837	1.01672e-16	4.815
ENSG00000227706	-5.98902	1.02608e-16	3.25052
SESTD1	1.38989	1.03815e-16	5.45674
GTF3C5	-1.25359	1.0385e-16	5.75459
ENSG00000284946	-3.25204	1.07497e-16	2.24936
TMEM121B	-1.37148	1.07593e-16	4.54381
INPP5D	-1.0419	1.0797e-16	8.06722
FOXP2	-2.16935	1.08481e-16	3.53524
SLC25A29	-1.53928	1.08566e-16	5.22174
ANKIB1	1.16596	1.09751e-16	5.77645
ETV5	1.08863	1.10944e-16	6.25243
SIGLEC9	2.16747	1.1127e-16	3.41381
PCYOX1L	-1.53988	1.12677e-16	4.40624
FZD5	1.58279	1.12844e-16	4.52021
MCRS1	-1.19167	1.14074e-16	5.41008
IFT122	-1.14936	1.14821e-16	5.47083
JPT1	-1.49923	1.16127e-16	4.25463
CDC45	-3.41133	1.16189e-16	2.30177
SERPINA1	1.23256	1.17235e-16	5.436
ANXA3	4.67839	1.23861e-16	0.699002
OTUD4	1.16089	1.24693e-16	6.54831
PTGFRN	-2.51932	1.26414e-16	3.82593
KIF20B	-2.72813	1.29319e-16	3.59268
SIRPB1	-1.24758	1.29742e-16	5.73583
RPS14	-1.19813	1.30156e-16	8.4547
SH2D2A	2.5272	1.30611e-16	2.25077
NT5E	2.82654	1.3187e-16	5.23151
MSR1	2.46898	1.32807e-16	1.67012
RPL11	-1.11928	1.34962e-16	8.42681
ATP6V1B2	1.00639	1.35026e-16	8.26731
RPS3A	-1.45854	1.36404e-16	9.37605
CALR	-1.04245	1.36578e-16	10.417
APMAP	-1.04654	1.39145e-16	6.59236
C1orf21	1.56811	1.40177e-16	3.74412
KYNU	2.72937	1.4069e-16	7.41913
GLIPR2	-1.55442	1.43164e-16	4.41143
LRRFIP2	1.20756	1.47746e-16	5.59949
COL24A1	3.03097	1.47746e-16	2.43693
H2AC18	1.74148	1.48557e-16	4.62906
UBALD2	1.26924	1.49446e-16	7.46911
TENT4A	1.16889	1.50862e-16	5.01378
PDGFB	4.1431	1.52817e-16	0.855848
OLR1	2.29877	1.53157e-16	4.52456
MAILR	3.76283	1.53312e-16	1.95673
NCL	-1.07918	1.57369e-16	8.13896
CDC42SE1	0.87971	1.58749e-16	8.3494
FNDC3B	1.14337	1.58905e-16	8.49379
RTP4	2.49306	1.59814e-16	2.73783
SCUBE1	-3.83685	1.60143e-16	2.32754
NDC1	-1.81471	1.63924e-16	5.15244
CD320	-2.84113	1.65214e-16	2.22817
CEBPE	1.45322	1.6526e-16	4.13546
ADGRA2	-1.96207	1.65504e-16	4.0887
CCL8	11.1271	1.67175e-16	0.287288
MMAA	1.89421	1.70049e-16	2.873
BMP6	3.73503	1.70744e-16	3.72809
CYSLTR1	-4.36813	1.818e-16	2.26973
OSGIN2	1.50668	1.82582e-16	5.40649
LINC00623	1.2858	1.84315e-16	5.04705
MYLK	1.31065	1.84407e-16	4.56386
MFSD12	1.44913	1.84754e-16	7.30688
LBH	2.76385	1.8479e-16	1.83396
TGFB1	1.15005	1.85494e-16	8.29701
CHPT1	-2.61502	1.88094e-16	2.44212
BRD8	-1.00063	1.89682e-16	6.1219
DOCK6	1.77472	1.94847e-16	4.76023
CDCP1	2.30924	1.94847e-16	2.79383
CHID1	-1.44967	1.95785e-16	4.92291
L3MBTL3	1.60081	1.95858e-16	4.06783
UBE2G2	-1.05155	2.00052e-16	5.19133
CENPU	-2.85615	2.02094e-16	3.41242
CACUL1	1.11395	2.05005e-16	6.73728
SLC23A2	-1.52662	2.0546e-16	5.83652
KARS1	1.13391	2.05676e-16	6.80946
ATP8B4	-1.43588	2.06042e-16	6.9765
LRRC61	1.96016	2.08263e-16	3.29172
AP5B1	1.16862	2.12894e-16	7.72344
DDHD1	1.19471	2.18155e-16	5.42298
UQCRH	-1.1334	2.19655e-16	6.78586
NET1	-2.02562	2.21737e-16	3.03383
ALPK1	1.18662	2.22997e-16	5.63499
PSME1	1.06666	2.23636e-16	6.85913
GLCCI1	-1.53329	2.27146e-16	4.011
KCTD7	-1.28781	2.34212e-16	5.08315
MAP4	1.10083	2.34576e-16	7.3459
PNPLA1	3.7614	2.39895e-16	2.13342
CLPTM1L	-1.04477	2.39895e-16	6.36811
ADGRL3	-1.8794	2.44252e-16	4.20275
CFLAR	1.056	2.48811e-16	8.49851
TMED3	-1.26644	2.49038e-16	5.49757
ENSG00000217801	2.27926	2.49557e-16	2.65218
RAB24	1.27136	2.50036e-16	5.49008
ENSG00000253671	-6.39962	2.50288e-16	-2.23429
GUSB	-1.01653	2.50826e-16	6.51966
SPRED2	1.24261	2.58006e-16	5.92707
CIP2A	-2.15323	2.64902e-16	3.64274
KCNQ1	-1.93174	2.74499e-16	3.68836
SLC6A9	5.69268	2.83084e-16	0.635856
CDK6	1.2727	2.88066e-16	7.62229
CCNL1	1.05287	2.98089e-16	7.43654
ZNF551	-2.76428	3.00983e-16	1.97866
SARS1	1.05309	3.01941e-16	6.94495
CD244	-3.90731	3.04293e-16	0.990872
RPL13A	-1.14058	3.23571e-16	9.20672
INTS6L	1.16947	3.27641e-16	5.42686
PTK2	2.0053	3.278e-16	3.12098
AKAP1	-1.28689	3.28417e-16	4.91711
HMGN2P46	8.01524	3.3074e-16	-0.557789
CA12	5.53911	3.34082e-16	0.487825
CKS2	-2.39286	3.37276e-16	2.86006
CD163L1	-1.1816	3.56117e-16	4.82341
SLC35C2	1.0419	3.63537e-16	6.0815
ADAMTS4	2.96261	3.65302e-16	2.39016
NSUN7	2.80817	3.66116e-16	1.76467
LINC02611	-5.21173	3.6879e-16	-0.225323
SMURF1	0.981483	3.69381e-16	6.20479
PPARG	-1.53786	3.71824e-16	4.30597
SUMF2	-0.935987	3.7258e-16	6.68743
TRIP10	1.2937	3.8136e-16	5.40824
THOC3	-1.5643	3.83214e-16	4.07294
KCNE3	-1.254	3.84232e-16	5.21983
PROC	-4.8273	3.87007e-16	1.21298
MIR22HG	1.27422	3.8926e-16	4.46862
TBC1D2B	1.13759	3.9067e-16	6.51591
CST7	-2.73349	3.92395e-16	1.94816
OSM	4.8535	3.94108e-16	1.43521
IL1RN	1.32056	4.00996e-16	4.33834
SIAH2	1.28434	4.01812e-16	4.90841
FOSL1	2.67796	4.05749e-16	1.37156
RPL6	-1.10847	4.09918e-16	8.51114
SGO2	-1.97985	4.1489e-16	4.09064
TNIK	1.28632	4.25016e-16	5.25122
CIBAR1	2.87698	4.25016e-16	1.85929
DUSP4	1.90652	4.25016e-16	4.21002
CYP27A1	-1.38832	4.25016e-16	6.91173
NEDD4	1.55311	4.26587e-16	4.91505
RRM1	-1.70767	4.27034e-16	5.13508
KIF18A	-3.62269	4.36739e-16	1.32427
GRINA	1.22897	4.47057e-16	8.15742
KLC2	1.60629	4.50789e-16	3.54776
ENSG00000261036	3.63949	4.54346e-16	0.735944
LY86	-1.90205	4.77726e-16	4.23962
EPHB4	-2.23047	4.83635e-16	3.01497
KLHL30	-3.9652	4.83997e-16	2.21678
NUCB2	-1.84883	4.97241e-16	4.87085
CD84	-3.20852	5.01993e-16	4.71248
HMGN2	-1.20277	5.03278e-16	8.63284
PEX13	1.26075	5.04255e-16	4.76895
RPS18	-1.0776	5.04594e-16	9.8959
TCF7	-3.96733	5.15696e-16	2.45367
S1PR3	2.93506	5.17542e-16	1.89537
EEF2K	-1.2255	5.21805e-16	5.38504
LPCAT2	1.57221	5.42662e-16	6.15769
SH3BGRL3	-1.00623	5.43455e-16	8.7919
DEPDC1	-4.03445	5.59773e-16	1.66689
PMEPA1	2.25141	5.64992e-16	2.05641
SLC12A6	1.15446	5.67716e-16	7.25596
GYPC	1.13388	5.69753e-16	6.35351
SLC25A10	-2.97289	5.90086e-16	2.53654
BARD1	-1.7174	5.96115e-16	3.38779
ADK	-2.15766	5.99324e-16	3.32905
VCAM1	8.00247	6.13144e-16	-0.123472
MCM5	-1.20651	6.14087e-16	6.23416
CDC42SE2	1.19468	6.24437e-16	6.59998
NEURL1B	-2.80499	6.32571e-16	1.51465
ARHGEF11	1.14368	6.38204e-16	8.05739
DLEU7	1.88712	6.60717e-16	3.43916
DACT1	2.31386	6.63087e-16	1.76753
DAPL1	-6.45353	6.6883e-16	-1.23171
PNPLA3	-1.8975	6.74875e-16	3.76326
SPN	-1.90104	6.92486e-16	6.18421
VSIR	-1.23073	6.96659e-16	8.37383
ANK2	5.34062	7.16214e-16	0.703493
HYLS1	-2.37191	7.24518e-16	2.11984
EIF3F	-1.08726	7.27719e-16	6.5804
SCAMP2	-1.02805	7.45334e-16	6.87751
LIMK1	1.22267	7.69513e-16	6.81605
RPS28	-1.18487	7.69513e-16	7.51346
DEPDC1B	-4.23947	7.77928e-16	2.12687
TMEM170B	-1.81229	7.80245e-16	6.83043
HYI	-1.91293	7.91267e-16	4.05202
GNB4	1.16086	7.92229e-16	6.67067
CSTB	1.20118	8.12313e-16	7.90918
ASAP1	1.67492	8.1279e-16	7.30759
VARS1	-1.42165	8.14861e-16	5.37141
MRC1	-7.75511	8.19357e-16	0.547709
ATF4	0.978628	8.32798e-16	8.6877
CLIP2	1.08985	8.3676e-16	6.70407
GRAMD2B	1.72474	8.36934e-16	3.14682
TMEM41B	1.27615	8.57944e-16	5.34116
RPS24	-1.08389	8.57944e-16	8.61606
GABRR2	1.97123	8.58965e-16	3.07997
RGS3	1.68292	8.59217e-16	2.63619
TCHH	-2.25652	8.59217e-16	2.23046
TRIP13	-3.15213	8.5978e-16	2.1303
PLEKHM3	1.37389	8.62748e-16	5.28301
TNIP3	5.86102	8.63012e-16	-0.563679
LINC01094	1.45841	8.70121e-16	4.21175
PSEN2	1.19972	8.89348e-16	5.00594
CRKL	0.951947	9.00193e-16	7.35285
ORC6	-2.52426	9.02471e-16	2.38951
RPL18A	-1.08538	9.0333e-16	8.99893
JADE1	-1.29764	9.20157e-16	4.2401
IER5	1.17964	9.45839e-16	4.96018
CLSTN3	1.30734	9.61296e-16	5.73096
NDUFB9	-1.06795	9.70317e-16	5.65336
SRSF6	-0.979576	9.77708e-16	7.39877
ABCG1	1.24165	9.81579e-16	4.14338
TTC28	1.47991	9.8311e-16	4.89418
PFAS	-2.03825	9.90092e-16	3.29554
SLC17A9	-1.80783	9.94408e-16	3.8356
SCCPDH	-1.67032	9.98211e-16	4.43171
GPR34	-7.54987	1.0016e-15	0.115022
INPP4B	-3.7989	1.01983e-15	1.40926
LARP6	2.08522	1.02786e-15	2.39155
TES	1.24513	1.03015e-15	5.21471
SLC39A1	1.0245	1.04303e-15	7.75175
RNF149	1.37452	1.04738e-15	7.41353
ACP2	1.02375	1.05913e-15	6.53164
SGTB	1.23379	1.06608e-15	5.30103
ATOX1	1.24472	1.08241e-15	5.23667
CNN2	-1.07307	1.11458e-15	7.27169
PERP	1.31295	1.11836e-15	4.31647
FLNA	1.16869	1.13528e-15	11.5024
ARFGAP3	1.19387	1.14064e-15	5.93346
RGS18	-6.78658	1.14117e-15	-0.894535
PABPC4	-0.888753	1.14807e-15	8.63801
LCOR	1.32447	1.15676e-15	6.3256
ENSG00000225792	3.81692	1.16551e-15	1.26962
CALHM5	7.02181	1.17673e-15	-1.56892
MAP3K1	-1.30129	1.17861e-15	6.58603
LAMP3	5.94892	1.18327e-15	0.840214
ZHX3	-1.34141	1.19052e-15	5.19746
PMP22	-3.40491	1.19052e-15	1.59419
PTPN7	-1.0129	1.19156e-15	6.50667
CRYL1	-1.67961	1.19825e-15	3.96185
ADAMTS1	-4.75306	1.21046e-15	0.381
TRIM38	0.945046	1.21211e-15	6.50155
BAG1	-1.11975	1.22858e-15	6.07695
NBPF4	1.97707	1.25327e-15	3.2235
WDR76	-2.15682	1.26356e-15	3.14338
TMEM106A	1.0638	1.31507e-15	6.3971
SPHK1	1.74369	1.32972e-15	6.46212
SRCIN1	2.2033	1.32972e-15	2.67407
MSN	0.836997	1.33067e-15	9.25316
TRIM34	1.7876	1.33067e-15	3.39897
MIR9-3HG	-6.28503	1.33461e-15	-0.352228
BAZ2A	1.25397	1.34448e-15	8.22379
GFPT2	4.6904	1.34835e-15	0.760879
LRG1	-2.23866	1.41833e-15	2.69193
TRHDE	-3.59641	1.42999e-15	2.06587
PSAT1	4.13335	1.4337e-15	5.19832
SLC41A2	2.50299	1.48947e-15	2.29093
MARF1	1.08377	1.50157e-15	7.44804
ZFP36L1	1.10523	1.50583e-15	7.98184
TRHDE-AS1	-3.70657	1.52142e-15	1.51871
ATXN7	1.2901	1.53236e-15	5.95068
CBX6	0.985424	1.55511e-15	7.05969
LDLRAD3	-2.32291	1.60376e-15	1.98898
MCUB	2.05923	1.61866e-15	2.76906
TMEM86A	-1.29831	1.62422e-15	4.85421
CEACAM3	2.7894	1.62711e-15	1.12475
ARMC9	-1.01078	1.63109e-15	5.23925
PLPPR3	-7.68328	1.64563e-15	3.1945
SOX4	0.953933	1.66839e-15	6.50586
ST3GAL1	1.0648	1.67005e-15	7.02671
ZFAND3	0.936345	1.69331e-15	7.26879
CASP10	1.04093	1.71233e-15	5.49959
GRK3	-1.08338	1.72465e-15	6.35649
CDC25A	-2.4666	1.7262e-15	2.9739
FANCA	-1.56135	1.76514e-15	3.96514
ITPR2	1.38785	1.82206e-15	6.73067
JMJD8	-1.48978	1.85935e-15	4.04797
GINS2	-3.37883	1.8709e-15	1.68175
CA2	-2.83623	1.87868e-15	3.3048
SERPINI1	-1.49948	1.89976e-15	5.11981
PITHD1	-1.57085	1.90243e-15	4.94542
KDSR	1.15772	1.90626e-15	4.5377
CHAF1A	-1.26571	1.90996e-15	4.79043
ENSG00000233030	2.00917	1.93332e-15	2.29534
MZT2B	-1.52621	1.94253e-15	5.57712
C1orf127	-3.37148	1.94339e-15	2.12616
TFE3	1.18529	1.97903e-15	6.24996
EVL	-1.10069	2.01584e-15	6.80889
PYHIN1	-3.60033	2.02792e-15	1.54161
IL23A	2.52047	2.03367e-15	1.91125
INHBA	7.78732	2.0624e-15	0.873212
TNFRSF10A	1.60154	2.07148e-15	3.18395
NOL6	-1.17426	2.08919e-15	5.24765
CLIC4	1.64373	2.09206e-15	8.14545
IFRD1	1.28875	2.09913e-15	5.27614
VTN	-4.70089	2.13416e-15	0.92127
EME1	-3.01023	2.13878e-15	1.75472
CKMT1A	6.11116	2.14654e-15	0.689814
DANCR	-1.49345	2.23611e-15	3.23395
CMYA5	-1.37532	2.25e-15	6.18
FBXO5	-2.81069	2.25319e-15	2.94916
SLC37A4	-1.62678	2.27574e-15	3.44999
SIPA1L1	2.8263	2.30092e-15	6.22771
MBNL1	-1.18035	2.36733e-15	8.06431
PANX1	1.51135	2.42403e-15	4.64808
RPS12	-1.13346	2.42504e-15	8.89397
SIDT1	-2.97708	2.42887e-15	1.3866
SPDL1	-1.62216	2.42945e-15	3.92241
RAB31	1.17099	2.43443e-15	8.31253
CENPM	-5.06983	2.43874e-15	1.44034
CDCA7L	-2.72126	2.48456e-15	2.79409
USP11	1.07422	2.50536e-15	5.78145
CD68	-1.05382	2.51181e-15	9.37938
ASAH1	-1.03977	2.58772e-15	8.42328
SLC43A2	1.24664	2.6109e-15	8.00953
REPS2	-2.67306	2.62406e-15	1.64197
ERMP1	-1.18937	2.65504e-15	5.79183
ARL4D	1.91711	2.71196e-15	3.06479
BTN2A2	1.41587	2.7205e-15	3.45621
AGAP3	1.11055	2.75811e-15	7.29894
H2BC21	1.17004	2.76027e-15	4.01048
E2F8	-3.84673	2.77078e-15	1.46024
FAM8A1	1.3395	2.78791e-15	5.0332
HK3	-1.67132	2.82234e-15	4.69354
FBXL5	1.08492	2.85602e-15	6.70712
LINC00937	3.10691	2.91983e-15	1.78893
ENSG00000287263	1.14624	2.93093e-15	4.66712
LIMA1	1.35505	2.93093e-15	4.91543
ZNF267	1.73879	2.97528e-15	6.00042
CSF3	7.00244	2.97528e-15	-1.71284
GAMT	-1.89688	2.99408e-15	3.47542
CYSTM1	1.23583	2.99589e-15	4.63591
ADGRE4P	-1.28521	3.00181e-15	4.62011
OXSR1	1.02828	3.01927e-15	5.89674
YBX1	-0.895939	3.07108e-15	10.827
NDST1	1.49245	3.10339e-15	8.17263
ANXA1	-1.09867	3.11119e-15	6.82633
HERC4	1.10468	3.12203e-15	6.16118
FCMR	-3.09889	3.12245e-15	1.3995
WDR77	-1.11034	3.35528e-15	4.68179
CSNK1G1	1.17213	3.3741e-15	5.58295
CYP4V2	1.37823	3.38873e-15	4.40546
UCK2	-1.23842	3.41913e-15	4.52577
SLC11A2	0.88167	3.43037e-15	6.64775
RTN4	0.854515	3.44399e-15	8.04721
GIMAP2	1.28275	3.51159e-15	4.83357
YES1	1.66218	3.54823e-15	3.31387
SLC30A4	1.99209	3.56444e-15	2.56309
PELATON	3.09301	3.56612e-15	1.27692
CEP170	1.15702	3.60999e-15	7.27161
ITGB8	3.86757	3.63802e-15	-0.0980465
C1orf122	2.09358	3.64865e-15	4.96196
EPHB2	2.03814	3.64865e-15	2.87203
PCDH7	-1.53296	3.6602e-15	3.88761
RICTOR	1.32978	3.6633e-15	6.32712
GPR183	-5.34226	3.6633e-15	3.94865
FCN1	-1.79597	3.72185e-15	2.19853
MRAS	0.959442	3.80245e-15	6.48649
B3GALNT2	-1.14754	3.82123e-15	4.95809
RNF166	-1.24497	3.84889e-15	5.04142
RASGRP2	-1.65934	3.87413e-15	4.39891
C21orf58	-3.18236	4.00478e-15	1.60669
CCL7	8.16715	4.00478e-15	-0.824834
INPP5A	-1.52491	4.02077e-15	3.55501
MRPS27	-1.29141	4.02553e-15	4.70728
IL16	-2.13502	4.05423e-15	2.80395
RNF26	-1.1041	4.07844e-15	5.3565
RAD51	-2.45435	4.10501e-15	2.55653
FCGR3A	2.08312	4.19531e-15	1.736
ZNF544	-2.79152	4.23652e-15	2.17734
HDAC7	1.09183	4.23652e-15	7.08196
BBS12	1.87266	4.23805e-15	3.05416
CREG1	-1.06016	4.37333e-15	8.79796
FAM187A	1.7622	4.37842e-15	3.56938
ADD3	-1.55179	4.44843e-15	4.52088
SOX5	2.06156	4.45299e-15	3.13309
ADCY7	-1.12079	4.51542e-15	6.9462
NID1	-1.25725	4.5214e-15	6.10236
ADGRE2	1.14782	4.52209e-15	7.69497
ANKLE2	0.860391	4.52504e-15	6.62737
ARHGEF39	-2.28201	4.60355e-15	1.86315
S100A10	1.29542	4.68326e-15	7.13615
RGPD5	1.3147	4.8238e-15	5.38051
LINC02528	6.40307	4.9061e-15	-1.99678
P2RY6	1.54476	5.02536e-15	3.70766
C9orf72	1.79524	5.12816e-15	3.82342
SAMD14	1.98843	5.14639e-15	2.49358
UBAP1	0.95508	5.17101e-15	6.30077
GNA13	1.24668	5.18772e-15	7.93945
KIF24	-2.12674	5.24022e-15	2.27938
CCRL2	1.38633	5.24022e-15	3.94244
PLXDC2	-1.74308	5.24931e-15	7.07854
MREG	1.95564	5.47267e-15	3.50146
SLK	1.1333	5.53516e-15	6.51346
TRIM2	1.52174	5.57821e-15	4.0209
COL4A1	-4.03975	5.58113e-15	1.21292
ITGA1	4.88926	5.62012e-15	-0.629685
PCM1	-1.09271	5.7052e-15	7.84233
DDX12P	-3.70969	5.8234e-15	0.490828
IL7	6.06956	5.86402e-15	-2.46436
DEPTOR	-4.33344	5.86483e-15	-0.13805
C15orf48	6.14157	5.96263e-15	-0.206634
PDCD4	-1.11292	6.03325e-15	6.75805
DMKN	2.72389	6.13853e-15	-0.148322
EXO1	-2.85492	6.20111e-15	2.57903
ANKRD1	6.45268	6.22159e-15	-2.39892
DCTD	0.937314	6.25274e-15	6.11232
CYBB	0.978411	6.25908e-15	9.19012
ZNF367	-2.92442	6.29007e-15	1.90069
RNF13	1.16683	6.3959e-15	7.0234
SLC1A4	0.865405	6.40405e-15	6.25044
ENSG00000251136	2.54059	6.40826e-15	2.25824
TBC1D12	1.17246	6.44812e-15	5.0378
BRSK1	1.88678	6.4808e-15	2.62045
FLT1	3.64733	6.52278e-15	0.872083
ATG2A	1.57741	6.52278e-15	6.19884
GNL3	-1.22375	6.52801e-15	4.76338
NUP85	-1.12446	6.5317e-15	5.25759
ADORA1	-2.50881	6.5477e-15	1.76207
CNDP2	0.946038	6.58444e-15	6.99566
KIF17	1.72655	6.75341e-15	2.42186
PLD2	1.28436	6.78587e-15	4.53882
PKP4	-1.02768	6.96737e-15	5.69925
RNF207	2.7598	7.08834e-15	1.44329
SLC25A20	-1.16946	7.21544e-15	4.94444
FAM216A	-2.32992	7.30386e-15	1.83524
FURIN	1.14237	7.42522e-15	8.28545
FAM13A	-2.73215	7.4346e-15	2.29511
ZNF200	1.07961	7.45331e-15	4.31207
ADGRE5	0.938191	7.51637e-15	7.85222
JAML	-5.51005	7.53264e-15	-0.506876
HADHA	-0.941967	7.66357e-15	7.46313
SIGMAR1	-1.16948	7.79962e-15	4.66805
ERO1A	1.16479	7.80779e-15	6.51606
CYB561A3	-1.15526	7.87716e-15	6.28225
B3GNT7	-2.72999	7.94852e-15	1.29613
LYST	-1.17983	7.98819e-15	7.97258
C20orf27	-2.04792	8.03845e-15	3.68478
TINF2	0.974315	8.07441e-15	5.46696
VIM	0.835566	8.0981e-15	11.4431
NASP	-1.07163	8.10788e-15	6.76121
BATF3	4.46273	8.27125e-15	0.76452
STX12	1.27061	8.36474e-15	5.88892
RHOBTB1	-2.95159	8.42096e-15	1.33736
JAG1	1.31718	8.66666e-15	4.4144
NUDT7	-2.62925	8.75683e-15	1.50177
SRGAP1	1.94179	8.82976e-15	3.08041
PLEK2	2.64567	8.93393e-15	2.30807
DIAPH2	1.25406	9.00432e-15	5.19229
TIMP3	-1.85277	9.00648e-15	2.52401
FADS1	0.930363	9.2996e-15	7.45658
NCF2	0.851551	9.3123e-15	7.30709
SRGN	0.948114	9.36616e-15	8.58412
ARMC2	-2.5845	9.44046e-15	1.65117
CD58	1.54953	9.46702e-15	3.78356
APBA3	1.23326	9.486e-15	4.51611
MEFV	1.82	9.486e-15	4.93318
ZNF692	-1.78392	9.58294e-15	3.72496
SELENOP	-6.30674	9.74954e-15	3.56149
RETREG1	3.00855	9.89555e-15	1.3548
TBCD	-1.15374	9.91619e-15	5.02398
MPZL1	1.15822	9.92913e-15	5.37915
CMTR1	0.935195	9.98291e-15	6.57581
SNAI1	2.15898	9.99616e-15	3.26932
DGKZ	-1.47721	1.00621e-14	7.56593
PTPN2	1.17851	1.01415e-14	5.2057
UBE2D3	0.957073	1.02304e-14	8.45154
LILRA1	-1.87149	1.02312e-14	3.32443
ATG3	0.934132	1.02771e-14	6.79569
GYG2	-2.50992	1.02998e-14	1.91452
PAX8-AS1	-1.01639	1.03031e-14	6.5096
GAB3	-1.19841	1.04051e-14	4.81988
RUBCN	1.03216	1.04255e-14	6.25577
ITGAE	-1.47831	1.06334e-14	3.3156
SMPDL3A	1.42324	1.07159e-14	4.34352
UQCRQ	-1.37288	1.07605e-14	4.6987
TMEM97	-3.68691	1.07725e-14	1.82823
CABLES1	-3.97504	1.13863e-14	1.49113
NOL4L	1.25122	1.15192e-14	5.75144
CDKN1A	1.0514	1.15723e-14	7.82984
TRAP1	-1.16738	1.15723e-14	4.77568
PDE4DIPP7	2.86586	1.16219e-14	1.4308
CDC42EP2	8.81956	1.16498e-14	0.184664
FLT3	-5.91545	1.16692e-14	0.762898
RPL13	-1.18612	1.18603e-14	8.7505
TCEAL9	1.19941	1.18994e-14	4.39891
ORAI2	1.02575	1.27733e-14	6.68313
CTSK	-1.39318	1.29034e-14	4.07887
RPS21	-1.13506	1.29418e-14	7.06455
SLC25A5	-0.942473	1.29537e-14	7.48675
BTBD9	1.13833	1.29763e-14	4.92449
CR1	-5.35226	1.31029e-14	1.78344
FRG2FP	5.69416	1.34022e-14	-2.86741
MEF2A	1.0902	1.3573e-14	6.33552
MRPL12	-1.28238	1.37814e-14	4.63651
EFL1	1.2466	1.3811e-14	4.52775
BBOX1	-6.25479	1.40098e-14	-2.88469
SGCG	2.63593	1.40392e-14	1.52259
GGH	-2.19496	1.40897e-14	3.31848
GCC2	1.37421	1.41871e-14	6.9166
RPL15	-1.01622	1.42137e-14	9.50371
RPL22	-1.11058	1.43853e-14	7.56792
SLC9A3R1	-1.2204	1.45644e-14	5.02921
CCM2L	6.85708	1.45948e-14	0.204526
SHB	-1.43353	1.51664e-14	3.30523
EIF3B	-0.901214	1.52466e-14	6.94974
SEMA3G	-5.36058	1.53091e-14	1.27703
FPR2	3.65701	1.53473e-14	4.21091
BLM	-2.3979	1.54986e-14	3.46221
FAM177A1	1.28872	1.56621e-14	4.19539
CHMP4B	0.897546	1.57041e-14	7.69542
ICAM5	1.75651	1.57673e-14	2.79118
VAT1L	-7.70556	1.59429e-14	-0.542844
TONSL	-1.87432	1.61771e-14	3.6705
RPL23A	-0.97416	1.63051e-14	8.61469
OBSL1	-1.22923	1.63608e-14	5.91325
TLK2	0.903828	1.63608e-14	6.74024
FAAP100	-1.31907	1.6476e-14	5.51322
ZNF366	-3.5901	1.65977e-14	1.27981
TLR5	-6.44774	1.69752e-14	-1.81557
CLIP1	1.02575	1.70828e-14	6.78375
SNHG7	-1.86279	1.74098e-14	3.44868
TRAIP	-2.46973	1.7529e-14	2.17374
DPYD	1.09378	1.76771e-14	6.89475
ASPHD2	2.18051	1.77116e-14	2.23004
HASPIN	-2.48743	1.80426e-14	2.04623
TGFBR3	-2.98045	1.86673e-14	1.23235
ECH1	-1.00881	1.86959e-14	7.05975
COL1A1	2.10741	1.86986e-14	4.83099
ATP11C	1.26625	1.90468e-14	5.05171
LIG4	1.28526	1.90656e-14	5.162
EDEM1	0.876425	1.92925e-14	7.72383
BASP1	0.971551	1.9304e-14	6.93343
ANAPC15	-1.67749	1.94437e-14	2.72271
ISYNA1	-1.45961	1.94437e-14	3.85135
NEMP1	1.02968	1.97782e-14	6.6577
MKNK2	1.15951	1.98556e-14	7.70712
KCNN2	-2.87926	1.98556e-14	1.94782
PHLDA2	2.29343	1.99085e-14	2.21127
TOP1MT	-1.44786	2.01019e-14	3.62845
AZU1	-3.00988	2.01019e-14	6.07818
TMEM63B	0.984522	2.02444e-14	5.51032
ALCAM	1.38379	2.04923e-14	8.1571
SLC12A7	1.09544	2.112e-14	6.31104
EREG	5.79764	2.12772e-14	-0.691535
AFF4	1.25711	2.14319e-14	7.56489
ELFN1	2.05441	2.14489e-14	1.36901
TUBB4B	-1.01643	2.14727e-14	7.16481
ALG8	-1.47111	2.21974e-14	3.47059
GSTO1	1.17397	2.22576e-14	7.08386
RBBP7	-1.09007	2.23052e-14	5.00909
AGT	-0.89874	2.2391e-14	6.76142
PLBD1	-1.37195	2.24035e-14	4.5882
L3MBTL2-AS1	2.10224	2.29016e-14	2.90457
TMEM171	4.78271	2.30033e-14	0.0978583
ARMC6	-1.47622	2.32867e-14	4.42695
PPP4R1L	1.22892	2.34695e-14	4.1208
MYO10	1.07775	2.36248e-14	5.65497
RFC3	-2.04695	2.36248e-14	3.2178
FCAR	2.37265	2.42366e-14	5.7787
RAD51AP1	-2.53792	2.48932e-14	2.94841
B3GNT5	-1.4908	2.49744e-14	5.0177
C5	-2.20064	2.49861e-14	2.46558
RTN4RL1	-4.43231	2.51251e-14	-0.355563
SPC25	-4.75159	2.552e-14	1.42841
PLAC8	-3.43318	2.55351e-14	2.44812
GPR157	1.95217	2.59554e-14	3.54914
RPL35	-1.05953	2.69166e-14	7.57138
HSDL2	-1.30268	2.70584e-14	4.36719
ZNF440	-1.82918	2.71056e-14	2.35234
GVINP1	3.49107	2.71187e-14	0.765871
PLP2	0.926814	2.71785e-14	5.57041
RPS6KC1	1.44555	2.74373e-14	3.96222
NUPR1	1.10642	2.7549e-14	3.96601
GGT5	4.93121	2.75847e-14	0.186485
BTN2A1	0.948935	2.7759e-14	5.29258
CLEC12B	-6.14562	2.79066e-14	-1.68845
STIM2	1.07107	2.795e-14	4.53524
C4B	3.35188	2.83621e-14	2.58303
ARPIN	-1.06588	2.83668e-14	5.00692
RACK1	-0.883131	2.84032e-14	9.2091
RCCD1	-2.43433	2.86879e-14	2.41207
SMCHD1	1.10663	2.86879e-14	6.94727
SLC38A2	1.31124	2.89115e-14	10.4906
TMSB10	1.0095	2.92556e-14	9.67227
BZW2	-1.52957	2.9285e-14	3.6716
PTDSS1	-0.958259	2.9372e-14	5.96975
EBF4	3.01413	2.97638e-14	1.59746
EXOC3L4	5.45326	2.99419e-14	-0.714046
SLC40A1	-3.36316	3.03354e-14	1.45832
FLI1	-0.915932	3.03452e-14	6.36961
JADE2	0.958366	3.12822e-14	6.67295
POLD2	-1.15596	3.1557e-14	4.90979
THADA	-1.36327	3.1659e-14	3.91105
TRPC4AP	0.790532	3.18807e-14	7.58925
FECH	-1.19063	3.1923e-14	3.87574
ZNF445	-1.25903	3.1923e-14	4.56889
PDE4A	1.34004	3.23635e-14	5.7473
HK2	1.51599	3.27565e-14	7.21856
HEXA	-0.791693	3.27682e-14	7.98195
NBEA	1.96732	3.29833e-14	1.66747
UBR2	0.949247	3.3034e-14	7.01961
MTHFS	1.44626	3.35036e-14	3.52626
GARRE1	1.00924	3.35036e-14	5.12464
PRLR	-2.95599	3.35344e-14	1.9112
RPL23	-1.07139	3.35344e-14	8.89741
ENSG00000286248	3.34308	3.36183e-14	1.50788
VSIG10	-1.34976	3.37367e-14	3.34236
ELK3	-1.13736	3.43564e-14	4.90934
ESCO2	-3.53865	3.49053e-14	1.91847
WBP2	0.938956	3.57691e-14	7.81672
GPR82	-4.53733	3.60692e-14	0.0768474
HRH1	0.891038	3.60842e-14	5.23006
CHAF1B	-2.0643	3.79171e-14	1.94099
PKIB	-2.06709	3.81595e-14	2.48884
VMO1	3.3215	3.81825e-14	0.681733
TRIM36	1.36601	3.87237e-14	3.77461
SNHG6	-1.3074	3.9115e-14	4.71448
PNRC1	0.924398	3.94346e-14	7.14768
BLZF1	1.39216	3.97132e-14	5.1417
SLC26A6	1.19168	3.97191e-14	6.26641
BEGAIN	1.57398	4.0089e-14	3.49028
MAP3K4	0.967007	4.01568e-14	5.79252
RANBP9	0.936384	4.05991e-14	6.42662
NINJ2	-1.52859	4.06302e-14	3.21596
ACAP3	-2.03468	4.0725e-14	3.54979
NUAK1	2.67432	4.09257e-14	0.451362
INHBE	5.72538	4.12151e-14	0.719716
ENG	1.05292	4.12214e-14	7.98386
ZFP36	1.20672	4.13548e-14	5.51056
SLC16A1	-1.22724	4.18115e-14	4.98496
ZNF530	-2.64563	4.22697e-14	1.26908
DYNC2I2	-1.69074	4.27045e-14	3.68076
ENSG00000248187	-1.53739	4.35114e-14	3.25176
NGLY1	-1.1841	4.39793e-14	4.80374
PVALB	-2.59201	4.42098e-14	0.731659
[truncated: 13,404 more rows]
