# Supplementary material for: Serglycin modulates inflammation and metabolism in macrophages
Source: iScience. 2026 Mar 10;29(4):115235. doi: 10.1016/j.isci.2026.115235 (PMC13062519; doi:10.1016/j.isci.2026.115235)
Supplement: Table S7. Differential gene expression analysis in M1 THP-1 serglycin knockout cells versus M1 wild-type cells [file mmc8.xlsx]

## Sheet: Sheet1
Symbol	WT_logFC	WT_adj.P.Val	WT_AveExpr	KO_logFC	KO_adj.P.Val
AGER	0.536091	0.037904	2.46095	-0.0465639	1
AIF1	0.365664	0.0429091	7.26732	-0.302098	0.342719
APP	0.884408	2.05593e-16	9.56732	1.4416	1.19389e-23
AZU1	-2.42567	5.78369e-14	6.07818	-3.00988	2.01019e-14
BPI	0.398962	0.223386	2.89469	0.506094	0.0179694
C1QA	2.66462	1.55398e-20	4.48383	1.29799	1.22219e-13
C5AR1	2.22283	1.78055e-29	8.96108	2.04235	9.00736e-28
CALHM2	0.538272	1.78482e-05	5.27476	0.15171	1
CCL3	6.13144	8.0475e-28	4.17499	5.7323	7.94358e-28
CD74	1.33475	1.65641e-21	9.30687	1.49379	1.42472e-22
CD93	0.134082	1	7.46052	-0.710932	5.27024e-08
CEBPA	-1.16207	8.33575e-18	8.29413	-1.58891	5.54676e-22
CLU	0.601367	0.00126438	1.98707	1.06321	2.67526e-05
CRTC3	0.642432	3.42029e-06	5.35049	0.600837	4.95841e-05
CST7	-1.17584	5.814e-07	1.94816	-2.73349	3.92395e-16
CTSC	0.846028	2.36599e-13	8.02038	0.349506	0.0792014
CX3CR1	-2.02247	1.0975e-09	3.51469	-3.74777	6.3555e-12
DYSF	-0.536561	0.000221948	7.15409	-0.579023	5.04532e-05
FAM76B	-0.32349	0.320986	3.96883	0.026536	1
FCER2	1.46886	7.12863e-08	2.60107	3.29273	1.1944e-17
FCGR2B	-2.79663	5.67613e-21	2.79544	-4.01261	1.41925e-21
FCGR3A	3.49606	4.32027e-18	1.736	2.08312	4.19531e-15
FOXP1	-0.690067	3.36129e-07	4.83239	-0.359526	0.143694
FPR2	4.54661	2.98464e-15	4.21091	3.65701	1.53473e-14
GPR137B	0.960881	2.82678e-13	5.1035	0.8209	7.01034e-10
GRN	-0.12978	1	10.6061	-0.227734	0.892775
HAVCR2	-0.113884	1	5.33427	-0.781183	4.11628e-08
HMGB1	-1.76176	3.88528e-22	7.36451	-1.48329	3.31773e-19
HSPD1	-1.09103	3.15977e-12	7.21077	-0.749926	5.72794e-07
IFI35	3.28568	6.40298e-31	6.32399	2.92274	4.69261e-29
IFNGR1	0.0511193	1	7.95432	-0.606434	1.27944e-06
IFNGR2	1.73304	9.91846e-25	6.98093	1.21824	7.06988e-19
IL10	0.0435012	1	-0.175188	-1.64799	3.36408e-05
IL31RA	1.42274	6.12121e-12	2.97725	4.76317	1.97079e-27
IL4R	1.05714	5.21945e-15	6.52602	0.492385	0.000389629
IL6	5.6799	4.69825e-16	-1.49772	9.59962	2.74934e-22
ITGAM	-0.916547	6.7213e-15	7.16979	-1.79148	1.33808e-23
ITGB2	0.0764286	1	12.1027	0.0216771	1
JAK2	2.013	1.79774e-22	6.55979	2.31287	4.11124e-24
JMJD6	0.879527	1.26328e-11	5.0448	1.3748	7.68955e-18
JUN	1.87011	3.92619e-26	6.80805	2.27389	2.16291e-28
JUND	1.09895	6.4948e-17	6.84219	1.20958	6.6331e-18
KARS1	0.758577	1.41945e-10	6.80946	1.13391	2.05676e-16
LDLR	-0.0315203	1	6.08902	0.390612	0.0350259
LRFN5	3.81815	3.99159e-09	-1.97914	4.96598	4.79508e-11
LRRK2	4.70662	5.81867e-29	7.18058	5.3235	3.36683e-31
MAPT	0.133142	0.956202	-0.484425	-1.20352	0.000273372
MCUB	1.13965	6.68161e-08	2.76906	2.05923	1.61866e-15
MFHAS1	-0.539941	1.62932e-06	5.71372	-0.324686	0.166317
MIF	-0.0691184	1	5.86184	-0.66264	1.8324e-05
MMP8	1.70633	3.28296e-11	2.54625	0.34396	0.365672
MYO18A	0.19838	1	6.83735	0.0893084	1
NAGLU	-0.403959	0.0277763	5.09852	-0.563409	0.00011811
NMI	1.3823	5.05553e-17	5.90186	1.50013	7.02265e-18
NR1D1	-1.68535	3.59178e-07	0.385063	-0.907017	0.0114956
NR1H3	2.9216	4.58546e-28	5.98845	2.89496	1.91704e-27
NR4A1	2.41262	3.77837e-10	0.54429	2.12262	1.91141e-08
PJA2	0.629734	6.24832e-07	8.05396	0.537605	9.5492e-05
PLA2G4A	-0.62847	0.00020793	3.62195	-0.261648	0.685849
PLCG2	-0.430042	0.000818995	6.18548	-0.745213	2.25578e-11
PRKCE	0.64743	0.00387877	1.95319	0.992262	8.53231e-07
PTPRC	1.21012	3.32449e-17	9.0277	0.665752	1.14292e-07
SBNO2	1.12032	8.14052e-14	7.56615	1.62879	7.13194e-19
SHPK	-0.0562068	1	3.4599	-0.264976	0.668166
SLC11A1	3.42853	2.87791e-12	7.55938	2.6657	2.93165e-10
SPHK1	1.76071	6.58362e-16	6.46212	1.74369	1.32972e-15
STAP1	3.30268	4.28292e-11	-0.972056	3.30628	6.5852e-07
STK39	-1.47486	7.98495e-13	3.20755	-1.27357	2.2329e-10
SUCNR1	-0.635302	0.000553332	4.08035	-1.95951	3.11025e-11
SYK	-1.31923	4.07323e-23	7.12695	-2.34787	1.28798e-30
SYT11	2.57186	5.92811e-25	4.80433	2.96712	1.09392e-27
THBS1	-0.244533	0.817442	-0.249104	-0.673578	0.0507039
TICAM1	1.27297	1.39952e-16	4.936	1.49455	2.82719e-18
TLR1	2.41248	1.97721e-21	6.1772	1.97962	2.2864e-19
TLR3	5.34014	5.62599e-13	-2.1587	4.24147	2.0825e-10
TLR4	-1.89216	3.83335e-21	6.01255	-1.66636	1.47308e-19
TLR6	0.509854	0.00323995	5.16533	0.242009	0.79434
TLR9	-0.359929	0.506902	0.898577	-1.35203	0.00450952
TMEM106A	1.7406	2.80071e-23	6.3971	1.0638	1.31507e-15
TMEM229B	1.64346	5.94476e-17	3.37195	1.9452	2.1135e-18
TNF	5.05381	4.0181e-29	3.84232	4.21356	1.05123e-26
TNIP2	0.925778	4.7233e-12	5.58506	0.87138	1.24481e-10
TREM2	-4.1294	4.35966e-31	5.42326	-5.83251	3.17771e-31
TREX1	1.29097	8.60121e-17	4.32058	0.622193	1.36496e-05
TTBK1	-0.771402	0.159467	-1.39803	-0.865912	0.108655
TYROBP	-0.098963	1	9.42459	-0.242869	0.814718
VSIG4	-2.22686	6.87047e-07	0.142492	-1.58076	9.60813e-06
WNK4	-0.697346	0.127979	-1.12594	0.442659	0.454881
WNT5A	1.43431	0.0287045	-3.69685	5.4401	4.43343e-13
ZC3H12A	3.36489	1.10951e-29	5.87811	3.9032	6.04123e-32
