# Supplementary material for: Serglycin modulates inflammation and metabolism in macrophages
Source: iScience. 2026 Mar 10;29(4):115235. doi: 10.1016/j.isci.2026.115235 (PMC13062519; doi:10.1016/j.isci.2026.115235)
Supplement: Table S8. Differential gene expression analysis of the Macrophage activation gene set in M1 versus M0 THP-1 serglycin wild-type cells and M1 versus M0 THP-1 serglycin knockout cells [file mmc9.xlsx]

## Sheet: Sheet1
Symbol	logFC	adj.P.Val	AveExpr
SRGN	-3.27523	1.86618e-33	8.58412
SERPINB2	5.06544	1.70706e-30	4.01056
ACKR3	2.50122	2.40963e-25	3.02909
IL31RA	2.84175	3.46632e-25	2.97725
IL11	3.46362	4.57636e-25	0.957207
CD4	-1.72112	9.75121e-25	8.92882
CXCL1	2.76589	1.1208e-24	4.40643
BHLHE41	2.59564	4.63115e-24	3.71649
PTGS2	2.6642	1.35578e-23	3.36416
CXCL3	2.3955	1.44247e-23	3.13926
XIRP1	3.38424	3.16743e-23	0.797128
RGS16	1.97812	4.0758e-23	4.00622
ITGAM	-1.82688	6.46798e-23	7.16979
GPNMB	-1.90685	6.46798e-23	9.91014
CXCL9	1.64384	2.48596e-22	3.02932
SERPINF1	-3.10007	3.73398e-22	4.86344
IL6	3.83156	3.73398e-22	-1.49772
SHISA2	2.37544	4.08797e-22	2.88265
APOL4	1.87719	2.99731e-21	1.21611
ACOD1	2.04638	1.04206e-20	0.515907
TMEM176B	-1.98236	1.06682e-20	6.24362
CXCL13	-2.81394	2.14102e-20	3.91949
SLC39A14	1.53921	3.33858e-20	4.78133
MAP1A	-2.11297	4.02856e-20	4.802
ITGB5	-1.49988	5.09013e-20	5.80124
GM2A	-1.30726	8.16303e-20	7.95257
HMGA2	1.64262	8.65618e-20	6.38115
HS3ST3B1	1.30432	1.29437e-19	5.34151
DSG2	-1.87134	1.96003e-19	4.81239
VEGFC	3.11861	1.96003e-19	-0.041012
CHI3L2	-2.60375	2.0329e-19	1.38802
PLA2G7	-2.05199	3.03627e-19	5.55828
RASSF4	-1.42821	4.05125e-19	5.99195
GIMAP8	1.49749	4.52433e-19	5.54959
HMOX1	-1.35118	4.63835e-19	6.77892
OR2I1P	2.86793	5.88134e-19	-1.31309
PDGFRA	1.96672	6.26558e-19	2.11191
SLC7A2	2.46522	6.29121e-19	2.96967
UPP1	1.28106	7.93963e-19	5.67841
SERPINB7	3.89054	1.00308e-18	-1.11643
ANXA6	-1.3019	1.11347e-18	7.57935
GBP5	1.30285	1.11347e-18	6.63185
LILRB4	-1.4364	2.06965e-18	6.55779
DPYSL2	-1.14707	2.12595e-18	5.98125
PCSK6	-1.25492	2.12595e-18	6.25409
CPXM1	1.25872	2.88298e-18	4.68244
P3H2	2.32096	6.85021e-18	0.957591
CKMT1B	2.54853	6.85021e-18	0.94687
C1orf198	1.23336	8.42556e-18	5.33824
TMEM176A	-2.26934	8.74986e-18	3.85216
SCARF1	1.31959	9.93321e-18	4.20994
HMGA1	1.26323	1.0149e-17	8.49164
PHLDA1	1.09179	1.6542e-17	7.59636
LPCAT1	-1.16581	1.6542e-17	6.10126
ADA2	-2.0079	2.31974e-17	5.82104
PDGFA	1.31969	2.34378e-17	4.2808
CKAP4	1.18036	2.41431e-17	5.0272
PNMA2	-1.848	2.48549e-17	3.91948
DCBLD1	1.16808	2.48549e-17	5.48069
MCOLN2	-1.52525	3.3441e-17	4.0723
COL7A1	2.23007	3.52749e-17	6.63314
MIR503HG	1.50263	3.84669e-17	3.76026
KLF5	2.14881	4.04931e-17	1.73803
RND3	3.20005	4.61929e-17	-1.03691
H2BC21	1.43272	4.88412e-17	4.01048
MET	1.95089	5.75239e-17	2.98457
INHBA	2.68555	5.8518e-17	0.873212
WEE1	2.07943	5.91947e-17	4.27507
SGK1	-1.31177	5.91947e-17	7.33394
LILRA5	-2.09703	8.20085e-17	2.4916
CD209	1.22044	8.99791e-17	5.75332
F11R	-1.16886	1.09552e-16	7.42146
IDO1	1.26829	1.23136e-16	1.65424
NTN1	2.87928	1.40429e-16	1.09735
CXCL16	1.07468	2.2175e-16	6.07612
ITGB3	1.35509	2.50127e-16	5.23862
CD274	1.04812	2.56918e-16	3.00093
SVIL	1.33233	2.96849e-16	4.81294
PECAM1	-1.28814	2.98522e-16	8.74066
CHIT1	-2.3155	3.62476e-16	2.85753
DACT1	2.87602	3.6757e-16	1.76753
MSR1	2.63512	3.6757e-16	1.67012
UCN2	2.23305	3.89299e-16	1.53298
SLC35F1	2.04461	3.89299e-16	1.46453
MEG3	-6.99456	3.89299e-16	-1.98415
CD84	-3.52647	4.09381e-16	4.71248
TNFAIP6	1.37356	4.45857e-16	4.1467
GBP1	1.12285	5.42737e-16	6.26166
CXCL10	1.35757	6.52545e-16	1.30626
PTGES	1.22186	8.59605e-16	1.62823
SSPN	1.71421	9.23837e-16	2.24746
AOC1	-1.54257	1.00116e-15	6.89015
VWA5A	-1.69869	1.00116e-15	4.94345
PINLYP	1.00134	1.00116e-15	8.1551
IFIT1	-1.34357	1.13693e-15	3.92383
TMEM158	1.35302	1.27739e-15	3.88404
PROCR	1.12001	1.83695e-15	4.65549
IL18BP	1.25402	1.93588e-15	5.12407
DUSP1	1.18826	2.00972e-15	4.70948
FGD2	-1.82458	2.26961e-15	4.53057
PLD1	-1.10781	2.30256e-15	6.36238
DMKN	4.62109	2.30256e-15	-0.148322
AOAH	-1.90767	2.41267e-15	3.95027
RHOH	1.89172	2.66878e-15	0.780804
LRRK2	1.3932	2.75401e-15	7.18058
UBD	1.78422	2.93754e-15	-1.1683
INAVA	1.19228	3.37562e-15	4.54026
LGI2	3.22233	3.38469e-15	2.75309
SULT1A1	-1.19793	4.13867e-15	4.75996
ZIC2	1.80217	4.96895e-15	3.00306
SYK	-0.914368	5.15075e-15	7.12695
CCL20	1.22431	5.78504e-15	2.7772
TSPAN33	-1.28186	5.89419e-15	3.92558
SAMD4A	1.56997	6.51704e-15	1.72565
RFLNB	1.15725	6.51704e-15	5.76528
EEF1A2	1.04944	7.73116e-15	4.56387
TM4SF19	-1.15359	7.75056e-15	4.99571
C1S	1.08027	8.53343e-15	4.11293
GEM	2.54608	8.58611e-15	-0.131856
LY86	-1.85979	8.9395e-15	4.23962
OSM	-1.54542	9.85982e-15	1.43521
ENSG00000250771	1.66203	1.02377e-14	1.28218
SIRPB2	-1.86061	1.07713e-14	4.65931
MMP19	1.13415	1.26478e-14	6.05649
TNFRSF12A	1.63983	1.26878e-14	2.29401
GPR68	1.38394	1.30398e-14	4.34565
CEMIP	1.24087	1.53975e-14	2.68051
LINC00996	3.28116	1.96009e-14	0.607032
PRR16	1.14747	1.97922e-14	3.70765
SLC22A4	1.34879	2.03621e-14	4.26114
SH3RF1	1.28906	2.04243e-14	3.2626
S1PR3	2.42153	2.04243e-14	1.89537
ITPR1	-1.17938	2.48034e-14	6.47094
CES1	-1.05485	2.81365e-14	6.7878
NUAK1	3.78454	2.91788e-14	0.451362
CAT	-1.24371	3.08028e-14	6.3761
BCAR1	1.07037	3.3607e-14	5.08837
TPBG	1.09787	3.99694e-14	4.8473
CPN2	-3.67736	4.25176e-14	1.32972
CKMT1A	2.22124	4.58777e-14	0.689814
HR	2.0712	4.58777e-14	0.784302
SCD	-0.88874	4.98041e-14	8.55465
TREM1	-1.40281	5.76856e-14	3.38623
PTPRF	-1.82513	6.96517e-14	4.62823
IL18R1	1.94715	6.96517e-14	0.392632
MYO1B	1.32459	7.0794e-14	5.01489
DHRS3	0.942884	7.1486e-14	4.39695
PKIG	1.12533	7.9471e-14	4.5043
CCDC71L	1.05676	9.99521e-14	5.67434
CELF2	-1.03413	1.17929e-13	7.16047
TMEM255A	-1.06889	1.18228e-13	6.11932
TIMP2	-0.895508	1.26949e-13	9.0094
OTOF	-1.0443	1.35522e-13	5.56863
MCC	1.65205	1.37661e-13	2.48126
NRROS	-1.0819	1.761e-13	6.4531
GSN	-0.911904	1.761e-13	9.14286
LITAF	-0.950684	1.761e-13	6.70088
PLD4	-2.39435	1.761e-13	5.82204
PIK3AP1	-0.940851	1.80404e-13	7.65309
CD300A	-1.1978	1.8251e-13	5.45967
HRH2	-1.34507	1.91438e-13	4.92869
A4GALT	1.06382	2.04837e-13	3.03676
GNG11	2.95121	2.21533e-13	0.0900374
TFPI2	4.84353	2.29342e-13	-0.737534
STARD13	-1.27994	2.46584e-13	4.69833
CPM	0.899314	3.05419e-13	7.70146
CXCL5	5.9752	3.10556e-13	-2.73236
ATP6V0A1	-0.94411	3.31807e-13	6.91588
CD300E	-2.47832	3.42196e-13	-0.154302
LIPA	-1.78362	3.5196e-13	8.0772
ELFN1	1.94119	3.5196e-13	1.36901
ZC3H12A	0.930982	3.70894e-13	5.87811
VWA8	1.18397	3.85794e-13	5.2743
ARPIN	-1.04178	3.87442e-13	5.00692
FAT1	1.49314	3.9727e-13	6.42821
SELENOM	1.10763	4.13577e-13	3.24211
MMRN2	1.21661	4.4006e-13	3.83749
CXCL2	1.54687	5.32204e-13	2.23695
ENSG00000261036	2.11762	5.36085e-13	0.735944
SCRN1	-0.931501	5.60266e-13	4.26818
FCER2	1.74749	5.60266e-13	2.60107
SLAMF7	0.890572	5.91723e-13	5.3043
CD80	-1.18247	5.91723e-13	0.61437
PDZD7	-1.73402	5.99211e-13	3.04257
GAS6	-1.31525	6.24436e-13	4.58842
IL24	5.74309	6.58826e-13	-2.80094
RASGRP4	-1.54195	6.82837e-13	3.75938
TMOD2	-1.2415	7.7769e-13	4.54388
MITF	-1.29262	8.66536e-13	5.5617
GPAT3	-1.515	9.06244e-13	3.97839
AJUBA	1.19038	9.16138e-13	3.46129
SUCNR1	-2.36517	1.25251e-12	4.08035
LAG3	-2.59082	1.25251e-12	0.436319
NRG1	5.43069	1.29479e-12	-3.13109
MCEMP1	1.35717	1.31117e-12	5.01789
BHLHE40	-0.949548	1.33087e-12	6.30159
TRIM16	-1.46615	1.51329e-12	3.22621
NETO2	1.65397	1.60084e-12	3.65583
KCTD7	-1.05307	1.86744e-12	5.08315
NAIP	-1.41381	1.92095e-12	5.0291
ENTPD1	-1.24185	2.02654e-12	4.43788
SEMA7A	0.946674	2.02654e-12	4.36058
ADGRE1	-1.43658	2.20285e-12	4.36801
HEXB	-0.86239	2.24636e-12	8.12547
PVR	0.708581	2.24636e-12	6.43758
CD300LF	-1.43956	2.42497e-12	3.5502
SMOX	1.03342	2.56429e-12	5.58531
AIM2	0.853943	2.59644e-12	3.74101
LYST	-1.03706	2.65323e-12	7.97258
HSH2D	-1.76768	2.67549e-12	1.88464
VDR	0.976952	2.73861e-12	5.4829
ITGA1	2.33441	3.19344e-12	-0.629685
H1-2	1.25165	3.63247e-12	3.59395
QPRT	-1.41466	4.02781e-12	5.29929
OLFML2B	-1.23951	4.03045e-12	6.2199
RCAN1	0.959965	4.11319e-12	5.58891
CCL2	1.32477	4.1912e-12	1.92367
GPC3	-1.47435	4.66052e-12	3.96885
TIFAB	-1.69695	5.50089e-12	4.24685
MAP3K7CL	1.60539	5.89516e-12	1.2824
ITGB8	2.13	5.95551e-12	-0.0980465
ITGA4	-0.982477	5.98481e-12	7.20516
PDP1	1.03218	6.00748e-12	4.42269
STK38L	1.13157	6.04625e-12	6.50936
TBX3	2.29699	6.57823e-12	0.45687
PRDX1	-0.894022	7.06067e-12	7.98575
SYT11	0.871235	8.80523e-12	4.80433
FGF2	1.16368	8.94908e-12	1.28876
BNIP3	-0.981315	9.54655e-12	4.66111
CXCR5	2.36116	9.79247e-12	-1.22028
S100B	1.15871	9.79529e-12	2.78378
XK	-1.49182	9.87109e-12	3.3925
ATP2B4	-0.95397	9.88176e-12	6.87276
GLIPR2	-1.19224	9.91065e-12	4.41143
GBP1P1	0.946792	1.08708e-11	0.733803
CCL3L1	1.01644	1.17509e-11	3.07053
IL1B	0.839284	1.30221e-11	6.69599
PRR11	-0.989357	1.30747e-11	5.45865
SLC16A6	0.94067	1.30998e-11	4.17776
CD36	-1.19673	1.32477e-11	6.95201
ENSG00000267364	-2.93456	1.40036e-11	1.12492
WNT7B	3.14847	1.41715e-11	0.288096
CRYBG1	-0.822569	1.41715e-11	7.22769
SLFN11	-0.908367	1.54965e-11	6.48091
JUP	-0.997444	1.56861e-11	6.51957
ZMIZ1-AS1	-1.06253	1.56861e-11	3.98531
CYP27A1	-1.05985	1.63075e-11	6.91173
ARMC9	0.900081	1.63626e-11	5.23925
GAL	-1.87887	1.72798e-11	3.90934
CD40	0.830402	1.7589e-11	5.66499
EPDR1	-1.6015	1.81838e-11	2.8761
LILRB1	-0.960543	1.86236e-11	4.92495
ELOVL7	1.36914	1.88404e-11	1.46277
SNN	-1.07816	1.99133e-11	4.70124
NLN	-1.19621	2.02778e-11	4.62805
TRIB1	0.84303	2.30529e-11	6.04337
HS3ST3A1	0.790566	2.42822e-11	4.34915
PGM1	-1.18914	2.51665e-11	3.45918
TKT	-0.731817	2.71261e-11	8.45346
SLC12A8	-1.67797	2.97754e-11	3.42508
S100A16	2.133	3.06954e-11	1.86175
WARS1	0.681658	3.55064e-11	10.3504
ENSG00000284691	1.37403	3.59217e-11	2.79569
MANF	-0.852676	3.64395e-11	5.54287
ZNF589	-1.2061	3.64395e-11	4.33382
CREG1	-0.852211	3.85594e-11	8.79796
PLPP2	1.19518	3.85594e-11	2.783
LGALS2	-3.40429	3.88388e-11	1.20859
TGFBI	-1.3318	3.92535e-11	10.3323
CTSB	-0.754521	4.38794e-11	11.9432
KLHDC8B	-1.01207	4.69246e-11	5.2059
CD109	-1.4244	4.72405e-11	6.74513
UBASH3B	-1.3892	4.73929e-11	3.6138
PTPN13	1.59151	4.98867e-11	2.38224
AFDN	1.04323	5.10143e-11	3.70397
TMEM200A	1.43975	5.21675e-11	1.82386
CD82	0.857037	5.23862e-11	6.88523
MYH14	-2.06317	5.30318e-11	2.71231
SORT1	0.751307	5.40714e-11	7.84194
CRTAP	-0.738429	5.43279e-11	7.29961
PTPRG	2.89568	5.90463e-11	0.779915
GLRX	-0.946751	6.14496e-11	5.94551
MIR124-1HG	2.39404	6.67106e-11	1.26636
KCNE3	-0.934217	7.17276e-11	5.21983
DHCR24	-0.762184	7.17276e-11	6.44289
CDH23	-1.25689	7.24125e-11	3.85413
TRG-AS1	-1.64956	7.91687e-11	2.38275
TSC22D1	0.721413	8.07832e-11	7.21913
BTG1	0.788239	8.09666e-11	8.13659
LMTK2	0.919886	8.29412e-11	5.02738
EGR3	2.62067	9.02444e-11	-0.574506
ATP2A3	0.885858	9.34866e-11	7.19403
MT2A	0.893525	9.34866e-11	4.56142
NOTCH3	-1.67472	9.34866e-11	5.10874
PRKCB	-0.839298	9.34866e-11	6.59348
EBF1	0.925924	9.34866e-11	2.46482
CD38	0.695526	9.69454e-11	6.45114
MARCHF1	-1.00322	9.7756e-11	4.5499
EPB41	-0.977695	9.97997e-11	4.6699
STAC3	-0.878584	9.97997e-11	5.18472
RNF144A	1.33477	1.00118e-10	2.09431
LMO2	-0.830794	1.00381e-10	5.99006
RETN	2.18423	1.0376e-10	-0.0641698
SETBP1	4.19153	1.0965e-10	-2.89383
TIFA	0.882785	1.1566e-10	4.94146
TPST1	0.855857	1.18925e-10	5.53958
PTPRK	1.20038	1.19841e-10	2.75937
PXK	-0.842961	1.28256e-10	6.01309
TESC	-1.13216	1.29436e-10	3.59413
TBX2	1.5062	1.41152e-10	2.12514
MGST1	-1.25049	1.42398e-10	4.77991
PTPRO	-0.914399	1.4562e-10	5.6704
TMEM132A	0.833461	1.46873e-10	5.04603
SLFN13	-1.10849	1.51454e-10	4.66379
EPHA7	-0.900382	1.51609e-10	6.85012
SIGLEC14	-1.22289	1.51857e-10	3.12022
AXL	-0.755709	1.58699e-10	6.55062
STAMBPL1	0.859111	1.59106e-10	4.35221
PGAM1	-0.683989	1.62186e-10	8.58599
ETV3L	1.36561	1.62186e-10	-0.480973
CLDN23	0.964201	1.63517e-10	3.80967
CYBRD1	-0.872774	1.83564e-10	6.04628
TREM2	-1.45703	1.8811e-10	5.42326
SH3RF3	2.30194	1.95938e-10	-1.36703
PRICKLE2	-1.86189	1.99362e-10	0.673735
ACSF2	-0.756839	2.11311e-10	6.34844
H4C5	3.9125	2.19506e-10	-1.51257
CALR	-0.733097	2.21335e-10	10.417
COL1A2	5.27122	2.2286e-10	-1.6493
CXCL6	2.41755	2.34781e-10	0.817746
NTSR1	0.805958	2.51342e-10	4.91724
FOXC1	1.54079	2.52812e-10	1.90204
SDC4	0.78454	2.52812e-10	6.22393
GPR176	1.7658	2.74233e-10	1.06386
PLBD1	-1.09177	2.83623e-10	4.5882
TAGAP	0.653539	2.92477e-10	5.68596
DLX1	1.54189	3.5004e-10	1.72999
SBSN	1.83778	3.63692e-10	0.333573
COL24A1	-1.05929	3.63692e-10	2.43693
PDLIM1	-1.13207	3.72037e-10	3.83228
CCL7	1.53462	3.76437e-10	-0.824834
ITPRIPL2	0.69668	3.98954e-10	6.69117
TRAF3IP3	-0.886731	4.03778e-10	4.70722
GK	0.789564	4.08646e-10	6.73793
PPP1R3G	-1.05593	4.13543e-10	3.81006
TUBB2A	-1.00315	4.21036e-10	3.4957
S100A4	-0.918068	4.25183e-10	7.57086
CMAHP	1.15658	4.59187e-10	1.70548
PFKFB4	0.634265	4.66095e-10	5.95513
KANK1	0.815363	4.95729e-10	4.70072
ABHD16B	0.991901	5.12717e-10	4.33526
C6orf223	-0.958378	5.19032e-10	2.85841
GFPT2	1.51371	5.24493e-10	0.760879
CCDC69	-1.05036	5.34032e-10	6.58915
ANXA2	-0.737031	5.34032e-10	9.61623
ADAM28	-1.26649	5.60612e-10	4.37286
RGL1	-0.78373	5.67322e-10	4.8737
PPL	1.10022	5.67322e-10	4.64481
ADA	0.875154	6.21013e-10	5.74683
TNFSF15	-1.42185	6.32388e-10	2.17331
SLAMF6	-3.5474	6.42644e-10	0.0568305
CHI3L1	-0.695142	6.44734e-10	11.9104
SLC44A2	0.705649	6.72673e-10	6.21381
TK1	-1.49563	6.73862e-10	4.74556
EHD4	-0.751981	7.25935e-10	6.05906
RRAD	0.957391	7.25935e-10	3.00845
KIF17	1.13394	7.3896e-10	2.42186
PMEPA1	1.23068	7.81876e-10	2.05641
CSF3R	-1.16748	7.85169e-10	5.5984
MAS1	-2.2611	8.39055e-10	-0.354128
CD9	-0.76897	8.40091e-10	6.7333
ADCY7	-0.822094	8.41669e-10	6.9462
KANK2	0.799006	8.91215e-10	5.63701
H2BC8	1.82001	9.19887e-10	0.987327
TFRC	-0.755302	9.60904e-10	7.48938
CSF3	1.93293	9.65504e-10	-1.71284
SLAMF1	-2.42455	9.78958e-10	-0.410963
ETV5	-0.691855	1.08044e-09	6.25243
SLC2A13	0.958951	1.08666e-09	4.66884
STAB1	1.3291	1.09599e-09	5.0831
IL21R	-1.34206	1.09631e-09	2.49374
MCTP2	-1.36811	1.16927e-09	1.49195
SLC48A1	-1.06601	1.1779e-09	4.61916
IRS2	0.702373	1.24055e-09	7.86315
ADORA2B	-1.02383	1.2618e-09	3.67254
PSAP	-0.601614	1.29098e-09	11.9559
CXCL12	2.03169	1.46333e-09	0.166456
ADAMTS2	0.703043	1.46637e-09	7.61999
AFAP1L1	-1.28729	1.49777e-09	2.92289
TPSB2	-1.08619	1.50109e-09	4.06674
WNT5A	3.91763	1.55279e-09	-3.69685
ENSG00000258875	1.13967	1.58904e-09	1.57055
JPT1	-0.981502	1.59775e-09	4.25463
SERPINE1	2.25807	1.61424e-09	0.359691
FABP3	-1.71322	1.64827e-09	3.18174
SLC1A2	2.95884	1.69141e-09	-2.3085
POU2F2	0.715153	1.74538e-09	6.46192
H4C8	1.48079	1.78827e-09	1.94624
SFXN3	-0.678359	1.81927e-09	6.27554
GLIS3	0.829778	1.88653e-09	3.58249
GLB1	-0.680297	1.9921e-09	7.41742
TEAD4	1.16196	2.05164e-09	2.84809
BLVRA	-0.975755	2.11223e-09	4.37211
ENSG00000225107	1.53172	2.55977e-09	0.968884
MNDA	-2.51506	2.56567e-09	4.33561
LDHA	-0.741291	2.63644e-09	7.18547
VSIR	-0.81981	2.67872e-09	8.37383
DNASE2	-0.723946	2.73413e-09	7.18023
GIMAP5	0.905843	2.83814e-09	3.97563
SPATA13_1	0.808131	2.83814e-09	6.59797
RCSD1	-0.752446	2.92498e-09	6.31206
DEPP1	-1.40651	3.00483e-09	2.79419
LILRA1	-1.34042	3.0611e-09	3.32443
ONECUT2	-2.70939	3.06195e-09	0.121081
SMTN	0.947448	3.10663e-09	4.50644
C1R	0.692881	3.31126e-09	3.79804
CDCP1	1.15713	3.50804e-09	2.79383
STEAP3	-0.886873	3.56611e-09	5.03581
ENG	0.776006	3.76541e-09	7.98386
STIMATE	-0.672522	3.79347e-09	5.74798
H2BC4	1.42476	3.87397e-09	1.49775
IL18	-1.05367	3.87877e-09	3.696
SPRY4	0.869938	3.91911e-09	3.19123
LZTS1	2.85421	3.9301e-09	-2.15767
GBP4	0.657485	3.97078e-09	6.38657
FLNB	-0.850541	4.13176e-09	7.18852
DENND5A	0.6637	4.13176e-09	5.90883
IRF1	0.61683	4.13457e-09	7.33753
LILRB2	-1.13663	4.29127e-09	5.75994
KIF3B	0.675049	4.29127e-09	6.49338
LILRA2	-1.32336	4.29127e-09	4.09392
CXCL8	1.50684	4.35838e-09	7.47794
ENSG00000282988	1.32267	4.49748e-09	1.70716
MIR29B2CHG	1.06332	4.50339e-09	3.0475
MPP1	-0.681662	4.52927e-09	6.38188
CAMK2G	-0.888918	4.77835e-09	4.38737
SLC2A5	-1.13254	5.10169e-09	4.46334
GDNF	3.46725	5.10169e-09	-3.06368
OAT	-0.897526	5.14854e-09	4.88785
IL1RN	-0.729094	5.18396e-09	4.33834
HYAL3	-1.27803	5.44538e-09	2.78902
PDIA6	-0.669639	5.59704e-09	8.02614
CNTNAP1	-1.18124	5.69915e-09	2.89956
GSTM4	-0.887258	5.92537e-09	4.75277
MELTF	-1.15444	6.19999e-09	4.4196
HESX1	-1.53431	6.19999e-09	1.55952
SHE	-1.59126	6.24189e-09	2.13544
CD300H	-4.29797	6.40172e-09	-1.86233
UTS2	-1.14486	6.52485e-09	3.59072
DST	-0.835066	6.60934e-09	6.13394
EDNRB	-1.16662	6.71474e-09	3.05471
CCL8	0.960272	7.74483e-09	0.287288
ZFP36	-0.793669	8.06879e-09	5.51056
MEIS2	0.870714	8.10591e-09	3.70607
CES3	-1.86586	8.7751e-09	2.2625
HVCN1	-0.763731	8.84137e-09	4.97488
CLU	-1.23779	8.88411e-09	1.98707
IPCEF1	-1.2877	8.95101e-09	4.42984
TGM2	0.938994	9.53073e-09	7.22004
MMP7	-1.47323	9.53301e-09	1.17649
TCN2	-1.6663	9.61788e-09	2.31335
SULT1C2	-2.6826	1.00118e-08	1.48164
RASSF8	0.873495	1.0309e-08	5.54139
H2BC12	0.980707	1.10622e-08	4.86638
PDLIM5	0.847947	1.11658e-08	4.48428
SHB	1.27693	1.14955e-08	3.30523
CDC42BPA	-1.26126	1.15406e-08	1.57643
FAM225A	0.638513	1.19935e-08	6.63448
LAMP3	-0.991854	1.21816e-08	0.840214
FOXF1	2.31563	1.23367e-08	-1.19829
TDRD6	-2.09621	1.32201e-08	2.4846
LIPH	-1.36812	1.33125e-08	0.518376
TMEM121	2.24687	1.35696e-08	-0.867205
FAM124A	0.821514	1.36198e-08	2.9765
MX2	-0.675325	1.40429e-08	6.65864
YAP1	0.786643	1.44896e-08	3.50192
CCND3	-0.743643	1.49588e-08	7.33003
SIGLEC5_1	-0.793717	1.50681e-08	4.25929
ARAP3	0.782561	1.52891e-08	5.22614
AHR	0.79583	1.56874e-08	6.88201
SERPINA1	-0.681662	1.57089e-08	5.436
GDF15	0.784837	1.58631e-08	4.6353
PADI2	-1.88817	1.58631e-08	3.83024
NMRAL2P	-1.45347	1.59457e-08	0.990546
PIGS	-0.65345	1.59457e-08	6.43842
GSTM2	-1.91998	1.64741e-08	2.51796
CALHM6	0.757794	1.68279e-08	3.90108
H3C10	1.98311	1.69363e-08	0.586089
ABCC5	-0.870598	1.7228e-08	5.67778
MAFF	0.717794	1.72349e-08	4.3213
IL32	0.772334	1.76753e-08	3.47165
MKNK1	-0.66264	1.77101e-08	5.99703
ACAP1	-0.806694	1.86455e-08	4.65263
BACH1	0.744093	1.88228e-08	7.42901
SMAD7	0.741382	1.95367e-08	4.98566
TSHZ2	2.51288	1.95367e-08	-1.67632
P2RY2	-1.07924	1.98097e-08	4.8503
SEPTIN10	0.98883	2.01613e-08	2.00607
MAP2K6	-1.42507	2.01613e-08	2.46003
CD300C	-0.98679	2.01613e-08	4.01311
DOK2	-1.00842	2.01613e-08	4.97629
PCED1B-AS1	-1.05458	2.02582e-08	3.92792
LPAR3	-1.21495	2.04206e-08	2.78886
ALDOC	-0.878576	2.08179e-08	3.84712
CD52	-2.45307	2.1101e-08	2.90626
NMT2	-0.931031	2.12181e-08	3.26137
FCGR2C	-1.33532	2.19805e-08	2.76204
GSR	-0.679196	2.36865e-08	6.05047
ZCCHC24	-0.681231	2.37873e-08	4.85367
DTX1	-1.88175	2.41278e-08	1.04309
ENOX1	1.79346	2.55037e-08	0.572102
FCGR2A	-0.846281	2.55066e-08	6.54416
TRIM72	-1.61	2.6411e-08	0.96377
FADS3	0.723889	2.66785e-08	5.21227
ETS1	0.786182	2.6716e-08	6.83495
FGD4	-1.46987	2.6716e-08	4.52403
SOWAHC	1.18571	2.6716e-08	1.87659
NBEA	1.10586	2.6716e-08	1.66747
PARM1	1.08819	2.72909e-08	2.37154
KLHL29	2.34959	2.72931e-08	-1.10105
VCL	-0.62016	2.73278e-08	6.53676
PTPN1	0.555968	2.79543e-08	7.27194
FGFRL1	0.920423	2.80997e-08	4.87203
SELPLG	-0.739383	2.9268e-08	5.58888
CRABP1	-1.41624	2.96494e-08	2.39062
TRIM6	-0.828122	3.07551e-08	3.37991
AQP9	0.83108	3.15206e-08	2.94194
NOTCH4	-1.39953	3.25869e-08	1.16168
NAA30	0.736443	3.39332e-08	5.48806
MKI67	-0.945706	3.46539e-08	6.39044
RAB42	-1.0462	3.48709e-08	4.38672
BCL2L1	0.643817	3.56047e-08	5.727
RIPK2	0.670005	3.56839e-08	4.25186
IRGQ	0.629173	3.5745e-08	6.6388
CRELD2	-0.844028	3.63104e-08	5.13842
IL1R2	1.84574	3.76818e-08	0.588451
RSRP1	-0.62864	3.8001e-08	6.62015
TTYH2	-1.47047	3.80448e-08	2.74513
TJP1	1.01397	3.89816e-08	1.61312
TUBA1A	-0.724591	3.90047e-08	10.0657
TEAD1	0.7927	4.0068e-08	4.47481
CLSTN2	-1.4373	4.05878e-08	3.20849
SOX4	0.61606	4.07253e-08	6.50586
IDH1	-0.743129	4.08884e-08	6.79616
GCH1	0.608267	4.21501e-08	3.65573
BLOC1S2	-0.814909	4.25859e-08	4.83222
ATP8B4	-0.828697	4.41492e-08	6.9765
CUTA	-0.802429	4.48363e-08	5.53447
CXXC5	0.599385	4.69836e-08	6.66112
SYNGR2	-0.681291	4.80164e-08	7.16948
PPP1R15A	0.695182	4.95387e-08	6.13326
TRIM9	1.22839	5.28878e-08	1.69231
ADGRB1	1.4014	5.32377e-08	2.30232
DDIT4	-0.737993	5.57083e-08	6.73442
PPBP	3.34562	5.6275e-08	-0.990162
ANXA1	-0.704639	5.65393e-08	6.82633
AHNAK	-0.807991	5.66616e-08	9.84732
P2RY1	-1.00195	5.73434e-08	3.49869
IL17RA	-0.657677	6.08829e-08	8.95961
KREMEN1	0.708054	6.33266e-08	6.05021
BMP6	1.1907	6.33266e-08	3.72809
ARHGAP5	1.00173	6.48078e-08	2.36902
THBS3	-0.75295	6.5989e-08	6.21313
SAMSN1	-1.21788	6.61289e-08	2.37727
VAT1	-0.6578	6.79172e-08	8.66533
STRIP2	-1.43081	6.82084e-08	2.82293
SH3KBP1	0.593198	6.93285e-08	6.82862
P4HB	-0.612289	7.27282e-08	10.4177
GLI3	1.71953	7.30936e-08	-0.429466
LINC00342	-1.13415	7.4777e-08	4.42511
C10orf95-AS1	-1.04689	7.6896e-08	3.17216
HIVEP3	0.969648	7.70796e-08	4.51123
CIART	-1.84451	7.79032e-08	0.622213
BPI	1.08477	7.85067e-08	2.89469
ZNF366	-2.26273	7.85274e-08	1.27981
RAI14	0.658763	7.87168e-08	6.00652
SEPTIN9	-0.678478	8.1403e-08	8.01955
FRRS1	-0.849386	8.26877e-08	4.93978
RUBCNL	-0.733532	8.56301e-08	4.14733
CXCR2P1	-1.98251	8.56946e-08	0.941503
SLIT2	2.81953	8.62498e-08	-1.38053
ICAM2	-0.975866	8.69522e-08	2.5126
PCDHGA11	0.996703	8.76305e-08	3.67581
PCED1B	-1.42575	8.76305e-08	1.95224
LINC01436	-4.11972	8.80388e-08	-2.69015
EEPD1	0.899082	8.90704e-08	5.17356
ASAH1	-0.658229	8.9951e-08	8.42328
CD163	0.663043	9.40077e-08	6.71115
SULF2	1.43128	9.40077e-08	6.03546
C11orf52	-4.10238	9.42317e-08	-2.81558
TOP1	0.614433	9.43625e-08	7.51754
CCL19	-1.45572	9.57957e-08	-1.19774
AFAP1	1.32549	9.74104e-08	1.44596
SNX11	-0.63012	9.81162e-08	5.74615
CACNA1E	0.74704	9.81162e-08	3.94957
ME1	-0.80367	1.00086e-07	5.65747
TNF	-0.650149	1.002e-07	3.84232
WAC-AS1	-0.687481	1.0273e-07	5.14938
HHEX	-1.06273	1.0273e-07	3.20516
CCR1	-0.635065	1.08379e-07	6.79089
FADS2	-0.648047	1.08379e-07	6.9503
PC	-0.852571	1.08569e-07	4.95823
CAVIN1	-0.805088	1.1116e-07	3.43609
FCRL6	0.923853	1.14768e-07	1.5638
TNFRSF9	-1.51869	1.15648e-07	4.70967
SLC6A6	-0.658539	1.16032e-07	7.80862
NRP2	1.7122	1.16032e-07	-1.02917
TMEM86A	-0.79497	1.18055e-07	4.85421
RGPD2	-0.959817	1.18873e-07	4.37106
SLC39A11	-0.654015	1.21302e-07	5.42289
PDPN	-1.26711	1.24623e-07	0.167082
SDAD1-AS1	3.72378	1.255e-07	-3.81476
LAMB3	-0.728479	1.2605e-07	5.33517
TFEB	-0.817953	1.30833e-07	5.2951
CLMP	3.37134	1.31721e-07	-0.371905
PFKP	-0.648142	1.33777e-07	6.56663
LOXL2	-1.23225	1.34335e-07	2.3683
BMP7	0.927641	1.36811e-07	3.71775
CLK1	-0.734254	1.3695e-07	6.11835
STEAP1	1.91584	1.3695e-07	-0.430288
HLA-DPA1	-0.704609	1.38204e-07	3.35128
ENSG00000236453	2.28814	1.38207e-07	-1.70334
ACO1	0.716378	1.4024e-07	4.2283
GOLGA8O	-0.940719	1.48293e-07	4.03135
FSTL1	-1.25712	1.57903e-07	3.02705
CAPN2	-0.615668	1.65798e-07	6.83477
PRCP	-0.819261	1.67177e-07	4.89183
GBP3	0.588732	1.70388e-07	5.52464
INPP5J	-2.2168	1.71671e-07	-0.325774
FSCN1	-0.765108	1.72724e-07	6.58963
STMN3	0.784475	1.78074e-07	3.64812
CCL4L2	0.974724	1.7828e-07	0.504258
ATP9A	1.02449	1.82379e-07	3.13952
PTPRS	1.05574	1.82609e-07	5.41973
ALPK3	-0.749501	1.92875e-07	5.79129
ATP2B1	0.708595	1.95664e-07	6.8709
KCNJ15	2.15866	1.99931e-07	-1.59744
IER3	0.635833	2.02225e-07	4.50057
ENO1	-0.594783	2.0402e-07	9.57541
IL23A	1.05164	2.08036e-07	1.91125
EREG	1.29557	2.08643e-07	-0.691535
GCLM	-0.731057	2.12185e-07	4.72994
PGAP1	0.891024	2.23274e-07	3.99142
ATP10A	-0.968003	2.24197e-07	2.47704
EDEM1	-0.57016	2.27815e-07	7.72383
PPT1	-0.629017	2.41371e-07	10.415
PCNX1	0.799525	2.44516e-07	8.58852
SGTB	-0.661405	2.44812e-07	5.30103
TNFSF10	-0.684484	2.49297e-07	4.3138
ATP13A2	-0.751959	2.53745e-07	5.59232
AP2B1	-0.585992	2.5991e-07	7.6272
BCL2A1	0.723203	2.5991e-07	4.79263
EHHADH	-0.87604	2.63117e-07	3.55693
APBB1IP	-0.673168	2.65094e-07	5.97715
TNFRSF10C	-1.48051	2.69373e-07	0.962759
TREX1	-0.692311	2.73565e-07	4.32058
LRRC4	0.878366	2.80616e-07	3.99368
ELMO2	0.546058	2.89741e-07	7.24598
MLLT11	-0.966297	2.90669e-07	1.93646
TNN	-1.21415	3.08216e-07	3.02165
CMTM7	-0.773719	3.17206e-07	4.43358
RCN1	0.696284	3.26725e-07	5.31014
TRIM58	-0.871724	3.44771e-07	4.15626
WNT5B	2.10341	3.56498e-07	0.845493
SRC	0.615665	3.59356e-07	7.11564
CEBPE	0.727582	3.59485e-07	4.13546
LBH	0.999724	3.63355e-07	1.83396
ABI3	-1.21839	3.69165e-07	2.41635
MFSD1	-0.646967	4.00047e-07	7.29673
NT5E	1.01989	4.0164e-07	5.23151
TAMALIN	-1.32496	4.16796e-07	1.87509
GBP2	0.608259	4.18516e-07	7.0707
KLHL4	-3.73753	4.25611e-07	-2.70446
ZSWIM4	0.685709	4.47673e-07	6.24581
ARHGEF10L	-0.755474	4.62041e-07	5.06966
DMRT3	-1.91748	4.70029e-07	0.326085
POR	-0.712338	4.72191e-07	6.6088
PLOD2	-0.799641	4.77993e-07	3.46448
ZNF697	0.709651	4.92079e-07	5.20141
LGALS9	-0.653941	4.92524e-07	7.9782
PSTPIP2	0.646024	4.95059e-07	5.08548
RTEL1	0.780283	4.95059e-07	5.00123
FAM117A	-0.937225	4.95911e-07	3.63829
NQO1	-0.667399	5.08389e-07	6.81172
MCOLN3	-0.832233	5.20361e-07	4.6728
TNFAIP8	0.660074	5.38604e-07	6.49526
ARHGAP32	0.976549	5.38604e-07	3.4728
PAQR5	0.91673	5.58324e-07	3.46648
NAIPP1	-2.34143	5.71413e-07	1.49022
ULBP1	0.855663	5.75056e-07	2.17549
SS18L1	0.68347	5.75917e-07	4.63071
MMP12	-3.77977	5.77468e-07	-3.55105
MCUB	0.920692	5.84765e-07	2.76906
HOPX	2.27939	6.16123e-07	-2.03821
DAB2	-0.607155	6.26031e-07	7.22979
PI3	1.31569	6.69429e-07	-0.762911
ROS1	2.66986	6.76268e-07	-2.26701
ZNFX1	0.545697	6.76268e-07	7.65138
SEMA4C	0.741019	6.80386e-07	6.32908
CDH24	1.2587	6.89201e-07	2.63717
TUBA1B	-0.628917	6.91526e-07	10.9278
BATF2	0.592512	7.06193e-07	3.55372
C1QB	0.669676	7.13915e-07	3.16499
UNC5B	0.765506	7.17861e-07	3.9926
ADGRA3	1.41635	7.36482e-07	2.29004
SP9	-0.611978	7.37914e-07	6.00787
ZBED3	-1.21919	7.46591e-07	3.66518
HSD11B1	-2.3381	7.50047e-07	0.369613
ANTXR2	0.64472	7.57724e-07	7.40107
B3GLCT	0.937758	7.67392e-07	3.29875
HES2	-3.59862	7.74103e-07	-1.89886
SNHG28	0.978198	7.95054e-07	1.68484
RAD51D	-0.781784	8.32918e-07	3.97634
ARHGAP27P1-BPTFP1-KPNA2P3	-0.759377	8.49902e-07	4.99379
PIGX	-0.874073	8.69695e-07	3.63282
EDN1	1.66345	8.81867e-07	-0.887361
CDK14	0.805349	9.4195e-07	4.34998
BCAS1	2.029	9.65686e-07	-0.454213
CCL5	-0.618246	9.73713e-07	9.60308
SRGAP1	0.927271	9.73713e-07	3.08041
SLC16A7	1.02815	1.02837e-06	4.12706
H2AC6	0.708593	1.06335e-06	5.56032
GSTM3	-0.769626	1.06335e-06	4.42894
SERPINI1	-0.834212	1.06976e-06	5.11981
MIF	-0.773055	1.07148e-06	5.86184
FANCE	-0.768116	1.07148e-06	4.41801
F2RL3	1.74344	1.07148e-06	0.44802
ANKRD1	1.75008	1.07777e-06	-2.39892
PPP1R1A	-1.28451	1.08855e-06	1.41778
KAT2B	-0.823586	1.09758e-06	4.47222
ITGB2-AS1	-0.873309	1.09875e-06	3.62528
KDR	1.60287	1.10589e-06	-0.291591
NANOS1	1.50394	1.15513e-06	1.03004
SLC9A9	-0.704253	1.17488e-06	4.65144
NRIP3	0.628182	1.18808e-06	4.2558
MGAT3	0.706226	1.22726e-06	3.58831
ZCCHC14	0.6666	1.22824e-06	5.26426
ITGA9	0.887943	1.24402e-06	3.6326
BOC	1.69852	1.29835e-06	-0.256745
LINC01705	2.24824	1.29835e-06	-2.25159
DNAJC5	0.552458	1.30715e-06	8.86985
TKTL1	-0.617729	1.3104e-06	8.92471
OSBPL1A	-0.675263	1.32173e-06	5.12057
ABCG1	0.652528	1.32281e-06	4.14338
PLXDC1	-2.32425	1.33931e-06	1.27918
AR	-0.835404	1.35072e-06	4.14792
USP32P1	1.86391	1.38507e-06	-1.13635
SPIB	-1.81404	1.53443e-06	-0.370494
PCDH1	1.53373	1.55926e-06	-0.853923
PLK3	0.648625	1.58991e-06	4.58275
ZNF43	-1.85505	1.67179e-06	1.29664
GGT1	-1.29732	1.70477e-06	4.17907
ABHD6	-0.90138	1.74315e-06	3.12507
ARHGEF40	0.623561	1.88122e-06	6.72993
USP49	-0.688007	1.94987e-06	4.50494
FBXL2	-1.03767	2.04354e-06	2.0377
HLA-DMA	-0.661513	2.09592e-06	4.72967
NIPAL3	-0.635534	2.09995e-06	5.08746
PEX6	-0.906856	2.13917e-06	3.7614
CSF1	0.639319	2.15579e-06	5.11274
KLF15	1.55091	2.19245e-06	0.0447716
APOC1	-0.902999	2.20057e-06	5.66811
PRELID3B	0.749329	2.23696e-06	6.23301
PRDM8	0.876567	2.25232e-06	2.71032
BLNK	-1.05041	2.26437e-06	2.06554
TSPAN15	-0.864433	2.26451e-06	3.66881
AKR1A1	-0.632779	2.28543e-06	6.44479
SCG5	3.43779	2.30984e-06	-1.64017
SPRED3	0.878475	2.31382e-06	1.26189
RNF125	-0.890309	2.32621e-06	3.63818
MYLK	0.642599	2.34974e-06	4.56386
BMP2	0.977003	2.37809e-06	2.70852
HEG1	-0.734678	2.41132e-06	4.65008
PCDHGB7	1.31555	2.43818e-06	2.35946
IL6R	-0.541746	2.44403e-06	7.59363
STAP1	-1.71879	2.56389e-06	-0.972056
PIK3R5	0.568396	2.588e-06	7.03265
RNF165	-1.79177	2.60939e-06	0.00692718
ICAM5	0.840987	2.65909e-06	2.79118
PLOD1	-0.599492	2.70434e-06	6.97857
HEBP1	-0.641381	2.74162e-06	4.69551
FFAR2	0.684035	2.77456e-06	3.57857
GNG12	2.79501	2.86826e-06	-1.70497
STK17A	-0.675513	2.97479e-06	4.97249
SLC16A3	-0.781548	3.0038e-06	8.99697
TXNRD1	-0.587564	3.10954e-06	7.33065
FOS	0.6867	3.10954e-06	5.80405
ZNF365	-1.89137	3.11872e-06	-1.41015
MFSD13A	-0.694875	3.17253e-06	4.43015
LOXL4	2.40323	3.18711e-06	0.840777
SLC25A19	-0.71674	3.22431e-06	4.7853
ATP8A2	1.07462	3.22488e-06	1.4943
TNFRSF8	1.25606	3.23143e-06	0.7661
H2AC18	0.760029	3.23864e-06	4.62906
E2F7	1.2963	3.24105e-06	2.40394
FPR1	-1.67583	3.25931e-06	4.15592
APBB1	0.958308	3.26837e-06	1.57696
IFNLR1	1.67539	3.29871e-06	-0.939531
FZD5	0.711	3.34117e-06	4.52021
HSP90AB1	-0.538595	3.46331e-06	9.30293
N4BP2	0.684218	3.55883e-06	5.91257
MYO10	0.619905	3.60745e-06	5.65497
ALCAM	0.725145	3.63424e-06	8.1571
GAA	-0.651014	3.63891e-06	8.1727
HSP90B1	-0.589061	3.71546e-06	9.60067
NECTIN3	2.55672	3.77492e-06	-2.87746
HSPA1A	-0.66468	3.80107e-06	6.16694
LSP1	-0.852888	3.80107e-06	4.23332
MARVELD1	-0.588697	3.84317e-06	6.60746
TMEM38B	0.761033	3.88759e-06	4.09047
TGFB2	2.82004	3.95058e-06	-1.45455
MILR1	-0.571734	3.96794e-06	6.25681
DENND10	-0.621155	3.96794e-06	5.6084
CPT1B	0.763655	4.02219e-06	4.26476
SYNJ2	0.769413	4.12202e-06	3.95893
CREB5	-2.616	4.23843e-06	-1.81744
USP18	-0.67973	4.30172e-06	3.9667
GCNT2	-0.940416	4.30675e-06	2.99484
MIR3945HG	1.18691	4.32771e-06	-1.86939
MAP4K1	-1.32203	4.38334e-06	2.68186
CR1	-2.70439	4.38336e-06	1.78344
SNTB2	0.717369	4.54731e-06	3.68268
TLE1	0.60166	4.5675e-06	5.03839
AIFM2	-0.607362	4.67811e-06	4.86157
BMF	0.542938	4.68545e-06	6.82051
EIF6	0.598073	4.72096e-06	6.62652
SOCS2	-0.777485	4.96117e-06	4.09884
SYNM	0.791448	5.18914e-06	3.22746
APPL1	-0.723077	5.20192e-06	6.26088
SSH2	-0.625642	5.20192e-06	6.26799
ENSG00000218565	0.802211	5.22613e-06	1.6743
BIN2	-0.486725	5.29559e-06	7.55858
LTB4R	-0.934982	5.34354e-06	3.87167
LRCH1	0.561845	5.34751e-06	6.27351
CITED2	0.49622	5.41071e-06	8.50473
IFI44	-0.611191	5.51826e-06	3.87257
GMEB2	0.683854	5.61205e-06	4.72364
MDGA1	0.875999	5.70368e-06	1.92549
PRXL2B	-0.705452	5.93722e-06	4.95833
CD180	-1.75985	6.02059e-06	3.56613
L3MBTL3	0.699181	6.10586e-06	4.06783
PDE1B	-0.551684	6.13418e-06	6.65724
FAM117B	0.916931	6.17559e-06	3.07043
DNM3	2.01863	6.18365e-06	0.217507
PTGS1	-0.582983	6.18365e-06	6.08545
CKB	0.69137	6.20992e-06	4.43386
PARVA	0.646582	6.36189e-06	3.81052
NBL1	0.822679	6.39462e-06	3.32235
FOSL1	0.864901	6.59933e-06	1.37156
ERFE	0.805006	6.81317e-06	2.31962
HSPH1	0.610474	6.82593e-06	7.04742
HDAC9	0.733028	7.2491e-06	4.47586
ADAMTS4	-0.773604	7.26214e-06	2.39016
TRHDE-AS1	-1.79187	7.36241e-06	1.51871
SIRPB1	-0.626381	7.69201e-06	5.73583
DDO	-1.72261	7.80576e-06	0.0425834
MFGE8	-0.970486	7.80576e-06	3.69466
USP31	0.562935	8.17433e-06	4.57997
AGAP1	0.674796	8.18524e-06	4.875
TNFSF12	-1.8028	8.24974e-06	-0.106231
LPAR6	-1.26921	8.25727e-06	1.66124
RHOXF2	-3.54171	8.39189e-06	-2.92446
TMEM63C	-0.595842	8.45346e-06	4.29804
DUOX2	-1.76875	8.46931e-06	-0.261024
IL1R1	0.809254	8.52922e-06	3.31875
PPP1R14C	1.65144	8.54572e-06	0.113176
MAPK13	-0.534818	8.69701e-06	5.79427
LINC02211	0.838404	8.90412e-06	2.27456
SLC38A5	-1.53719	9.15285e-06	0.386115
PLXND1	-0.678715	9.41806e-06	9.56296
BRSK2	1.35447	9.68419e-06	0.706171
JAKMIP2	-0.923866	9.72748e-06	2.68004
HMGXB3	0.517679	9.78315e-06	6.87083
MPEG1	-0.870398	9.88308e-06	3.85178
CHIC2	0.598656	9.92332e-06	4.34282
PIR	-1.19224	1.02106e-05	0.765236
PPFIA2	2.3282	1.02585e-05	-2.25471
SEMA3C	0.964416	1.0272e-05	2.48936
STK40	-0.604434	1.0272e-05	6.03626
PLPP6	0.659533	1.03043e-05	3.78989
THY1	-2.80255	1.0349e-05	0.00587943
RPRD1B	0.579522	1.0349e-05	5.78063
PAK1	-0.56686	1.0483e-05	5.43838
LONRF1	0.608049	1.05661e-05	4.40904
NICN1	-0.793341	1.13305e-05	3.28082
ACP3	-0.914671	1.1435e-05	4.26257
CSF2RA	-0.771955	1.14446e-05	3.13511
HLA-DMB	-0.840072	1.15944e-05	2.42216
RAB11FIP4	0.600445	1.16354e-05	4.63407
P4HA2	-0.590056	1.17317e-05	4.73703
FAM43A	0.785275	1.20382e-05	3.81812
PLXDC2	-0.796308	1.28716e-05	7.07854
SGK3	-0.6817	1.28945e-05	5.05103
RALGPS2	0.724186	1.29695e-05	4.08663
BCL2	0.796214	1.30203e-05	3.37339
LARGE1	1.26623	1.30203e-05	-0.210313
TSPYL2	0.861054	1.307e-05	2.7632
CEACAM1	-1.1766	1.31516e-05	-0.112241
NCOA3	0.626068	1.33772e-05	7.69028
ZNF281	0.573458	1.36449e-05	6.60133
MYPOP	-0.702563	1.40631e-05	3.66793
SPAG5	-0.778741	1.42498e-05	4.69003
MMS19	-0.614564	1.43443e-05	4.91411
COL4A2	-1.36769	1.44018e-05	1.63136
ANKRD22	0.625694	1.44066e-05	6.28741
IL1A	1.42742	1.46485e-05	-0.889969
C5AR2	0.603213	1.47082e-05	6.25057
FIG4	-0.580954	1.47702e-05	6.34131
SLC35C2	0.531738	1.48559e-05	6.0815
TTC39A	-1.36314	1.49528e-05	1.28947
TTPAL	0.569645	1.49528e-05	4.93821
TNIP3	-0.78823	1.49736e-05	-0.563679
B4GALNT3	0.925843	1.50482e-05	1.67268
MIR3142HG	-1.07769	1.52674e-05	0.683617
CXCR4	-0.741567	1.53671e-05	5.47196
TMEM169	-0.874995	1.58183e-05	2.4781
SMAP2	-0.505299	1.6126e-05	9.96567
TNXB	-1.28652	1.62175e-05	1.80468
TM4SF19-AS1	-1.61844	1.69771e-05	0.646611
RGS2	-0.942602	1.70334e-05	3.73362
PTGDS	-1.96791	1.72158e-05	1.44085
THBS1	2.14941	1.73397e-05	-0.249104
OGFR	0.601052	1.74133e-05	7.34086
SLC44A3	-2.52877	1.74861e-05	-1.26195
CLSPN	-1.09665	1.75405e-05	3.83651
RNF144B	0.689395	1.79026e-05	1.77534
NKX3-1	1.8774	1.81036e-05	-1.97896
TBC1D2	-0.706225	1.81046e-05	5.22022
ASXL1	0.553661	1.8146e-05	6.84123
DCSTAMP	0.612102	1.81761e-05	3.83735
RAP2B	-0.535155	1.84586e-05	6.78717
VCAN	-2.68156	1.85057e-05	3.11304
PCDH17	1.51284	1.85913e-05	0.280363
MMP25	-0.834644	1.866e-05	4.26135
PYGL	-0.503954	1.93719e-05	7.3919
SLC31A2	0.549218	2.00193e-05	5.95688
METTL7B	-1.53477	2.01354e-05	2.12803
PELI2	0.713564	2.04844e-05	3.96815
COL6A3	-0.811277	2.09096e-05	4.86319
RRAGD	-0.547867	2.09348e-05	6.23604
CMYA5	-0.683173	2.10713e-05	6.18
CASTOR1	-1.16641	2.10918e-05	1.09905
GSTM1	-0.831541	2.12762e-05	3.86702
C1orf226	-0.695516	2.15236e-05	3.15151
GNAI2	-0.498447	2.20918e-05	9.75265
ENSG00000243696	-1.34916	2.24372e-05	1.30183
ASIC1	-1.25404	2.24701e-05	2.82691
ST14	-0.681408	2.33703e-05	6.38152
C3AR1	-0.52278	2.33907e-05	7.33071
LINC01305	-0.642672	2.35548e-05	4.95798
PTPN22	-1.53403	2.37416e-05	3.50082
LRMDA	-0.859963	2.37723e-05	2.75096
ADD2	-0.914347	2.42682e-05	2.81834
CEP19	-0.862793	2.46244e-05	2.41095
IL16	-1.04188	2.46462e-05	2.80395
UACA	-0.73867	2.48032e-05	3.5157
ZNF804A	0.615395	2.52464e-05	4.6113
MMP13	-1.93196	2.53291e-05	-2.31286
SLC6A8	-0.619434	2.53291e-05	4.93895
CYSLTR1	-1.81821	2.58329e-05	2.26973
GMPR	-0.778971	2.60471e-05	2.49417
RNASET2	-0.580111	2.6076e-05	7.15457
STAU1	0.477432	2.72306e-05	7.09745
DDIT4L	-0.688213	2.8831e-05	5.89773
CUEDC1	-0.576696	2.8831e-05	4.78622
PLIN2	0.546454	3.0216e-05	9.05959
SLC6A12	-0.640605	3.02541e-05	3.73546
SDS	-1.09666	3.06726e-05	3.29152
SLC4A7	0.71176	3.07357e-05	6.84363
ATP6V1A	-0.568573	3.07681e-05	6.72034
ATF3	0.64064	3.0882e-05	4.20845
ILDR1	1.53374	3.13164e-05	-1.11126
DNAI3	-1.4707	3.13422e-05	1.24072
SBNO2	0.613887	3.14602e-05	7.56615
B3GALNT1	-0.835019	3.22065e-05	2.86473
COL23A1	1.10745	3.22674e-05	3.99141
SEMA4A	-0.498508	3.26935e-05	6.39223
CA12	0.825767	3.28988e-05	0.487825
TP53RK	0.683574	3.29728e-05	4.25613
DCTD	0.509342	3.29728e-05	6.11232
TTC34	1.44082	3.31835e-05	-0.0323471
ARRDC3	0.625307	3.36782e-05	7.05791
IL12RB2	0.653291	3.44911e-05	4.70508
PLEKHH3	-0.811538	3.58142e-05	3.93163
KCNC4	-0.910779	3.66037e-05	5.46494
RSKR	-0.841242	3.70597e-05	3.06742
MRGBP	0.610394	3.70705e-05	4.82485
MYBL2	-0.819202	3.73677e-05	5.14301
EOMES	2.29806	3.75065e-05	-1.52997
ATF7IP	0.574692	3.75725e-05	6.44711
SLCO4A1	0.552021	3.76223e-05	3.40805
PLA2G15	-0.578792	3.77115e-05	5.69789
MARCO	-1.80244	3.77115e-05	-0.760593
BRIP1	-0.894632	3.8436e-05	3.37893
TMPO	0.580152	3.90301e-05	7.14875
BTBD3	0.603748	4.02112e-05	4.64352
PHACTR3	0.690956	4.12493e-05	4.40581
PLCB2	-0.619527	4.26248e-05	6.72325
KCTD12	0.609296	4.32422e-05	8.58621
CBFA2T3	-0.944673	4.32803e-05	4.22822
MCM10	-1.59341	4.36522e-05	1.81412
DZIP1L	-0.953979	4.3716e-05	2.22263
LINC01451	1.37405	4.44746e-05	1.34066
MTUS1	-1.59735	4.45518e-05	1.836
AZU1	-1.13044	4.45518e-05	6.07818
CNR1	1.07606	4.45518e-05	2.23942
RGS18	-2.97585	4.48653e-05	-0.894535
TOR3A	-0.595009	4.49024e-05	5.2271
SEL1L3	-0.611289	4.50343e-05	5.29929
CD101	-0.945424	4.50777e-05	3.4852
PARP15	-0.614081	4.52742e-05	3.95684
RBM38	0.505003	4.55163e-05	7.13138
UBA7	-0.575643	4.572e-05	6.63944
PDCD1LG2	-0.607134	4.67449e-05	2.5202
SLC9A8	0.569066	4.70899e-05	5.39215
CPNE1	0.538894	4.80456e-05	6.6937
GSS	0.536108	4.83032e-05	5.54188
LGALS3	-0.565608	4.83032e-05	6.6815
ORAI2	0.541823	4.87714e-05	6.68313
COL4A1	-1.82805	4.8983e-05	1.21292
CSF2RB	0.516216	4.92849e-05	7.80196
PRSS12	-0.73965	4.99664e-05	4.53873
GOLGA8N	-0.68646	4.99846e-05	4.29531
POLR3H	0.713617	5.03569e-05	4.02727
PAQR8	-0.666282	5.08723e-05	4.46853
AFMID	-0.979106	5.25629e-05	2.67091
SNX7	-0.661102	5.27693e-05	3.98289
ATP1B2	1.78461	5.30547e-05	-1.94163
SH3BP5L	-0.589303	5.31781e-05	6.05469
IFI27	-0.567409	5.38839e-05	4.53186
B3GNTL1	-0.747847	5.38839e-05	4.05411
GALNT12	-1.77814	5.40478e-05	0.973582
ADK	-0.962947	5.44077e-05	3.32905
FCGBP	3.16571	5.66232e-05	-2.6142
GPR18	-1.22573	5.6635e-05	1.34804
CCL28	-0.825235	5.6635e-05	3.08672
STEAP2	1.63712	5.69279e-05	-2.06696
MARCKSL1	0.554418	5.71489e-05	6.8065
MICAL2	-0.652175	5.72033e-05	6.49486
SHMT1	-0.843457	5.78359e-05	3.57335
CERCAM	-0.680691	5.80733e-05	4.43687
ENSG00000225792	0.86076	5.9398e-05	1.26962
ZNF280B	0.654132	5.96766e-05	2.81802
MACROH2A1	-0.44998	6.16835e-05	9.01047
RIN2	-0.50154	6.19215e-05	6.61253
HTR7	0.622965	6.22131e-05	3.45648
PNCK	-1.93478	6.23395e-05	-0.266826
SNX10	0.718767	6.29456e-05	7.354
SLC29A3	-0.714235	6.30096e-05	4.47238
TMTC2	0.84254	6.30356e-05	1.92909
SEC31B	-1.11634	6.38682e-05	3.32349
ARHGAP21	-0.605046	6.4642e-05	6.62262
CDK18	-0.719584	6.4642e-05	4.37827
TALDO1	-0.528515	6.62883e-05	7.3774
MPP2	-1.36259	6.69569e-05	1.25999
PYROXD2	-1.25869	6.83248e-05	2.46672
TLR4	0.644207	6.89819e-05	6.01255
COLGALT2	-1.24749	6.90613e-05	-1.00642
NRIR	-0.919733	6.92615e-05	-0.768856
LINC01140	-2.81647	6.9796e-05	-0.0441732
NELFCD	0.509466	7.02185e-05	5.77875
TNC	-2.10306	7.06906e-05	-2.02676
ATP11C	0.6135	7.10353e-05	5.05171
BTN3A3	0.511286	7.13836e-05	4.17468
TRAF1	0.525045	7.191e-05	4.02908
BMP4	1.45607	7.34611e-05	-0.631453
ZDBF2	2.16074	7.34611e-05	-2.81642
FXYD6	0.761077	7.3586e-05	2.18384
SELENBP1	-2.85278	7.37201e-05	-2.53115
DACT3	-1.10589	7.38032e-05	0.879412
EGR1	0.957264	7.55098e-05	3.32297
AMOTL2	1.48079	7.62464e-05	-0.145154
BASP1	0.518376	7.62713e-05	6.93343
ANKRD33B	0.604634	7.62713e-05	3.52092
ADAMDEC1	0.550015	7.69128e-05	7.66275
CD83	0.553091	7.69866e-05	4.78988
LPO	-0.939283	7.79363e-05	2.85216
STMN1	-0.801782	7.88069e-05	6.67884
CCND1	0.53739	8.01509e-05	5.24386
SYS1	0.57138	8.05938e-05	5.23465
TRPC4AP	0.45699	8.07973e-05	7.58925
P2RY6	-0.609014	8.17272e-05	3.70766
RBM39	0.462147	8.18481e-05	8.3443
POLQ	-1.02003	8.30511e-05	3.71466
RASSF2	-0.566857	8.30511e-05	7.05956
P2RX4	0.476474	8.32917e-05	6.4852
OVOL1	1.52871	8.36225e-05	-1.91791
SLC49A4	0.695388	8.36225e-05	2.96591
ZNF506	-1.09778	8.51401e-05	2.20378
LRP8	-0.568649	8.549e-05	4.70419
LTBP2	0.624326	8.66977e-05	7.28557
SUSD3	-0.625355	8.74014e-05	4.87973
NOD2	0.501149	8.83883e-05	4.76666
RIN3	-0.610292	8.84627e-05	6.40245
DNAJC9	-0.710085	9.11043e-05	4.63993
LACC1	0.688216	9.16535e-05	7.64382
AP4E1	0.581619	9.16535e-05	5.39399
SYNE3	-0.577116	9.27992e-05	4.95338
DUOX1	-1.17946	9.3726e-05	0.567844
FZD8	1.88623	9.525e-05	-0.716992
ATP1B1	-1.40796	9.6554e-05	2.48954
SLITRK4	0.650084	9.78915e-05	5.43666
LHX1	2.15528	9.81398e-05	-2.58176
SNHG26	1.15645	9.8414e-05	0.85217
SMTNL2	-1.46752	9.92513e-05	-0.238376
SH3PXD2B	-0.639575	9.92513e-05	7.38258
VWA7	-1.27392	9.92513e-05	-0.366206
KDM7A	0.620847	0.000101861	5.58824
MED10	0.615177	0.000104074	3.7324
IRAG2	-1.05895	0.000104235	3.40392
LGR4	0.673259	0.000110391	4.78216
KLHL6	-0.531039	0.000110717	6.12602
ZNF684	-0.703931	0.000110717	3.95655
PCDH20	1.0469	0.000110859	6.20113
CDCA7	-1.26616	0.000112473	2.84103
SPINT2	-0.551163	0.000112593	5.86858
TPCN1	-0.579905	0.000112934	7.6097
TTC9	-0.915854	0.000113777	1.67998
CADM1	0.744268	0.000115293	4.19399
MCM3	-0.653275	0.000116202	5.69381
MDK	0.652708	0.000117826	5.57526
FTL	-0.479187	0.000119728	12.78
PLAU	-0.705642	0.000119728	5.51969
CLN8	-0.581618	0.000123532	4.91477
PTPRE	-0.522195	0.000126423	7.9327
IGLON5	1.00402	0.000127967	2.19967
PLCD1	-0.727829	0.000127985	2.73103
KL	1.14556	0.000127985	0.976821
SIPA1L2	0.643852	0.000129733	5.41591
SERINC3	0.48272	0.0001315	8.05803
DNAJC5B	-1.71498	0.000135251	-0.212633
DTNB	0.591369	0.000136305	3.34249
PLAAT3	-2.47452	0.000137803	-0.998989
CBR1	-0.60528	0.000138013	4.22788
CFP	-0.873716	0.000138219	2.94218
TMEM37	-1.4716	0.00013954	3.07485
CISD1	-1.07046	0.000141713	1.93973
H4-16	1.64124	0.000142302	-0.195293
CLGN	0.655071	0.000142938	3.27525
IL13RA1	0.525684	0.000143673	8.422
PCDHGC3	0.576813	0.000143965	6.42751
SP140	-0.701117	0.000144803	2.48543
PLBD2	-0.611726	0.00014596	6.54178
PIM2	0.545863	0.0001476	4.03938
XKR6	0.8665	0.000149676	1.79636
SDF2L1	-0.926789	0.00015047	4.30657
ZNF419	-1.01315	0.000154777	1.57792
CADM4	1.05151	0.000155068	0.635473
GOLGA6L4	-1.34001	0.000155467	0.862949
PRSS8	1.43996	0.000155717	-0.988286
SATB1	-0.49762	0.00015792	6.90911
ZNF731P	-0.527458	0.000158363	5.91554
CCDC144A	1.73835	0.00015967	-1.47121
MFAP2	-1.20886	0.000160683	0.55047
SGPL1	-0.486521	0.000161786	6.94955
FCGR2B	-1.12188	0.000163759	2.79544
H2BC5	0.680137	0.000166697	2.81737
ATP8B1	-1.48556	0.000169503	0.611414
CD1D	-0.817276	0.00017019	3.57408
SEMA3A	-0.745223	0.000171504	2.83355
HDAC7	0.527793	0.000172781	7.08196
GRIN3B	-0.94495	0.000173275	2.12252
ENSG00000280604	1.34921	0.00017407	0.0279254
SLC5A4	2.51149	0.000175903	-2.90905
PHLDA3	-0.884149	0.000177291	2.72389
KLHL30	-1.54921	0.000177344	2.21678
SGCA	-1.98796	0.000178338	-1.04814
KCNIP2	-1.39412	0.00017864	0.430363
MAP3K8	-0.706846	0.000178798	3.28702
XAGE1A	-0.659208	0.000179942	5.22155
NCKAP1	0.642098	0.000179961	2.72917
LGMN	-0.680917	0.00018034	5.92231
SULT1A2	-2.30586	0.000180637	-2.01818
IQCJ-SCHIP1	2.71672	0.000183974	-3.27275
MTARC1	-1.15914	0.000184831	3.06959
ACOT7	1.01413	0.000185375	1.91996
NUPR1	0.538459	0.000185736	3.96601
CEP135	0.542259	0.000186701	4.96286
AKR1B1	-0.556463	0.00018756	6.23976
TUBB3	-0.656272	0.000188561	3.35394
PRKAR1B-AS1	0.72457	0.000188561	1.96071
CCDC88C	-0.587281	0.00019182	5.93783
ITPR3	0.645795	0.00019182	6.34899
IFIT2	-0.555807	0.000193848	3.71151
ODC1	0.595174	0.000194812	6.18336
CTSZ	0.490854	0.000198805	10.8492
OLR1	0.698353	0.000201206	4.52456
MARK1	1.26763	0.000201262	-1.34637
C2CD6	-2.39566	0.000201755	-0.838132
INSR	0.508877	0.00020179	6.35013
PCAT7	-1.63292	0.000205188	-0.0260972
SLC38A6	-0.763938	0.000210389	4.52253
LINC00884	-0.80238	0.000214023	2.46345
SOCS1	0.725059	0.000218162	0.635502
CAMK2N1	1.86032	0.000220259	-2.4679
CCDC57	-0.684495	0.000220655	5.62653
AKR1C1	-0.796629	0.000224338	1.99699
HTRA3	-0.66238	0.000225221	3.17491
FST	2.6441	0.000225433	-2.57086
RPGR	0.722286	0.000226303	2.41084
RASGEF1A	-1.38825	0.000226419	-0.706278
ZGPAT	0.579069	0.000226634	5.49646
CRTAM	-1.87642	0.00022914	-1.00648
H3C6	0.915683	0.000234594	2.03676
TMEM105	-2.72755	0.000234594	-1.24005
BEX3	-0.614655	0.00023764	5.2754
TMC8	-0.691857	0.000238626	4.24151
GPR162	0.724974	0.000238972	4.55585
NEK10	1.33931	0.000241146	0.240081
ENSG00000286194	-1.84927	0.000244624	-0.957939
MRPS30-DT	-1.21654	0.000245058	0.427214
EML4	0.499816	0.000246168	6.04319
SLC46A1	-0.766828	0.000247294	4.31737
PLPP7	-1.36853	0.00024749	0.60604
AGPAT4	0.51607	0.000256731	6.63734
MAML2	0.524307	0.000257284	5.36535
FAM71F2	-0.96897	0.000257414	1.30426
OSBPL3	-0.698062	0.000257746	2.81114
SCML1	1.15768	0.000257746	0.0531993
ADM	0.682868	0.000260237	2.62805
ASAH2B	-2.44111	0.000261555	-2.49249
MYO6	-0.511794	0.000263881	7.65714
BTG2	-0.494814	0.000263881	6.42919
DNAJB5	0.559088	0.000263881	3.61393
CCR10	-1.65442	0.000265302	-0.061492
TSPAN14	-0.456038	0.000266331	7.38434
SRSF6	0.484595	0.000266592	7.39877
ARL6IP5	-0.537569	0.000267051	7.63389
LCNL1	-2.98644	0.000268988	-0.842789
RALGAPB	0.504008	0.00027077	6.80135
IKZF3	1.32241	0.00027316	-0.769901
RAB11FIP5	-0.714005	0.000275033	3.26944
LTK	-0.618294	0.000280151	4.22888
FOSB	1.79756	0.000282096	-1.52346
OSBPL7	-0.753129	0.000282096	3.88096
LMO7	0.71107	0.000282422	3.14992
MMP9	0.512083	0.000282422	14.3799
SIGLEC10	-0.695541	0.000282785	2.20752
PPIC	-0.578802	0.00028296	5.63212
HEXA	-0.442711	0.000285233	7.98195
CACNA1I	1.54548	0.000286435	-2.33898
ICAM1	0.481722	0.000288533	8.59517
CRELD1	-0.593351	0.000290165	5.12916
NFATC2	-1.18081	0.000293125	2.64607
DHX35	0.575563	0.000293125	4.36798
MYZAP	-1.38253	0.000293782	1.426
PLPP5	0.645602	0.000295415	3.42182
RAP2A	0.619345	0.000299333	6.03079
ZMYND15	0.675895	0.000300388	1.48532
STX1A	0.526274	0.000302619	3.62192
BEX4	0.689522	0.000304497	2.32068
KCNN3	2.46271	0.000304795	-2.27792
MTCL1	1.84119	0.000308793	-0.678781
PRTFDC1	-0.982821	0.000310423	2.2534
LILRA6	-0.531481	0.000311834	4.78682
SIAE	-0.67585	0.000314626	4.03177
KIN	-0.60657	0.000315327	3.61368
UBL3	0.537558	0.000316248	6.54925
ENSG00000286162	0.902837	0.000320528	0.843146
IL22RA1	-1.28165	0.000322479	-2.81632
G0S2	-0.582893	0.000322766	4.77986
UNC13A	0.683849	0.000324025	1.61769
IQGAP2	-0.526764	0.000325455	5.64115
DLL4	-0.610967	0.000333337	4.77412
TNFRSF1B	-0.527321	0.000338283	9.05478
ZNRF3	0.812686	0.000345216	2.12489
HMGN3	-0.582247	0.000346251	5.92336
C17orf67	-1.02047	0.000348569	0.524314
CD79B	-0.812264	0.000349056	3.06146
EBF4	-0.711867	0.000349482	1.59746
MAP1S	0.578308	0.000353597	7.09498
PTGES3L-AARSD1	-1.09378	0.000361907	1.874
OTOA	-2.63479	0.000364496	-1.67627
TTC28	0.586519	0.000370718	4.89418
CDT1	-0.954236	0.000372581	3.71881
ARHGDIB	-0.460907	0.000377971	8.55528
SLC9A3-AS1	0.796268	0.000378902	3.11437
PIK3C2B	-1.03065	0.000380424	2.70105
ABTB2	0.772532	0.000383658	3.9229
ACTA2-AS1	1.92763	0.000387331	-3.19823
PLEK	0.46163	0.000387668	8.93387
GOLGA8H	-0.866147	0.000390383	2.64005
ITM2A	-2.17203	0.000390593	-0.763384
OLMALINC	-0.869289	0.000391624	2.38078
CHMP4B	0.463327	0.000393866	7.69542
CD1C	-2.29946	0.000395127	0.337902
FAM225B	1.05398	0.00039671	4.00554
TBX4	-1.02588	0.000400631	1.2489
JARID2	0.483056	0.000400878	6.43128
PDCD6IPP2	-0.579949	0.000402098	4.46952
HLA-DPB1	-0.573566	0.000402098	2.87375
ATP5F1C	-0.535144	0.000403566	6.09966
TMEM159	-0.663438	0.000406428	2.80609
IGFLR1	-0.537936	0.000417742	5.18986
EPC2	0.490271	0.000418011	5.6079
KPNA2	-0.547789	0.000419347	6.65254
ZNF320	-0.958504	0.000420546	1.57247
SIDT1	-1.19985	0.000420898	1.3866
PREX1	0.498805	0.000420898	9.16276
NPR1	-2.3339	0.000427251	-2.04334
ATXN7L2	0.667943	0.000434457	2.84657
NWD1	1.82497	0.000438901	-0.62583
WDR91	-0.548368	0.000440921	5.68872
ABHD17C	-0.560491	0.000448132	4.30844
IGFBP6	-1.42451	0.000450378	0.642822
ST3GAL6	-0.656204	0.000452975	4.54595
SDE2	0.491338	0.000456509	5.72997
KRT79	1.82479	0.000460339	-1.9098
TRHDE	-1.38124	0.000465062	2.06587
TPD52L2	0.434209	0.000466395	8.50731
DPYSL3	1.1169	0.000466397	0.882282
SNHG12	-0.745484	0.000473674	3.7414
ULBP2	0.610888	0.000484446	2.2942
GJC1	-0.669753	0.000484811	2.87512
PTGFRN	-0.91754	0.000494974	3.82593
UNCX	1.39286	0.000504665	-0.177984
H2BC18	0.893282	0.000506132	1.20016
YJEFN3	-0.959413	0.000506889	2.05866
MIR646HG	-1.43355	0.000509671	2.3047
SLPI	-1.28873	0.000509671	1.73051
NUMB	0.452579	0.000515907	7.60205
TOE1	0.574249	0.000518844	3.65173
PDZD4	0.739888	0.000518913	1.98379
LIMD1	-0.467951	0.000524867	6.02609
FBXO36	-1.09441	0.00052771	0.516473
HGF	1.29246	0.00052991	0.849818
FRG2FP	1.24713	0.000533126	-2.86741
CHST13	-0.806656	0.000533229	3.31537
PPARG	-0.640867	0.000535795	4.30597
ANXA7	-0.485195	0.000538604	6.01863
CPE	0.819551	0.000539556	2.97186
TDO2	0.738297	0.000539617	8.89437
H2BC9	1.27508	0.000540501	0.339601
TMCC1-DT	-1.05404	0.000540501	1.71249
GAPT	-1.27374	0.000543729	2.84965
LGALS3BP	-0.468874	0.000543729	8.65287
JCAD	-1.18874	0.000543729	0.83304
ACP5	-0.551305	0.000546148	6.4687
FHL3	-0.668445	0.000550582	3.67784
CBX7	0.646571	0.00055117	4.13038
GOLGA6L5P	-0.892008	0.000551487	2.3104
PPP1R14B	0.529595	0.000554815	5.42297
PIPOX	-0.723174	0.000559551	2.82487
SYCP2L	-1.07039	0.000560435	1.81767
NLRP6	1.42129	0.000561719	-0.780733
BTBD11	0.818446	0.00056486	0.87478
PRTN3	-1.71922	0.00056486	5.39436
DGKG	-1.77542	0.000567628	0.393636
EXO5	-0.513731	0.000572488	5.29033
NID1	-0.566516	0.000576838	6.10236
SLC25A28	-0.607882	0.000576838	4.33799
ENSG00000254912	-2.09201	0.000577812	-0.859881
GNGT2	-1.47629	0.000579453	-0.23423
CLBA1	0.718919	0.000582201	2.87292
NCAM1	0.991756	0.000582201	0.132034
ADAMTSL4	-0.767725	0.00058978	5.55796
ENSG00000274253	-0.965273	0.000592603	2.01547
ZNF767P	-0.637715	0.000603475	3.65306
CPVL	-0.681637	0.000605712	4.07929
KLF8	-0.804466	0.000607372	2.11061
CYB561A3	-0.537106	0.000620661	6.28225
PFKFB3	-0.468051	0.000620661	6.69457
CEBPB	0.473463	0.000620661	8.04442
AJAP1	-2.44474	0.000620661	-3.33533
CAMSAP2	0.525207	0.000623135	5.68264
TMEM91	-0.719676	0.000624726	3.27056
TBX21	1.2876	0.000627989	-1.60328
VANGL2	-0.687945	0.000627989	2.85206
BEND5	-1.94065	0.000629709	-1.49197
ST3GAL1	0.484946	0.000629709	7.02671
ENSG00000251194	1.92929	0.000639085	-2.71273
AKAP13	0.516448	0.000639141	7.75139
ZNF660	-1.06968	0.00068104	1.08929
TNFRSF25	-0.622257	0.000686726	3.03568
ELANE	-1.25748	0.000696748	5.69621
EXOC3L4	0.852412	0.000698021	-0.714046
COX15	-0.526803	0.000701541	4.85752
TGFBR2	-0.551527	0.000702631	6.89344
MIR17HG	0.946537	0.000713499	1.84006
TMEM45A	-1.04631	0.000714235	1.5911
IRS1	0.912035	0.000714721	1.73348
NR3C1	0.512299	0.000716371	7.85959
B4GALNT1	-0.646888	0.000721472	2.04331
PCBP3	1.04732	0.000727272	0.822084
SLC7A1	0.528719	0.000729012	6.33692
MAST4	0.64502	0.000731424	2.90996
HOXA13	-0.675215	0.000740027	3.60727
WDR76	-0.856785	0.00074498	3.14338
SLC37A1	0.519485	0.000756729	4.29221
DNAJB11	-0.467035	0.000759962	6.71157
SLC29A1	-0.551693	0.000761907	6.07705
ENSG00000258521	1.39183	0.000762043	-1.76325
FGD6	-0.720434	0.000770523	3.09438
MPI	-0.573047	0.000770832	4.06238
PLCXD1	-0.626503	0.000775317	4.89075
OSGIN1	-0.825363	0.000776217	1.50973
CNIH1	0.549341	0.00077742	5.94177
SAMHD1	0.429017	0.000779416	9.82639
NAMPT	0.523555	0.000784696	7.25649
ALDH1A2	0.979769	0.000787669	0.89987
PDRG1	0.53405	0.000787928	4.29438
WLS	2.7543	0.000791251	-2.50775
RAE1	0.495355	0.000793685	5.21071
OCSTAMP	0.631109	0.000793685	2.1768
NACC2	0.477254	0.00079459	6.05752
GCNT4	-1.49532	0.000805781	-1.47236
IL11RA	-1.01137	0.000806522	2.2157
LPCAT4	-0.573183	0.000810968	4.39042
KCNN1	-1.14527	0.000811422	0.84529
ADARB1	0.54942	0.000814784	4.91808
VIL1	-2.41175	0.000814784	-2.79823
SIK3	0.507708	0.000814784	6.42395
SASH1	0.488902	0.000816181	6.2131
CAMK2A	-0.829565	0.000817773	1.26295
ENSG00000253535	1.5194	0.000825219	-2.32849
FBXL15	-0.654862	0.000825219	3.65133
AMIGO2	-0.719138	0.000826179	2.96125
ARHGAP25	-0.576015	0.000831229	4.41603
PLA2G4A	0.638289	0.000853681	3.62195
ZWINT	-0.686579	0.000860078	4.42672
CBFA2T2	0.490339	0.000860078	5.8013
MAP7	-0.536565	0.000861906	3.73325
HCAR3	2.39241	0.000862353	-3.34825
HRAT92	1.30627	0.000863856	-0.0887975
HRC	0.75548	0.000865983	2.33329
TMEM104	-0.673571	0.00086778	5.47873
ARHGEF6	-0.493003	0.000868031	6.20348
FECH	-0.569336	0.000870616	3.87574
BID	-0.480354	0.000874401	6.48707
RAPGEF3	0.725864	0.000892385	2.13952
CD55	0.500515	0.000893044	5.15193
CHGB	1.10898	0.000893947	0.186683
ENSG00000285106	0.994698	0.000894368	0.771466
RIPOR2	0.44938	0.000906094	3.3578
SLCO2B1	-1.12059	0.000910618	3.80945
CLCF1	0.877136	0.000916992	1.76333
SOWAHD	-0.805134	0.000917271	2.95451
CACNA1G	1.11317	0.000918977	0.526321
FES	-0.569427	0.000921089	6.87418
COLGALT1	0.470866	0.000922278	7.53595
RIMKLA	-1.02656	0.000925182	1.38785
HELLS	-0.988658	0.000925493	3.07895
STIMATE-MUSTN1	-0.832055	0.000926943	2.8605
OR2B11	0.943625	0.000934754	1.29973
PPP2R2D	-0.54258	0.000937434	4.7654
ACSS3	0.565975	0.000940455	3.88988
RFFL	-0.467788	0.000943934	5.88734
MAPRE2	-0.579882	0.00095303	4.4
EML1	1.06297	0.000956075	1.00956
BSPRY	-1.28173	0.000956251	0.0527863
SNX21	0.6484	0.000958736	3.18432
RYR1	-0.605473	0.000962516	3.9613
LAMA3	1.31561	0.000966426	0.183958
TIMP3	0.938414	0.000971305	2.52401
PLD3	-0.50529	0.000993714	10.7134
ELOVL6	-1.01625	0.00100173	1.03054
PPFIA4	-1.0738	0.00100785	2.87496
SRPX2	0.735931	0.00101529	2.1076
MMS22L	-0.716246	0.00101779	4.14351
IFNGR1	-0.491133	0.00102262	7.95432
C2orf27A	0.686558	0.001023	2.36319
ZNF549	-1.18897	0.00102496	1.58008
ENSG00000281883	0.879928	0.00102505	0.835451
ATP5F1E	0.537534	0.00103866	6.79871
LINC02693	1.42764	0.00103866	-0.47375
ENSG00000258302	1.90631	0.00104009	-1.52722
CX3CR1	-1.48096	0.00104107	3.51469
ANKRD45	-2.43901	0.00104107	-1.92945
PHACTR2	0.506954	0.00104107	5.97126
TRMT2B	0.60807	0.00104196	3.79044
GPR183	-1.49654	0.00107595	3.94865
CD7	-0.725929	0.00108225	1.81548
FER1L4	-1.85677	0.00108225	-0.990024
HSPA5	-0.43803	0.00108601	9.70214
MAP4	-0.463285	0.00108601	7.3459
EDARADD	-0.945959	0.00110234	0.433651
LINC00654	-0.629745	0.00110262	3.75326
MOCS3	0.600822	0.0011064	3.78902
HOMER1	0.608793	0.00111257	3.4077
B4GALT5	0.432247	0.00112612	7.95109
SECISBP2	0.478111	0.00114279	4.94564
HTR1B	-2.09268	0.00115639	-1.16939
COPZ2	-1.06627	0.00116212	0.120157
SMIM24	0.844212	0.00117565	0.68147
ENSG00000177788	0.655745	0.00117806	2.51774
TRAF3	0.446639	0.00118621	6.8601
NEU3	-0.555734	0.0011867	4.31787
CLCA4-AS1_1	0.917844	0.00118758	0.544987
FBXO16	-2.67317	0.00118758	-1.1611
C2orf16	0.840172	0.00119791	2.33196
TENT4A	0.471554	0.00121255	5.01378
VWDE	-1.21022	0.00121271	0.796039
GREB1	-0.868322	0.00122131	1.60387
LIN28B	-0.842381	0.00122447	2.6775
PPA1	-0.627719	0.00123176	4.53967
GPRIN1	0.578658	0.00123176	3.37905
SLC4A8	-0.527747	0.00123285	4.81978
RAB13	0.461851	0.00124164	8.54857
PPP3CC	0.604383	0.00124254	3.08045
MICU1	-0.450874	0.00127034	6.08042
TMEM151A	1.67127	0.00127201	-2.91564
RASL10A	-0.734795	0.00127217	1.51833
GTF2IP20	0.653616	0.00129369	2.97552
RIPOR3	1.43723	0.00129507	-1.23617
FGD5	1.27003	0.00129809	-0.743917
FZD1	0.583032	0.00129843	3.80133
IL6ST	0.592675	0.00129918	6.42437
YRDC	0.540594	0.0013035	3.76214
HES1	-0.777527	0.0013055	1.25975
KIAA0040	-0.520947	0.00130777	4.01162
ENSG00000274265	0.66245	0.00130885	2.41307
SLC15A4	-0.509078	0.00132125	4.12088
LINC02577	0.652684	0.00132375	1.44814
MEIKIN	-1.2372	0.00132464	0.991366
UNC119	-0.483927	0.00132905	5.35578
ACTN1	0.460186	0.00133006	8.98404
PI4K2A	-0.446247	0.00133507	6.57315
AP1AR	0.520694	0.00133964	4.37268
PACSIN2	-0.43517	0.00134084	6.94247
SLC35A4	0.446268	0.00134344	7.14695
PRDX4	-0.710252	0.00136207	3.37619
ADD3	-0.644362	0.00137692	4.52088
DIDO1	0.431961	0.00138205	7.00611
SPTBN5	-1.20236	0.00138543	0.563221
NCK1-DT	-0.60336	0.00140142	2.73656
CALN1	-2.10646	0.00140142	-1.12186
RAPGEF2	0.434244	0.00141193	5.87905
LINC00623	0.493765	0.00141578	5.04705
MRPS25	-0.527564	0.00142133	4.68845
GPR141	-0.873262	0.00143052	3.65691
TFAP2A	0.550809	0.00143052	4.10891
CDKN2C	-0.577903	0.00144048	5.58752
DCAKD	-0.63516	0.00144225	3.37722
H4C14	1.20263	0.00144268	2.80023
KIF20B	-0.927305	0.00144651	3.59268
SCO2	-0.502808	0.00144651	4.2615
WDR86	-1.17736	0.00144651	1.14118
CHRFAM7A	-1.61293	0.00145076	-0.076569
TCFL5	0.60286	0.0014687	3.61804
RAB34	-0.440967	0.0014687	5.5329
PLXNA2	1.22099	0.0014726	-0.236135
GSEC	-1.25066	0.00148421	0.624615
FASN	-0.657364	0.00148421	7.51981
POLN	-0.926212	0.00150172	1.73744
KPNA2P3	-1.39018	0.00152689	1.16892
GPR158	-2.57838	0.00154056	-2.17931
RXFP1	0.959112	0.00154331	0.820479
NOMO2	-0.423684	0.00155459	7.60817
AFF2	0.819584	0.00155459	1.70741
ZNF532	0.453699	0.00155598	5.6307
NCK1	-0.540029	0.00157304	5.46473
LDHD	-0.977576	0.00157642	1.43692
C5orf63	-1.09581	0.00158323	0.77654
ENSG00000284879	-0.8495	0.00159643	1.53042
ZC3H12D	-0.659818	0.0016025	4.62414
EBLN2	0.805644	0.00160443	1.43116
LINC01050	-0.942031	0.00160906	0.483277
MGAM	0.735692	0.00161114	2.41145
PECR	-0.738329	0.00161114	2.52861
MYCL	-0.545	0.00162504	5.81173
G6PC3	-0.543257	0.00163071	4.57394
SESN2	0.424053	0.00165816	6.0219
FAM238C	-1.99734	0.00167086	-1.73779
ZNF217	0.495141	0.00168014	7.57476
CCDC6	-0.532784	0.00168014	5.33278
CCDC9B	-0.874287	0.00168301	2.62884
FZD2	-0.550541	0.00168873	4.15916
H4C9	1.73115	0.00169368	-1.60172
H2AC13	1.63738	0.00171052	-1.25403
NFYC	0.418378	0.00171238	8.23863
ELMO1	-0.528223	0.00173465	4.92759
BLVRB	-0.607866	0.00176029	4.87257
HLA-DQA1	-0.51956	0.00177636	2.1865
ZNF550	-1.13135	0.00177663	1.48306
ABCB10	-0.548714	0.00177699	4.7122
LINC01857	-1.95974	0.00179062	-0.380285
RALA	0.52659	0.00181517	6.49874
WWC3	0.546093	0.00182433	4.06869
EMB	-0.595681	0.00183228	5.99965
APOBEC3A	-1.06624	0.0018378	0.0743646
C13orf46	0.894893	0.00184031	0.19814
TNFRSF10D	0.538974	0.00184973	3.95989
SERPINE2	0.592401	0.00185709	3.02792
PIP4K2A	-0.468205	0.00189044	6.50482
SYNGR1	-0.720403	0.00190264	3.61881
NPTXR	-0.652771	0.00190463	4.58604
ALDH3A2	-0.545832	0.00191288	4.82432
CMBL	-1.60569	0.0019208	-0.37063
MBNL2	-0.571131	0.00192989	4.6606
SLCO3A1	-0.54206	0.0019494	4.73406
TNS2	0.877986	0.00197261	2.22892
ACAT2	-0.583493	0.00199508	4.2808
NNT	-0.483293	0.00203014	6.20607
TRAPPC6A	-0.741598	0.00203789	3.12642
HLA-E	0.419596	0.00204847	9.77155
SUGCT-AS1	-0.747104	0.00205419	1.65138
POLH	-0.546698	0.00206618	4.2941
GBGT1	0.560359	0.00206618	3.64717
CC2D2B	-1.68733	0.00207125	-1.62371
ACVR1C	0.827307	0.00209438	1.11022
C1orf162	-0.666809	0.00214265	3.51713
MASTL	-0.581114	0.00216569	4.07876
TPBGL	2.32188	0.00217075	-1.57218
MEST	-0.809401	0.00219449	2.94161
MTHFS	0.557045	0.00219481	3.52626
GPR3	1.06796	0.00222298	-0.342189
MMAA	0.563827	0.00222812	2.873
PRXL2A	-0.510712	0.00223786	5.04495
CEP55	-0.88254	0.00226513	3.07792
MPPE1	-0.524259	0.00226679	3.9293
IFI44L	-0.480058	0.00228053	3.71066
TLX3	-0.901549	0.00229866	0.88042
DBI	-0.530667	0.0022989	6.62017
RIMS2	0.830218	0.0023008	0.76266
ENSG00000255422	-1.96909	0.00230813	-1.19244
RNF145	-0.458052	0.0023249	6.33106
SAR1A	-0.488913	0.00233429	6.31726
ENSG00000227741	1.28999	0.00234196	-1.33275
TCAF2	-1.14155	0.00234196	-0.673867
CPS1	-0.850221	0.00235198	2.3053
VAPB	0.474096	0.00235742	5.71821
DNAH17	0.660494	0.00236951	2.69175
ENSG00000266086	-0.889311	0.00238156	3.02909
MYRF	0.699917	0.00243137	1.91682
LATS2	0.495158	0.00243726	5.76316
ABHD15	-0.508096	0.00243993	4.41287
RPN1	-0.425756	0.00244878	8.28323
EIF1B-AS1	-0.827904	0.002506	0.89482
OTUD4	0.459358	0.00250738	6.54831
ZNF367	-1.07286	0.00250774	1.90069
ENSG00000286179	1.09455	0.00251315	-1.00308
SPINT1	-0.47443	0.00252486	6.29424
TTF2	-0.593091	0.00254576	4.51076
MS4A7	0.497025	0.00255875	6.28855
TUBB4A	-0.726014	0.00257913	3.10489
C20orf27	-0.783157	0.00258354	3.68478
ORC6	-0.895611	0.00258354	2.38951
BRCA1	-0.627069	0.00258354	4.66424
TMTC4	0.556859	0.00258354	3.80615
ZNF836	-0.765605	0.00260029	1.97265
SEC22C	-0.456319	0.00260495	5.32025
CAV1	1.40505	0.00261126	-0.978594
CATSPER2	0.665075	0.00262098	2.90366
SHLD2	-0.57137	0.00264243	4.83129
EMP1	-0.443784	0.00266323	6.45049
E2F2	-1.16268	0.00270175	2.31718
NME8	-2.29427	0.00273448	-1.44033
SLC30A4	0.603314	0.00274138	2.56309
TRIM16L	-0.988995	0.00274138	0.645685
WDR45	0.463917	0.00274478	4.98015
PDCD6IP	-0.424937	0.00274607	7.69415
ARHGEF16	0.769292	0.00276194	1.66723
ZNF618	0.48775	0.00279127	5.62697
PRPF6	0.443079	0.00279178	6.97206
MIR1915HG	-1.00315	0.00279178	0.852402
NAA80	-0.81314	0.00279662	2.00684
ERLIN1	-0.556659	0.00280135	5.11584
MRPL12	-0.55279	0.00280504	4.63651
DLEU7	0.578582	0.00280504	3.43916
IER2	0.495159	0.0028111	6.00268
NEURL3	-0.999033	0.00281781	-1.78223
PCDHGB4	0.692768	0.0028208	2.91706
RFTN1	-0.458922	0.00282152	5.56202
DNHD1	-0.627022	0.00285709	3.4203
SIX2	-1.58562	0.00287326	-0.706962
DAZL	0.700396	0.00287397	-1.53338
LRRK1	-0.514643	0.00288272	5.60314
ABHD14A	-0.702087	0.0028894	2.91209
PHLPP2	0.609106	0.00290544	2.30403
PTPRN	1.26315	0.00291571	0.175116
MTHFR	-0.457805	0.00292101	6.68238
PLEK2	-0.606674	0.0029303	2.30807
CLEC17A	-1.72239	0.0029303	-0.809064
ENSG00000254887	0.910993	0.0029524	0.142508
RPSAP52	1.74773	0.00295473	-2.27113
FAIM	-0.927178	0.00296492	1.1841
TENM3	1.21796	0.00299505	-0.645818
MX1	-0.523007	0.00300214	6.36355
FAM126A	0.515273	0.00300225	4.75515
TPI1	-0.432827	0.0030124	8.0128
NFIX	0.660557	0.00302534	2.55079
NHS	-1.3203	0.00303192	0.135565
HOXB3	-0.649768	0.00306873	2.43398
ENSG00000234353	-1.20919	0.0031049	-0.307146
SBDSP1	0.620159	0.00314473	2.72669
MGC16275	-1.35221	0.00317069	-0.981299
ENSG00000234350	-1.63526	0.00317986	-0.291818
NOCT	0.959596	0.00317986	2.1642
TMEM14A	-0.7228	0.00320621	2.82955
ADCY4	-0.742855	0.00320769	2.51936
PLTP	0.465749	0.00320848	8.27503
KRT7	0.982813	0.00321119	0.283672
IL7	1.00928	0.00322744	-2.46436
BCL9	0.668497	0.00324892	2.07917
ENSG00000286646	-0.559836	0.0032509	4.28173
CFAP69	1.38616	0.00326675	-0.934293
NKX6-1	1.15307	0.00328831	-1.236
ENSG00000272970	-1.61082	0.00328831	-0.574396
DLEU1	0.606877	0.00334034	3.14293
TET1	-1.22414	0.0033642	1.01072
ANXA9	-2.01269	0.00339171	-0.163254
NDUFB8	-0.520631	0.00340166	5.45979
SEMA4G	-0.958959	0.00341059	1.0845
SHTN1	-0.457682	0.00342357	5.72601
ARFGEF2	0.469435	0.0034355	7.29119
RHOA	-0.43415	0.00345338	9.30821
ENSG00000226380	1.65049	0.00345953	-1.41743
PCMTD2	0.500038	0.00346868	5.64511
AKNA	-0.509899	0.00351485	7.25686
SESTD1	0.491202	0.00352001	5.45674
RBPJ	0.491076	0.00355944	7.3619
NCOA5	0.460207	0.00356156	5.53
UCP2	-0.586575	0.00356994	7.60429
MGAT5	-0.472132	0.00357591	6.5325
ENSG00000271880	-1.75853	0.00359589	-0.0285926
EIF2S2	0.483479	0.00359638	7.44613
HNF4G	0.646647	0.00359703	1.42468
LINC00683	-0.98736	0.00360195	0.469757
GPANK1	0.511169	0.00360847	4.79369
NR1D2	0.608158	0.00363243	4.36488
UTS2R	-0.560978	0.00363304	4.05229
NAIPP2	-0.733151	0.00364476	3.86143
TPSD1	-1.15163	0.00369226	0.879268
WWC2	0.447621	0.00377291	5.59933
ZNF875	-0.984736	0.00385865	1.63891
TREML1	-1.82072	0.00387117	-0.0707527
KCTD2	-0.440781	0.00387117	5.50515
LINC01137	0.551463	0.00388221	2.49091
SEMA3F	0.643504	0.00390213	2.56178
TCTN3	-0.549794	0.00393329	4.64759
CYP7B1	0.740257	0.00393812	2.28989
TICRR	-1.2025	0.00395146	2.4825
ADCY10	-2.28567	0.00396178	-2.0309
RNF175	0.787862	0.00396671	1.79569
HIRA	-0.444285	0.00397782	5.8562
USP22	0.416187	0.00400828	8.29834
CD59	0.489916	0.00401384	5.56156
FOXL2NB	-1.29668	0.0040274	-0.467902
MRPS16	-0.453314	0.00406516	5.43166
G6PD	-0.456927	0.00412151	7.24192
ENSG00000259704	-2.16628	0.00415496	-1.9903
ENSG00000285722	-1.21989	0.00418955	0.931523
BEST1	0.501914	0.00419666	4.51175
CMKLR1	-0.856106	0.00420502	1.26514
ROR2	1.05157	0.00421828	0.534711
SNAP91	-0.893433	0.00426737	1.3243
KITLG	-0.691037	0.00427467	2.24923
E2F1	-0.899775	0.00427648	3.25121
GID8	0.431867	0.00429667	6.28871
ENSG00000286403	-1.21229	0.00438614	0.534667
SLITRK5	-1.21576	0.00445692	1.58801
EXTL1	-1.88847	0.00447343	0.0981321
LST1	-0.447322	0.00448237	6.1204
TNFSF9	0.603209	0.00448237	3.61654
KIRREL2	-0.791744	0.00452379	1.33855
ENSG00000214135	-0.59666	0.00455102	3.36368
LINC01694	-0.567114	0.00455153	3.89175
ENSG00000262370	-0.537425	0.00458265	3.33841
ENSG00000265728	-1.94428	0.00463421	-0.403214
BLCAP	0.411274	0.00463876	6.5834
MVB12B	-0.596066	0.00464197	4.1873
TRAM2	-0.460664	0.00470041	5.07376
TRPC5OS	-1.78876	0.00470698	-1.30943
ENSG00000197670	0.977866	0.0047124	0.345444
CDC6	-0.776156	0.00478203	3.59737
ENSG00000284669	1.18787	0.00478913	-1.6258
SLC38A2	0.503799	0.00482521	10.4906
ASGR2	0.824163	0.0048287	1.76311
JMY	0.501307	0.00489931	4.68602
ASB13	-0.58644	0.00490282	3.41934
INSL3	-1.32521	0.00490687	-2.24721
ENSG00000227896	-1.84842	0.00496086	-1.466
FAM171A2	-0.940081	0.00498024	1.2726
H2AB1	0.738091	0.00498024	1.99909
ENSG00000286548	0.870203	0.00498024	-0.691029
MCF2L2	-0.847944	0.00499861	0.933201
PCYOX1L	-0.5546	0.00499973	4.40624
LINC02575	-1.10871	0.00503228	-0.0328206
TELO2	0.536486	0.00514062	4.98496
H2BC7	1.84044	0.00514792	-1.74325
SCYL3	0.488483	0.00520549	4.14788
STXBP5-AS1	-0.638794	0.00523354	3.42534
SLC4A3	-0.906802	0.00526214	2.53723
IRF2BP2	-0.399091	0.0052976	8.39551
CLIP4	-0.697853	0.00533374	2.66161
C1orf127	-1.09869	0.00540278	2.12616
ENSG00000230647	0.91466	0.00541691	-1.98035
LZTS3	0.543416	0.00545145	2.61401
CRIP1	-0.529989	0.00547142	5.8027
PDIA4	-0.425556	0.00550254	7.56605
MSRA	0.498267	0.00555975	4.54799
RPS24	-0.446275	0.00555975	8.61606
ENSG00000251393	1.42524	0.00561333	-1.59562
WBP1L	-0.439169	0.0056394	7.08685
PCTP	-0.464216	0.00566435	5.05066
RPL23AP49	-2.48493	0.00569596	-2.09742
SMIM10	-1.19041	0.00569596	0.595644
HES4	-1.11831	0.00569596	-1.33546
RBMS2	-0.52206	0.0057384	5.61927
ITGAX	-0.511446	0.00576241	8.46049
LINC02139	-1.54788	0.00576424	-1.50705
INF2	-0.50443	0.00580763	6.50903
ENSG00000176349	1.53432	0.00580763	-1.42764
IGF1R	0.486785	0.00587243	5.77571
CIT	-0.779234	0.00587243	3.54832
MPC1	-0.559897	0.00588439	5.03946
ABTB1	0.499934	0.00588439	6.30196
SLC25A43	-0.469337	0.00588775	4.35157
IRF6	-1.06454	0.00588775	-0.637093
ZNF335	0.487229	0.00591051	5.88517
DNA2	-0.884072	0.00597094	2.51974
TOP2A	-0.756695	0.00598365	5.95934
FSD1	0.751604	0.00600242	0.071937
PIEZO2	-1.19483	0.00601708	0.739478
MIR22HG	0.461017	0.00603717	4.46862
ZNF200	0.444837	0.00603717	4.31207
RTCA-AS1	-0.646876	0.00607487	2.8621
TCF19	-0.630079	0.00609419	3.55024
ZFP28	-0.804404	0.0061242	1.42328
DNMBP	-0.665387	0.00614148	2.97633
ENSG00000244055	-0.831409	0.00616751	1.93039
EXOC6	-0.616513	0.0061925	3.63019
P4HA1	-0.478818	0.00619592	6.14624
ABCC6	-0.564227	0.00619592	4.27307
PRSS35	-1.56257	0.00622337	-1.07091
ENSG00000269711	1.07123	0.0062743	3.5704
PHF23	0.43592	0.0062743	5.64037
FBP1	-1.49105	0.00632267	1.09192
EFCAB12	-1.02137	0.00633951	0.634239
PIGZ	-0.702374	0.00634365	2.49743
SNPH	-0.765749	0.00640309	1.16508
MSL1	-0.393466	0.00643674	7.35312
FSIP1	1.05879	0.0064825	-0.713022
CITED4	0.631159	0.00648419	5.82426
FNDC11	1.28414	0.00648419	-0.379988
ATP5MK	-0.546059	0.00652198	5.19397
H2AC8	1.62421	0.00656269	-2.01417
TLR2	0.436614	0.00657508	8.36281
CIRBP-AS1	0.931438	0.00657508	0.475966
ZNF445	-0.528313	0.00660077	4.56889
CASTOR2	0.504768	0.00669864	4.1487
TNFSF13B	-0.503209	0.00677861	4.50987
SHANK1	0.702484	0.00679979	2.84073
TYMS	-0.858053	0.0068186	4.16659
STARD9	-0.763149	0.00686859	2.97411
TMEM62	-0.547306	0.00688706	3.79528
GNAS	0.400138	0.00693426	10.7945
CUTC	-0.663243	0.00696128	2.50517
ZBED6CL	0.450871	0.00697719	4.35
FABP5	-0.606212	0.00701068	4.99301
ZNF841	-0.605438	0.00706126	3.41402
PSME2	0.433671	0.00710067	6.9297
PTRH2	-0.53428	0.00717431	3.36537
PRRX2	0.849778	0.007185	-0.988029
CCDC77	-0.572908	0.00720888	3.54833
TOM1L1	-0.802257	0.00720888	1.22742
CBX3	0.485938	0.00721495	6.90753
CILP2	0.725181	0.00728033	1.51179
FLNA	0.453348	0.00728827	11.5024
MSRB1	0.459929	0.00729606	6.04914
EMP2	-0.727848	0.00729606	2.11495
CACNB1	-0.654823	0.00730079	3.73379
AGAP2	-0.521848	0.0073076	4.9189
LINC02623	-2.16744	0.0073076	-2.819
P2RY8	-0.615819	0.0073371	4.23618
RCAN3	-0.453008	0.00741466	5.21459
ALG13	0.456448	0.00742884	4.63331
HFE	-0.541257	0.00744154	3.79188
MTG2	0.478176	0.00748715	4.95755
ANXA2R	0.692006	0.00754768	2.03077
CCDC59	0.522059	0.00755331	3.92174
DNTTIP1	0.444005	0.00759227	5.80424
SLC27A3	-0.644288	0.00761992	3.43857
TLR1	0.501959	0.00762503	6.1772
NAB2	0.440094	0.00763429	5.71187
ENSG00000244675	-2.39618	0.00764982	-1.95749
ENSG00000236449	1.23999	0.00765067	-0.700567
SARDH	-1.46222	0.00767864	-0.536419
CAMK1	-0.440178	0.00771846	6.91601
IMPDH1	-0.465722	0.00774479	6.40648
ARHGDIA	-0.487471	0.00775351	8.38003
ENSG00000267247	-1.83633	0.00776081	-1.49973
SERTAD1	0.52012	0.00781588	3.84411
AIDAP2	-1.65435	0.00781588	-1.65722
PCLAF	-1.22282	0.00781588	3.09212
MAP3K14-AS1	-0.673889	0.00784132	2.2973
CTTN	0.430348	0.00784132	4.73798
FZD7	0.501828	0.00790488	3.97349
CIBAR1	0.591127	0.0079049	1.85929
ZNF501	-1.66222	0.0079049	-1.89099
C14orf132	-1.19741	0.00792634	0.610706
TLR9	-1.43693	0.0079278	0.898577
SATB1-AS1	-1.02504	0.00795551	1.57561
MYO19	-0.473149	0.00795826	4.87202
MXRA8	0.895271	0.00796248	1.46171
ENSG00000267002	-0.531054	0.00796892	3.58987
GRIN3A	-0.598777	0.00797373	1.83774
LYZ	-0.427399	0.00797517	9.28654
LIMK1	0.459342	0.00798919	6.81605
LRFN3	-0.499225	0.00799529	3.43363
AFF3	0.751112	0.00799754	3.10483
IDI1	-0.538865	0.00807965	5.54642
DOK6	1.37204	0.0080816	-1.76542
RAD54L	-0.86635	0.00809432	2.93716
ADTRP	-1.59949	0.00810872	-1.35527
CFAP45	1.27167	0.00810872	-1.54722
FKBP1B	-0.938705	0.00811335	0.00723421
BAMBI	-0.64087	0.00811976	2.63083
LAMC3	-1.38887	0.00817763	-0.263476
LYSMD2	-0.522289	0.00831365	3.72567
OLFML3	-1.34551	0.00831929	1.25695
CCDC122	0.856321	0.00832194	0.832921
SLC26A4	1.58985	0.00834673	-1.23234
IPO4	0.670574	0.00836034	3.77139
RAB11FIP3	0.558033	0.00843406	3.85102
ENSG00000286225	1.34401	0.00847108	-1.087
LRWD1	0.511862	0.00847651	3.99632
INTS7	-0.559897	0.00849154	3.78451
SYNC	0.698496	0.00853558	1.78108
MMP24OS	0.521275	0.00860917	5.13007
RTEL1-TNFRSF6B	0.764717	0.0086192	3.91282
TXN	-0.480196	0.0086192	6.19889
LRGUK	-1.00204	0.00866754	0.0211004
HLTF	-0.534169	0.00874506	4.8793
EBP	-0.528542	0.00874506	3.50681
TRIM13	0.447383	0.00875615	6.26759
SLF2	-0.4676	0.00875855	5.7876
GLUD1	-0.414705	0.00875855	7.29489
TPMT	-0.507363	0.00878606	4.20433
SLA	-0.480904	0.00879351	6.63786
LINC02362	1.27392	0.00879709	-1.69397
BCAP29	0.541105	0.00883719	4.96749
STK32C	-0.589677	0.00890569	3.87164
HHLA3	-0.795392	0.00891379	0.958556
KIF18B	-0.997813	0.0089408	3.05219
ARL4C	0.790682	0.00894435	1.77297
CTSC	-0.418291	0.00900394	8.02038
PAK6	-0.653809	0.00902726	2.50469
FAM167A	0.79016	0.00903118	-0.723038
TAF9B	0.622811	0.00917245	2.9702
VPS37D	0.993818	0.00921718	-0.389243
ENSG00000278231	1.25763	0.00925985	-0.771688
PDLIM7	0.440079	0.00926855	6.69492
RARRES1	-1.20239	0.00926945	0.192418
FFAR3	0.867519	0.00927786	-1.47686
ISG20	-0.458025	0.00936406	3.30733
TMC6	-0.470092	0.00937047	7.21596
MEX3B	1.12379	0.00946932	0.760212
TSPAN5	0.826727	0.00952445	1.25184
SUFU	-0.487848	0.00956779	5.23873
SMURF1	0.40303	0.00965929	6.20479
PHF20	0.420274	0.00978004	6.14102
DNAJC6	0.988792	0.00980176	-0.47115
OSBPL5	-0.670063	0.00981858	3.94184
STK10	0.426266	0.00984225	8.26395
ITIH4	-1.51429	0.0098645	-0.21677
RHOBTB3	0.437145	0.00989215	7.91441
CTSW	0.657761	0.00989383	2.55872
DNAJB4	-0.644906	0.00990978	2.3241
METTL3	-0.532482	0.00991393	4.02929
N4BP2L1	0.455733	0.0099164	4.60168
RFC4	-0.560584	0.00992897	3.82285
KLHL41	-1.90659	0.00993369	-1.8683
CALHM2	-0.440278	0.00993369	5.27476
ATPSCKMT	0.581996	0.0100368	3.07972
MAP1B	-0.479884	0.010054	6.00526
ENSG00000273812	0.680479	0.010076	1.41239
CUL1	0.447892	0.0101123	5.93145
NUB1	0.403993	0.0101123	6.65347
HK3	-0.58858	0.0101897	4.69354
AMZ1	0.706171	0.0101949	1.2351
TTLL3	-0.607111	0.0102228	6.06232
PNPLA3	-0.637049	0.0102714	3.76326
LUC7L3	-0.419273	0.010348	7.01006
CHD5	1.88384	0.0103526	-1.99443
KIR3DL2	-1.82864	0.0104162	-1.57542
LINC00641	0.613133	0.0104345	1.83454
RNF114	0.390986	0.0106055	7.13303
LSM14B	0.436491	0.01062	5.45453
NOP14-AS1	0.544225	0.0107825	3.36631
PFDN4	0.588369	0.0108274	3.77454
PLVAP	0.873229	0.0108692	0.0642586
LINC02470	-1.79523	0.0108955	-1.44477
EZR	-0.402442	0.010913	7.50188
TESPA1	-0.683825	0.010913	0.863948
ENSG00000250777	-2.1142	0.010913	-2.07218
C2CD4C	0.638779	0.0109364	1.00973
GPBAR1	-0.961754	0.0110212	-0.144428
MTMR4	-0.403419	0.0110575	6.50762
ARHGAP20	-1.3381	0.0111587	-1.2824
CD79A	-1.14601	0.0113105	-0.46531
DISC1	-0.428649	0.0113192	5.89001
ABCC4	0.607304	0.0113192	2.98227
SKP2	-0.584508	0.0113677	4.02331
CHRM4	1.38307	0.011413	-1.17827
DAPL1	-1.93307	0.011413	-1.23171
FAM131B	0.876138	0.0114546	1.14313
LRP12	0.446779	0.0115338	5.45457
SLC12A5	0.590045	0.0115352	3.31563
[truncated: 13,404 more rows]
