# Supplementary material for: Serglycin modulates inflammation and metabolism in macrophages
Source: iScience. 2026 Mar 10;29(4):115235. doi: 10.1016/j.isci.2026.115235 (PMC13062519; doi:10.1016/j.isci.2026.115235)
Supplement: Table S9. Differential gene expression analysis of the TNF-α signaling via NF-κB hallmark gene set in M1 THP-1 serglycin knockout cells compared to wild-type cells [file mmc10.xlsx]

## Sheet: Sheet1
Symbol	logFC	adj.P.Val	AveExpr
TNC	-2.10306	7.06906e-05	-2.02676
TNFRSF9	-1.51869	1.15648e-07	4.70967
GPR183	-1.49654	0.00107595	3.94865
SGK1	-1.31177	5.91947e-17	7.33394
CD80	-1.18247	5.91723e-13	0.61437
SNN	-1.07816	1.99133e-11	4.70124
IL18	-1.05367	3.87877e-09	3.696
TUBB2A	-1.00315	4.21036e-10	3.4957
LITAF	-0.950684	1.761e-13	6.70088
BHLHE40	-0.949548	1.33087e-12	6.30159
KLF2	-0.91893	0.045217	0.0162404
F3	-0.830472	0.0172562	0.745885
ZFP36	-0.793669	8.06879e-09	5.51056
HES1	-0.777527	0.0013055	1.25975
LAMB3	-0.728479	1.2605e-07	5.33517
MAP3K8	-0.706846	0.000178798	3.28702
PLAU	-0.705642	0.000119728	5.51969
TNF	-0.650149	1.002e-07	3.84232
DNAJB4	-0.644906	0.00990978	2.3241
IL7R	-0.641237	0.014004	1.3424
CCL5	-0.618246	9.73713e-07	9.60308
G0S2	-0.582893	0.000322766	4.77986
IFIT2	-0.555807	0.000193848	3.71151
ICOSLG	-0.546085	0.249199	4.1521
PTPRE	-0.522195	0.000126423	7.9327
SMAD3	-0.515565	0.480176	3.09839
BTG2	-0.494814	0.000263881	6.42919
PFKFB3	-0.468051	0.000620661	6.69457
NFKB2	-0.403991	0.0524689	6.61197
DUSP2	-0.373547	0.674151	2.04521
CCRL2	-0.363041	0.240604	3.94244
CCL4	-0.341375	0.305017	2.41684
GADD45A	-0.317399	0.897184	2.67226
MYC	-0.306554	0.845547	5.35955
KLF4	-0.294499	1	3.32534
LDLR	-0.293975	0.812652	6.08902
FUT4	-0.272898	1	5.9168
PNRC1	-0.246983	1	7.14768
ETS2	-0.190644	1	5.13429
CXCL11	-0.165135	1	-1.15359
IFNGR2	-0.157253	1	6.98093
DRAM1	-0.153474	1	5.57383
NR4A1	-0.151321	1	0.54429
SLC2A3	-0.139897	1	6.72264
SAT1	-0.127725	1	7.66605
BCL3	-0.120575	1	5.58012
CEBPD	-0.118354	1	4.99437
SQSTM1	-0.111917	1	9.41689
ZBTB10	-0.111461	1	3.77374
SLC2A6	-0.109258	1	4.81948
NFIL3	-0.0954294	1	5.45585
BIRC2	-0.082301	1	5.67357
PTGER4	-0.0716083	1	5.89811
IFIH1	-0.0697658	1	6.55512
STAT5A	-0.064189	1	6.53752
IL15RA	-0.063149	1	3.1424
EGR2	-0.0595771	1	3.74227
TNFAIP3	-0.0585369	1	7.04382
TNIP2	-0.0542438	1	5.58506
KLF10	-0.0487004	1	5.16522
BIRC3	-0.0270673	1	1.67549
NFKBIA	-0.0112134	1	6.64598
MAP2K3	-0.0108029	1	4.82669
PANX1	-0.00300967	1	4.64808
RHOB	0.016929	1	4.31348
FOSL2	0.030867	1	8.11083
SOD2	0.035587	1	10.295
RELB	0.0428864	1	5.78721
SPSB1	0.0487702	1	5.33513
NFE2L2	0.0721326	1	7.63334
DUSP4	0.0793706	1	4.21002
NFKBIE	0.0929145	1	5.93906
KYNU	0.0943759	1	7.41913
CDKN1A	0.10243	1	7.82984
NFKB1	0.120311	1	5.98507
PLAUR	0.123841	1	8.97585
B4GALT1	0.148482	1	7.79799
ID2	0.159915	1	4.81639
TIPARP	0.170376	1	4.61945
PDE4B	0.174419	1	5.38616
TNIP1	0.186684	1	7.32752
KLF9	0.196739	1	5.45527
PER1	0.198839	1	4.99546
NR4A2	0.201056	1	0.678893
TANK	0.207776	1	6.93412
CCNL1	0.211007	1	7.43654
EIF1	0.212238	1	8.9712
CFLAR	0.215521	1	8.49851
MXD1	0.217022	1	7.30793
TNFAIP2	0.226326	1	8.81728
JUNB	0.230771	1	7.1259
MSC	0.233903	1	4.96973
DUSP5	0.241249	1	3.76278
KDM6B	0.246005	1	6.25919
HBEGF	0.247158	1	5.29004
TGIF1	0.262676	1	5.22817
BTG3	0.267654	1	3.97553
BCL6	0.272885	1	6.70196
KLF6	0.278678	0.927	7.44734
EHD1	0.280063	0.927	6.20321
NINJ1	0.286621	0.897668	7.33402
JAG1	0.299993	0.809521	4.4144
TAP1	0.303036	0.529414	8.67947
ABCA1	0.304929	0.733562	8.63441
MCL1	0.319177	0.370447	9.7629
JUN	0.321195	0.348309	6.80805
RNF19B	0.32294	0.282493	7.39703
SPHK1	0.334697	0.58956	6.46212
REL	0.336851	0.496242	5.95905
CD44	0.349898	0.141215	8.71508
TRIP10	0.352137	0.286631	5.40824
VEGFA	0.355035	0.124646	6.60772
SERPINB8	0.372083	0.267599	5.52633
IER5	0.375134	0.117826	4.96018
RELA	0.381744	0.102165	6.37662
PHLDA2	0.382241	0.429902	2.21127
NFAT5	0.389945	0.332795	6.35958
B4GALT5	0.432247	0.00112612	7.95109
TLR2	0.436614	0.00657508	8.36281
GADD45B	0.452187	0.0416689	3.95074
PLK2	0.455521	1	-2.30615
PLEK	0.46163	0.000387668	8.93387
CEBPB	0.473463	0.000620661	8.04442
MARCKS	0.478818	0.0397314	8.13873
ICAM1	0.481722	0.000288533	8.59517
IER2	0.495159	0.0028111	6.00268
NR4A3	0.521384	0.403222	-0.363387
NAMPT	0.523555	0.000784696	7.25649
TRAF1	0.525045	7.191e-05	4.02908
CCND1	0.53739	8.01509e-05	5.24386
YRDC	0.540594	0.0013035	3.76214
CD83	0.553091	7.69866e-05	4.78988
SOCS3	0.562146	0.0201664	5.63401
IL6ST	0.592675	0.00129918	6.42437
TNFSF9	0.603209	0.00448237	3.61654
GCH1	0.608267	4.21501e-08	3.65573
IRF1	0.61683	4.13457e-09	7.33753
IER3	0.635833	2.02225e-07	4.50057
SIK1	0.638464	0.256539	1.12257
CSF1	0.639319	2.15579e-06	5.11274
ATF3	0.64064	3.0882e-05	4.20845
TNFAIP8	0.660074	5.38604e-07	6.49526
DENND5A	0.6637	4.13176e-09	5.90883
RIPK2	0.670005	3.56839e-08	4.25186
FOS	0.6867	3.10954e-06	5.80405
PPP1R15A	0.695182	4.95387e-08	6.13326
OLR1	0.698353	0.000201206	4.52456
IRS2	0.702373	1.24055e-09	7.86315
ATP2B1	0.708595	1.95664e-07	6.8709
MAFF	0.717794	1.72349e-08	4.3213
TSC22D1	0.721413	8.07832e-11	7.21913
BCL2A1	0.723203	2.5991e-07	4.79263
PTX3	0.77103	0.0328581	0.620335
FJX1	0.780244	0.117905	-0.581121
SDC4	0.78454	2.52812e-10	6.22393
BTG1	0.788239	8.09666e-11	8.13659
IL1B	0.839284	1.30221e-11	6.69599
TRIB1	0.84303	2.30529e-11	6.04337
PDLIM5	0.847947	1.11658e-08	4.48428
FOSL1	0.864901	6.59933e-06	1.37156
CLCF1	0.877136	0.000916992	1.76333
ZC3H12A	0.930982	3.70894e-13	5.87811
SLC16A6	0.94067	1.30998e-11	4.17776
LIF	0.956041	0.0220058	-2.49951
EGR1	0.957264	7.55098e-05	3.32297
RCAN1	0.959965	4.11319e-12	5.58891
BMP2	0.977003	2.37809e-06	2.70852
IL23A	1.05164	2.08036e-07	1.91125
PHLDA1	1.09179	1.6542e-17	7.59636
DUSP1	1.18826	2.00972e-15	4.70948
CCL20	1.22431	5.78504e-15	2.7772
PMEPA1	1.23068	7.81876e-10	2.05641
CCL2	1.32477	4.1912e-12	1.92367
CXCL10	1.35757	6.52545e-16	1.30626
TNFAIP6	1.37356	4.45857e-16	4.1467
IL1A	1.42742	1.46485e-05	-0.889969
GFPT2	1.51371	5.24493e-10	0.760879
CXCL2	1.54687	5.32204e-13	2.23695
EDN1	1.66345	8.81867e-07	-0.887361
FOSB	1.79756	0.000282096	-1.52346
SERPINE1	2.25807	1.61424e-09	0.359691
CXCL3	2.3955	1.44247e-23	3.13926
CXCL6	2.41755	2.34781e-10	0.817746
ACKR3	2.50122	2.40963e-25	3.02909
GEM	2.54608	8.58611e-15	-0.131856
EGR3	2.62067	9.02444e-11	-0.574506
PTGS2	2.6642	1.35578e-23	3.36416
INHBA	2.68555	5.8518e-17	0.873212
CXCL1	2.76589	1.1208e-24	4.40643
IL6	3.83156	3.73398e-22	-1.49772
SERPINB2	5.06544	1.70706e-30	4.01056
