# Supplementary material for: Serglycin modulates inflammation and metabolism in macrophages
Source: iScience. 2026 Mar 10;29(4):115235. doi: 10.1016/j.isci.2026.115235 (PMC13062519; doi:10.1016/j.isci.2026.115235)
Supplement: Table S10. Overlap analysis of TNF-α signaling genes in M1 bone marrow-derived macrophages and M1 THP-1 cells [file mmc11.xlsx]

## Sheet: Sheet1
Symbol	THP1_logFC	THP1_adj.P.Val	BMDM_logFC	BMDM_adj.P.Val
SGK1	-1.31177	5.91947e-17	-1.95234	0.000701659
SNN	-1.07816	1.99133e-11	-1.32011	0.00797859
BHLHE40	-0.949548	1.33087e-12	-0.83258	0.00368013
KLF2	-0.91893	0.045217	-2.14068	0.00157002
F3	-0.830472	0.0172562	-0.719129	0.0489905
ZFP36	-0.793669	8.06879e-09	-1.71705	0.00168006
HES1	-0.777527	0.0013055	-3.41901	0.00902089
PLAU	-0.705642	0.000119728	-1.13711	0.00237489
IL7R	-0.641237	0.014004	-0.777318	0.00267782
NAMPT	0.523555	0.000784696	0.940781	0.00521224
TRAF1	0.525045	7.191e-05	1.04837	0.00243866
CCND1	0.53739	8.01509e-05	0.836724	0.00539583
FOS	0.6867	3.10954e-06	3.32412	0.00356045
SDC4	0.78454	2.52812e-10	0.833778	0.00440602
BTG1	0.788239	8.09666e-11	0.917577	0.00346434
IL1B	0.839284	1.30221e-11	0.748218	0.0121224
DUSP1	1.18826	2.00972e-15	2.50292	0.00524416
PMEPA1	1.23068	7.81876e-10	2.27053	0.00148249
CCL2	1.32477	4.1912e-12	2.48941	0.000720962
GFPT2	1.51371	5.24493e-10	2.47022	0.016087
SERPINE1	2.25807	1.61424e-09	2.00254	0.000744345
PTGS2	2.6642	1.35578e-23	1.11534	0.00297805
INHBA	2.68555	5.8518e-17	1.40943	0.00443811
IL6	3.83156	3.73398e-22	1.87412	0.00157002
