# Supplementary material for: Serglycin modulates inflammation and metabolism in macrophages
Source: iScience. 2026 Mar 10;29(4):115235. doi: 10.1016/j.isci.2026.115235 (PMC13062519; doi:10.1016/j.isci.2026.115235)
Supplement: Table S11. Differential abundance analysis of secretome from M1 THP-1 serglycin knockout cells versus M1 wild-type cells [file mmc12.xlsx]

## Sheet: Sheet1
Symbol	logFC	adj.P.Val	AveExpr
SRGN	-9.14336	1.01484e-08	26.7741
SERPINI1	-3.62243	2.98965e-06	25.4595
ARGLU1	2.30318	1.67377e-05	24.3813
PLXNB2	-1.81885	3.6134e-05	23.6836
SNRPB2	2.31101	0.000290115	23.5981
NAPA	1.81283	0.000718545	24.1305
COPZ1	-2.15134	0.000980138	23.2591
SERPINA1	-1.52631	0.00133352	26.5817
TNFAIP2	1.9363	0.00182817	23.1709
PPIC	-2.72679	0.00213083	25.8091
C1QB	3.78197	0.00213083	22.9623
ZYX	1.17143	0.00246129	26.8529
FUCA2	-1.4266	0.0037219	25.4888
MARCKSL1	3.52192	0.00516935	23.9622
IGFBP7	-2.30808	0.00516935	25.748
BCAT1	-1.257	0.00516935	26.3752
SQSTM1	-2.13775	0.00597154	23.244
APP	-1.79323	0.00833075	27.3406
RPL13A	1.74546	0.00852021	23.4342
KTN1	0.727476	0.00993839	24.895
SECTM1	3.48824	0.0151414	23.2177
UGDH	-1.18474	0.0151414	23.8513
PLAUR	-0.851236	0.0151414	29.9942
BCCIP	-2.14063	0.0151414	24.0463
RABGGTB	2.40923	0.0151414	23.9311
HIST1H1E	4.97951	0.0151414	24.374
ALCAM	-1.10662	0.0151414	28.3404
WARS	0.715417	0.0151414	28.0309
RPL35A	-3.03997	0.0151414	24.1209
SPP1	-1.78068	0.0237922	32.3638
CCL5	-4.57326	0.0245689	24.345
MTDH	1.78441	0.0281006	24.1654
HAPLN3	-1.43387	0.0294539	23.5256
TMPO	0.637926	0.0303614	26.42
RAB11B	0.796372	0.0303614	26.7855
HLA-C	0.698404	0.0339458	27.3221
PLBD2	-0.742327	0.0339458	22.9
ATP6AP2	-1.21111	0.0339458	24.5457
QPCT	-1.87113	0.0340009	24.4573
COASY	-1.02056	0.0371223	22.709
SF3A3	1.60169	0.0371223	23.1849
ANXA5	-1.26705	0.0388777	28.1278
OGFR	0.706564	0.0388777	25.5326
ITGB1	-2.84611	0.040735	24.0134
LFNG	-1.9687	0.040735	23.6222
PCBP2	0.709883	0.040735	25.6927
ULBP2	-2.09661	0.040735	24.6785
SNX1	-2.20065	0.0459794	23.5887
TPSAB1	-1.29689	0.0459794	26.0124
GBP5	1.45018	0.0487721	22.8382
AIMP1	0.749634	0.0487721	25.8669
LMNB2	0.860023	0.0487721	24.781
GSTM1	-1.72561	0.049596	23.7045
NT5C	-0.844914	0.0512089	23.9169
PTRHD1	1.21286	0.0515445	23.0515
TPD52L2	0.709552	0.0517205	27.3018
COPS6	-3.29123	0.0533632	25.0191
SCAF11	0.660387	0.0551398	24.9342
SNRPE	1.87909	0.0566129	23.3089
PPCS	0.965721	0.057941	24.9554
NLE1	-0.66882	0.057941	22.9237
SDC2	-1.44618	0.057941	25.6903
NRP1	-1.17866	0.0602534	28.0205
PLEKHO2	0.605129	0.0602534	25.99
CFH	1.19269	0.0602534	23.4235
LRRC59	1.62808	0.0642078	23.9054
EEF1B2	0.495998	0.0656968	28.0082
MANBA	-1.30355	0.0673178	24.9984
PABPC1	0.628839	0.0673178	25.3668
HLA-B	2.73311	0.0673178	24.86
COL6A1	-1.37375	0.067989	30.3975
TCOF1	0.876695	0.0698314	24.7015
FDPS	0.580961	0.0698314	29.4197
CTSA	0.849325	0.0698314	26.518
PTPRE	-1.09335	0.0698314	22.9917
NONO	0.613989	0.0698314	25.5252
ADA	1.23942	0.0698314	24.6627
S100A6	1.48009	0.0698314	30.696
S100A4	0.682945	0.0698698	30.3223
USO1	0.463981	0.0707674	25.4285
PINLYP	-1.74085	0.0731039	29.4389
SAFB	0.577226	0.0768581	25.9514
AIF1	0.916614	0.0785197	25.5918
CSRP1	0.707532	0.0796462	25.4257
DBNL	0.673716	0.0816793	25.3386
SCPEP1	-1.56389	0.0820195	24.4192
UGP2	0.515299	0.0820195	26.3923
SF3B5	1.13738	0.0849459	23.1349
NDRG2	-0.953517	0.0924435	25.648
ADPRHL2	0.522827	0.0958369	25.4722
NMI	2.6073	0.0965982	24.4419
PURB	1.28867	0.0995652	24.3876
SNRPG	1.33776	0.0995652	24.9673
ARHGAP18	1.16442	0.104087	23.4006
CLN5	-1.85232	0.110093	23.5152
EIF3J	0.400136	0.118424	26.9058
PLXNA1	-1.66648	0.118424	24.8451
ITGB2	-1.84804	0.121641	25.1457
AK2	0.551892	0.122666	28.4439
PPIL3	0.685538	0.123766	25.0212
RAB14	2.56416	0.140989	23.5806
CYCS	0.484997	0.142265	27.8661
ITGAM	-2.10904	0.142265	25.2815
STK10	0.482379	0.142265	24.5985
PRDX3	-0.49945	0.142265	27.4127
MFGE8	-0.995164	0.14391	23.3368
ELAVL1	0.77618	0.14391	24.5505
RPL34	-1.03438	0.147476	24.9108
CTSH	-0.77427	0.158445	27.9338
ITGA5	-2.01149	0.158939	23.9322
CLSTN1	-0.772577	0.162815	27.7421
PRRC2C	0.938001	0.162917	24.0683
SERBP1	0.357648	0.163654	27.7936
NES	0.982396	0.163969	24.4299
PSMD14	-0.518864	0.165778	24.6769
SERPINB2	2.79802	0.165778	23.4173
IGFBP2	0.83346	0.169366	23.4836
HEXIM1	-1.5449	0.169447	24.9342
IGFBP4	1.87839	0.174726	23.2008
IL6	1.89407	0.17543	24.0223
LCP1	0.475058	0.178131	30.6456
CRABP1	-1.16364	0.179191	24.0453
PLCG2	2.49207	0.179191	24.5027
CD14	0.927572	0.179191	28.4025
CHI3L1	-0.75413	0.18603	31.9756
AIFM1	1.08586	0.18603	23.7718
DPYSL2	0.731694	0.18603	25.6654
SAMHD1	2.07149	0.18603	24.2014
APLP2	-1.15386	0.186871	28.2667
MVD	0.593968	0.190063	23.3126
TOP1	0.580666	0.195647	26.035
MINPP1	-1.50739	0.195841	23.966
PPP1R18	0.920523	0.198188	23.6476
STAT1	1.53119	0.198188	26.1741
DKC1	0.525086	0.198188	26.3031
RCN1	1.50709	0.200109	24.4993
GRHPR	-2.39501	0.200109	24.0941
RPS8	-1.24001	0.202871	26.3593
CD276	-0.997927	0.203326	23.747
ANXA2	-1.64187	0.221423	27.13
AP2A2	0.976136	0.227566	22.8962
SF3B2	0.572645	0.237771	25.792
TIMP2	-0.959604	0.238268	26.9448
LMNB1	0.682956	0.238268	27.4054
WDR82	-0.655483	0.238268	25.2927
ADAR	1.73654	0.238268	22.9071
XYLT1	-1.31749	0.245823	23.7371
ADM	1.27269	0.245823	23.4826
RENBP	-0.98736	0.246137	23.5411
CHIT1	-2.03499	0.248234	23.5615
ARPC2	0.384821	0.24842	28.6301
TRIM28	0.304298	0.24842	26.9619
DDX46	-0.937889	0.24842	23.1425
HSPD1	-0.490175	0.256644	27.1411
HMHA1	2.27187	0.259391	23.5008
CAMK1	0.902506	0.260886	24.5266
DUSP23	-1.41029	0.260886	23.0732
DCPS	0.447972	0.260886	24.9503
SLTM	-0.742403	0.260886	24.3622
RTCA	0.752692	0.261173	24.0657
SERPINF1	-1.19358	0.263554	27.2251
TPM4	0.329637	0.266219	30.7431
RPL19	-1.775	0.267762	24.2087
MARCKS	0.974009	0.268165	25.8606
BLVRB	0.555488	0.268165	24.9803
ASL	1.01669	0.268866	24.2677
PPT1	-0.702379	0.268866	29.1204
RPL27A	-3.26203	0.271229	24.4095
EFHD2	0.394608	0.272476	27.2363
PRCP	-0.648847	0.273103	24.4056
EEF1D	0.538687	0.273766	27.5285
LAMTOR5	2.3566	0.28254	23.4581
GBE1	-0.372767	0.288088	28.3755
NUDT5	-0.327156	0.288088	26.5236
TFRC	-1.06063	0.288088	25.8215
TES	1.02597	0.294004	23.6376
ADAM17	-1.70218	0.294004	23.5619
EMILIN2	1.76304	0.294004	23.3027
CHD4	0.586709	0.294004	23.8359
COTL1	0.551182	0.298304	28.6179
THBS3	1.12515	0.303835	23.4201
PLOD1	-0.915683	0.303835	24.9972
VPS25	-0.800594	0.304321	23.7096
C12orf10	-0.782318	0.304321	24.9673
CDV3	0.348449	0.304321	26.9772
NHP2L1	1.45326	0.304321	23.2601
HMGB3	0.715526	0.304321	27.431
KCTD12	0.820319	0.304789	24.8149
GLB1	-1.61983	0.304789	23.0468
CD109	-0.628997	0.306408	25.5171
RPL27	-1.05686	0.30892	25.6174
RPL3	-0.973113	0.311644	25.4579
SLC39A10	-2.73948	0.311644	23.9029
CPOX	1.33478	0.313102	23.321
GLMN	0.594794	0.313148	22.7344
ARPC1A	0.533904	0.313148	24.3817
GM2A	-0.720303	0.313277	26.6641
LAIR1	1.52045	0.318503	24.102
DCTD	0.884537	0.322019	23.5171
TRIM21	0.713773	0.322019	22.8901
TSNAX	0.48008	0.324251	26.4861
YWHAB	0.476233	0.331957	31.1618
HNRNPA1	0.42095	0.333204	29.2782
IFI16	1.26468	0.33379	23.873
NME1	-0.395135	0.335753	31.2172
PPP1R2	-1.12783	0.335753	24.5815
CCL8	1.06857	0.335753	25.2305
P4HA1	-0.982789	0.335753	22.5814
NME2P1	-2.88228	0.335753	25.0082
HDGFRP2	1.65027	0.335753	23.1411
APOBR	0.789397	0.33611	27.747
SNRPD2	0.631441	0.33611	25.5011
DNAJC8	0.332105	0.33611	26.9637
PEPD	0.265968	0.33611	25.7652
IFNG	1.23719	0.341136	23.3152
ABCF1	1.12643	0.341707	24.5728
AP3B1	1.35343	0.341707	23.0023
SF3B3	0.370919	0.341707	25.257
RPS3A	-0.617677	0.343391	27.3111
ARPC4	0.497691	0.343391	28.7993
KPNA2	-0.602518	0.343391	22.6197
HSP90B1	0.839993	0.343391	28.0916
IL1RN	-2.37422	0.343391	25.7061
C9orf64	-0.318359	0.343391	23.9602
ERH	0.47082	0.346014	29.2599
HMGA2	-1.01294	0.346014	26.7095
GBP1	1.60899	0.346014	24.465
FUBP1	0.98269	0.347921	24.0792
HDAC1	0.430264	0.35099	24.4197
ADSL	-0.351149	0.35478	26.221
VEGFA	-0.929587	0.35478	24.3169
LAMTOR2	0.556202	0.35478	22.5028
RPA1	-1.45001	0.358321	23.0364
STXBP2	0.920839	0.358321	23.5195
EIF2S2	0.466573	0.360927	27.2744
OSCAR	-1.13089	0.361345	24.8775
ZFR	0.718932	0.361345	22.7587
BIN2	0.282272	0.361345	25.2863
ECM1	-0.820254	0.361345	28.389
LRP1	-1.2684	0.361345	24.231
ISG15	2.0685	0.361345	24.8582
TPM3	0.471441	0.361345	30.4891
TSN	0.252264	0.363937	27.9236
PSAP	-0.409178	0.365481	30.5371
TMOD3	0.449117	0.365481	24.5117
C1QC	0.991539	0.369821	23.4222
ALDOA	0.358977	0.372848	32.1391
GDI2	-0.324638	0.373479	28.9509
PARP1	0.34632	0.373479	26.4879
ATP6V1G1	1.24751	0.377898	23.4103
RPS25	-2.46554	0.381321	23.625
HSPG2	-2.14644	0.382911	23.9071
CREG1	-0.808969	0.382911	24.8003
HNRNPUL1	1.03376	0.38424	23.6534
INPP5D	1.2253	0.38424	24.6718
H2AFX	0.37491	0.385388	26.5744
CCDC124	-1.16694	0.390638	23.9088
YWHAG	0.317684	0.390783	29.9315
PITHD1	0.561462	0.391566	22.7218
PPP2R2A	-0.644441	0.391566	23.657
SRM	-1.32126	0.391566	24.6282
PLD3	1.08476	0.400673	25.8639
GTF2F2	0.920067	0.401175	23.5391
SEC22B	1.2988	0.401175	24.2232
RPS13	-1.67002	0.402046	25.2737
TXN	0.312343	0.405041	31.2274
SEMA4B	-0.843145	0.405041	22.6494
IDE	-0.713918	0.405041	23.0948
UBAP2L	-1.44981	0.405041	23.6359
SERPINB6	0.907697	0.405041	25.5005
EIF5B	0.26144	0.40797	26.2842
SART3	1.63794	0.40844	22.7303
LRRFIP1	0.391946	0.40844	26.7037
FKBP1A	0.476042	0.411915	29.3803
GSTO1	-0.395283	0.411915	29.0521
RPL18A	-1.46832	0.413753	24.3634
ACTN4	0.306878	0.413753	29.6858
MAN2B1	-0.469643	0.413798	27.5035
DLST	-0.564429	0.415027	23.0423
TXNDC17	0.420838	0.415825	28.4044
MYL12A	-0.285333	0.420293	27.4141
SF1	0.408543	0.425013	23.5561
HYI	-0.722043	0.425013	22.8269
HSPA1A	0.281541	0.425013	27.5733
RPL14	-1.99501	0.426539	25.0918
FBP1	1.08974	0.427249	24.2173
FARSB	0.667898	0.427249	24.5428
NPM1	-0.612559	0.428061	30.161
YBX1	0.314522	0.434186	28.7765
NUCB2	-0.646265	0.434186	25.6438
RRBP1	0.492025	0.434721	25.8117
GALNS	-0.784984	0.434721	23.4863
HNRNPU	0.281296	0.434721	27.7023
EVL	1.17425	0.434721	24.9654
SERPINB1	0.382369	0.434721	27.6029
UXS1	-1.44744	0.436107	23.9329
VAPA	0.898424	0.436107	26.0127
CAB39	0.678591	0.436107	26.5244
RPLP2	0.341475	0.437143	28.7479
SDC4	0.608136	0.437143	27.194
RAD23B	0.268704	0.437166	27.1985
MCM4	-0.572755	0.439883	23.0919
RPS4Y1	-0.794553	0.44296	23.4358
NDRG1	1.60378	0.44296	23.1099
ACAT2	0.71498	0.44296	26.3858
CYB5R2	-1.26111	0.453927	23.8253
SRRM1	1.91535	0.454511	24.2809
NAPRT	0.54431	0.461405	24.6558
ACIN1	0.436884	0.462886	25.4773
HYPK	0.566614	0.468458	23.3083
PLOD3	-0.442529	0.468458	26.456
NISCH	-0.578066	0.468458	22.9099
ENO1	0.33175	0.468458	32.7192
UBE2L6	0.565594	0.468458	23.4763
SHMT2	-0.768178	0.468458	24.9679
MAP4	-0.405006	0.469213	26.6354
PVR	-1.23828	0.469213	25.0412
ABHD14B	-0.262442	0.47407	26.3198
SNX2	0.566267	0.47407	24.8888
CBX5	0.396235	0.47407	25.9503
MX1	0.641371	0.47407	24.3231
TUBA1B	0.484927	0.47407	27.1368
ITGAX	-0.939615	0.477144	23.6814
XRCC6	-0.252266	0.478969	27.0012
SUMF2	-0.720875	0.480209	24.5504
UCHL3	0.277916	0.48063	25.7517
AGO2	0.411492	0.481716	24.2776
HMGB1	0.37936	0.484434	30.1514
P0DP25	0.443001	0.484434	30.2113
RPLP0	0.295035	0.484434	26.889
IL18BP	0.585824	0.484434	23.3943
CAST	0.293265	0.486177	26.1529
RPRD1B	0.869961	0.486381	24.2112
PRDX6	0.391178	0.486697	28.3921
C3	-0.719016	0.486697	29.5407
TP53I3	-0.436124	0.494983	23.5856
PCDH20	0.950137	0.497958	22.9892
NUMA1	0.720029	0.497958	23.9863
TIMP1	-0.669464	0.50129	32.2413
ASS1	0.407154	0.501936	26.8482
COPE	0.278856	0.501936	26.2403
RPLP1	-0.71463	0.501936	26.0663
HSPE1	0.238575	0.501936	29.2369
NUDT3	-0.807829	0.506812	24.879
SF3A1	0.462696	0.50865	25.037
SERPINB8	1.20228	0.50865	25.455
CCL2	0.827211	0.50865	24.9423
CD9	-2.44512	0.50865	24.0775
PTPN6	0.447585	0.50865	26.6374
COL6A2	-1.12275	0.511266	26.8631
H1F0	1.37657	0.511266	24.6161
PFAS	-0.295441	0.511266	26.654
FNTA	0.309197	0.511266	24.8408
PSMG1	0.515925	0.511266	23.1979
FN1	-0.671806	0.511266	30.3806
MTPN	0.542356	0.511266	28.1051
HNRNPDL	-0.624264	0.511266	24.2084
SNRPA	0.325625	0.511266	25.1601
ARHGAP1	0.424247	0.511266	27.0181
RANBP3	-1.0855	0.520038	23.6102
RPS17	0.32459	0.520796	26.0338
PDGFRB	-0.920975	0.522815	23.4768
CCL20	-1.84699	0.524489	23.9654
ARSB	-1.07403	0.524489	22.8929
LMNA	0.368836	0.524489	29.4159
HSPA13	-1.17458	0.525016	24.01
SPOCK1	-1.29377	0.525461	25.73
HNRNPF	0.442782	0.532503	24.0582
GLRX	-0.817379	0.535618	24.7968
TXN2	-1.26387	0.541102	23.7641
MAGOH	0.258374	0.54238	27.8298
PSAT1	0.307655	0.543713	26.9888
DDT	0.388918	0.543713	27.1122
IDH2	-1.15655	0.544129	24.245
QSOX1	-0.523528	0.544129	28.1048
C1orf123	0.723495	0.544129	25.3305
ARF3	0.448347	0.545933	27.2124
IFI30	0.641259	0.548204	27.9892
TAGLN2	0.502756	0.548204	29.2426
IFI35	-0.625897	0.550673	24.0123
RPS5	-0.393561	0.550673	26.2887
RECQL	-1.12184	0.550673	23.9854
TSTA3	1.34022	0.550673	24.0903
ENOPH1	1.1502	0.550673	24.8086
PSME2	0.492928	0.550673	27.5061
CST3	-0.36381	0.556907	29.9904
DIABLO	1.01599	0.556907	23.6036
PML	-0.629558	0.556907	22.953
RPL32	-0.577744	0.556907	23.9569
PTMS	-0.55861	0.556907	26.4943
THRAP3	0.243572	0.558001	25.6359
PPP6R1	0.629734	0.558001	24.3857
FAM49B	0.318239	0.559004	27.2008
APEX1	0.266099	0.559379	28.3461
PPIL1	0.209335	0.559379	26.4337
HNRNPK	0.309448	0.559379	27.9823
H2AFY	0.50082	0.559379	27.0217
IDH1	0.251762	0.559379	27.8532
NIT2	-0.325781	0.561995	25.5608
PPP3CA	-0.799859	0.563295	24.1125
AP2M1	-0.653309	0.563872	23.775
NUCKS1	0.838634	0.570078	27.9647
EXOSC7	0.678866	0.5702	23.3961
WASF2	-1.43396	0.575562	23.6607
PTBP1	0.497616	0.583302	26.7562
MCM6	0.359298	0.583302	25.7708
PROS1	-1.14354	0.583302	24.9302
YTHDC1	-0.859731	0.583302	23.027
PGP	0.365508	0.583439	24.6251
BROX	0.695636	0.583439	25.5981
RNPEP	0.5136	0.585154	26.8742
CSF1	-2.5365	0.586295	23.9325
GNPDA1	0.49475	0.590368	26.2406
TYMP	0.731671	0.590368	26.3946
MOB1B	0.970421	0.590368	23.5615
WIBG	0.442243	0.591961	25.4035
ARPC3	0.38946	0.591986	27.9813
PPP2R4	-1.24927	0.591986	23.7117
LDLR	-1.85311	0.591986	22.8607
STMN1	0.435084	0.591986	28.6958
ENSA	0.240698	0.591986	26.2257
ACTB	0.285816	0.591986	34.8058
CHMP5	-0.304416	0.591986	23.6201
CUL2	-0.415625	0.591986	23.7733
CAP1	0.729108	0.591986	31.485
METRNL	-0.93952	0.591986	23.5488
ADAM10	-1.15487	0.591986	23.4099
TNPO3	0.495429	0.591986	24.1297
HABP2	0.95648	0.591986	24.9365
CSF1R	-0.335657	0.591986	29.0453
VPS26A	0.268488	0.591986	25.0841
BCLAF1	0.316787	0.591986	25.795
PECAM1	-0.906245	0.591986	24.5645
MVP	-0.396761	0.591986	24.2716
AP1B1	0.46385	0.591986	25.8605
S100A8	1.12882	0.591986	26.1725
ERO1L	-0.421919	0.591986	23.8097
PSMB10	-0.403204	0.591986	26.5711
RPS6	-1.16069	0.591986	26.2767
GRN	-0.495661	0.591986	27.589
ANPEP	-0.639344	0.591986	27.2512
GSTP1	0.414034	0.591986	30.1809
ST13	0.404829	0.594614	27.1984
DSC2	-0.756984	0.594614	26.2023
ACTR2	0.255754	0.594614	28.8309
FUCA1	0.499893	0.594614	25.8627
RBBP7	0.980213	0.594614	23.9817
PCBP1	1.09189	0.594614	25.9008
RPS18	-0.232772	0.594614	26.6749
HCFC1	0.63078	0.594614	22.9134
GLO1	0.383892	0.594614	28.9765
RPL15	-1.69133	0.594614	25.3171
HMGN5	-1.28715	0.594614	23.7064
C14orf166	0.312122	0.600328	23.5224
MATR3	0.293517	0.600328	26.1103
HDGF	0.353911	0.606534	29.2956
RPS23	-0.946905	0.606534	24.0637
RUVBL2	-0.944619	0.607247	24.8041
RPL6	-0.461508	0.609811	26.1951
NCF2	-1.06322	0.609811	23.5667
NAA50	0.890728	0.610046	24.7726
ARHGDIB	0.280517	0.610484	30.6633
S100A11	0.523242	0.610484	31.2672
IRGQ	0.533333	0.610484	25.5018
PTGES3	0.216851	0.610484	27.955
RTN4	0.739791	0.610484	25.4682
ANXA1	-1.10147	0.610484	25.5009
SCG3	0.469221	0.612884	23.7392
TNFAIP6	-0.797259	0.617565	24.5296
MOB3A	0.555234	0.620112	23.0568
RCC2	-0.225397	0.620112	28.0781
TKT	-0.258671	0.620112	29.5803
F11R	1.21654	0.620112	23.4917
SKIV2L2	0.559898	0.620112	23.441
RPL10A	-0.329183	0.620112	27.9768
CAPNS1	1.04134	0.620112	24.2525
RUVBL1	-0.254737	0.620112	25.2106
ADNP	-0.795151	0.620112	22.7089
ME2	-0.975429	0.620112	23.4613
SSRP1	0.218314	0.620112	25.8767
MPI	-0.699365	0.620701	22.8256
NEDD8	0.26193	0.625913	28.0121
BLVRA	0.603043	0.63841	25.1544
FUS	-0.809133	0.638577	23.234
LDHA	0.237306	0.638871	30.5327
SUB1	0.254834	0.639779	27.1924
BUB3	0.947066	0.639779	24.3774
EIF6	0.376636	0.639779	27.1474
PAK2	1.08655	0.641078	24.9604
GRPEL1	0.400226	0.641078	24.1753
SWAP70	0.451276	0.641078	26.7694
CXCL8	0.853262	0.641078	28.6173
RPS14	1.71565	0.64176	25.6686
AKR1A1	-0.346102	0.64176	27.3999
U2AF2	0.453363	0.64224	26.6816
SNRPD3	-0.305189	0.648792	26.1888
ACO1	0.584136	0.650092	22.9343
GLUD1	-0.848581	0.650092	24.7639
G6PD	0.35888	0.650571	27.18
WDR1	0.302415	0.653315	29.0879
EPHA7	0.301979	0.653315	22.9077
PROCR	1.68282	0.656731	24.3131
TFG	0.534246	0.657223	25.4462
PPP2CA	0.277605	0.6577	26.378
RPS9	-0.947925	0.661524	26.211
ACAT1	0.697911	0.665526	22.9311
HP1BP3	-0.365147	0.665526	25.2352
EIF2S3	0.234325	0.665526	26.2581
GSS	0.670516	0.667087	25.6889
HSPA8	0.266089	0.667262	30.941
RNASET2	-0.330856	0.667704	28.5179
KHSRP	0.353387	0.667704	26.5728
CUL4A	-0.417206	0.667704	23.3005
PSMD2	-0.347682	0.667704	25.9056
CD81	-1.33547	0.667704	24.4262
MMP14	-0.508335	0.667704	26.3409
PSMC3	-0.274129	0.667704	28.0542
RPS11	-0.551883	0.667704	26.3012
SRSF3	-1.39942	0.667704	24.8103
RPL35	-2.04446	0.66826	24.9422
XPO5	-0.471059	0.670463	23.1581
CARKD	-0.58363	0.670468	22.9253
TMEM132A	-0.76771	0.670704	23.9023
PSMB3	0.204437	0.670704	27.7434
CORO1A	0.363865	0.670704	27.9441
IMPDH2	-0.654933	0.670704	25.8424
NUDT21	0.52294	0.670704	23.8242
DDX21	0.294468	0.670704	25.6176
HMGB2	0.299811	0.670704	29.8273
COPS7B	0.311005	0.670704	23.7691
CCL24	-0.421059	0.670704	23.1598
TGFBI	-0.448947	0.671786	29.0047
LASP1	0.293322	0.672667	27.7691
ACTN1	0.205358	0.674423	29.3551
AP2A1	0.472424	0.674423	23.3865
AGRN	-0.491058	0.674423	25.9749
EIF2A	-0.332248	0.677596	25.1635
HSPH1	0.20332	0.677697	27.1338
RPL11	-0.482676	0.677697	26.0448
NSFL1C	0.220175	0.677697	25.7516
ATXN10	0.874623	0.677697	24.161
DDX39B	0.288132	0.677697	27.4909
HMGN1	0.382874	0.67837	27.08
RAB7A	0.279406	0.67837	26.0354
UBE2D3	-1.30174	0.67837	26.0858
DBI	0.295956	0.67837	30.7553
PYCARD	0.207311	0.67837	27.1176
PNPO	-0.230918	0.678502	25.9311
CDC5L	-1.03854	0.679202	24.0512
LRG1	0.36336	0.679202	23.2567
GNAI2	0.652796	0.679202	24.5708
UFM1	0.706611	0.679202	25.7566
ELANE	-1.01371	0.679202	26.7105
ACP1	1.1076	0.679202	25.3322
CAPZB	0.290443	0.679202	28.4717
SEPT11	0.421512	0.679202	24.5849
RAP1B	0.602256	0.681962	25.6111
SMS	-0.871878	0.682741	23.5558
GALNT2	0.879015	0.682974	23.469
NOTCH1	-0.88535	0.687135	23.2324
HIST1H2BL	-1.84262	0.687135	25.2443
PDIA4	0.653073	0.687135	26.9438
MMP19	-0.707265	0.687135	23.5193
CUL1	-0.242911	0.689371	24.2925
UBE2I	0.354941	0.689678	26.7922
PGAM1	-0.183812	0.689835	30.6907
NSUN2	-0.348977	0.690177	22.829
KARS	0.450895	0.690177	26.0026
NOP58	0.198246	0.690177	24.9326
ATRN	-0.560828	0.694598	24.7856
SEC23B	0.18803	0.694598	24.4432
TOM1	0.249353	0.694598	23.6419
SUPT16H	0.235287	0.694598	25.8987
ALDOC	0.211813	0.696331	29.9092
TRA2B	0.510054	0.696331	25.2594
GPSM3	0.727192	0.703606	23.1291
SRRT	0.21389	0.703606	24.9446
LYPLAL1	0.314348	0.703606	23.8614
WDR12	0.206276	0.703606	25.5496
CBX3	0.201387	0.703606	28.211
CAPZA2	0.449543	0.703606	25.8054
PIN1	-0.852089	0.703606	24.0511
EPB41L2	-0.297336	0.703606	25.7516
SOD2	-0.523608	0.703606	27.0592
GBP4	0.221934	0.703606	24.4689
ADK	-0.447855	0.703606	24.3803
RPS27	0.993394	0.703606	25.7451
SASH3	0.946504	0.703606	24.6125
MESDC2	-1.0723	0.703606	23.5667
LGMN	0.561423	0.703606	23.2379
PDIA6	0.357839	0.703606	27.4699
RPL12	0.174983	0.704343	27.6222
SRP19	0.409219	0.707888	22.7642
PSMC5	-0.372482	0.708895	25.131
CTSL	-0.423158	0.712191	28.6923
ACTR3	0.310473	0.715441	28.617
DDX6	0.511416	0.715441	24.9271
UBE2V1	0.436818	0.715441	26.9699
ARPC1B	0.224757	0.715441	28.5548
CLIC4	0.400924	0.715441	26.6762
PRDX5	0.443759	0.715441	26.4951
PSPH	0.332263	0.715441	25.4957
ILF3	0.191705	0.715441	27.294
GART	-0.426423	0.715441	25.2275
GLRX3	-0.336343	0.715441	26.3331
DAG1	0.532845	0.715441	22.8257
YWHAQ	0.18246	0.715441	28.3464
OSBPL8	0.743595	0.715441	23.1553
THUMPD1	0.380779	0.715558	23.8673
PGK1	0.243871	0.715951	30.8564
YWHAE	0.192355	0.715951	31.5101
LSM7	0.902027	0.715951	23.6274
GPI	0.208983	0.715951	30.0924
SEMA7A	-0.777671	0.717675	24.5965
RAC2	0.285481	0.71788	27.2639
RDX	0.510485	0.71788	24.1985
NCF1	-0.710788	0.72089	25.0492
CCL4L1	0.889553	0.72144	25.1507
CAT	0.272084	0.72144	28.2932
ARCN1	0.169839	0.723325	26.4837
MDH2	0.179185	0.726587	29.0546
LUC7L2	0.216859	0.727796	25.7615
SSBP1	0.534274	0.727796	24.2543
PRDX2	0.361923	0.727796	28.0318
RBMX	0.344475	0.727796	27.5464
MMP9	-0.458819	0.729452	35.3513
CD40	-0.850563	0.729452	23.253
HSP90AA1	0.264952	0.733569	31.4982
EIF4B	0.24013	0.733569	27.2607
MCTS1	0.335036	0.733569	23.8068
PIK3R1	0.286633	0.733569	22.7402
PSME1	0.314942	0.733569	27.8104
UBA3	-0.397772	0.734585	24.0306
SRP9	-1.15853	0.738388	25.7402
MICAL1	-0.777679	0.741018	23.0496
CSTA	-0.190602	0.741018	27.5123
CCT6A	-0.37322	0.741018	27.1982
VCL	0.399959	0.741018	26.3274
ADAM9	-0.408213	0.741018	24.6843
CACYBP	0.353752	0.741018	27.2431
RPL31	-1.06212	0.741018	25.1279
FN3KRP	0.427663	0.741018	24.1631
RAB1A	0.29457	0.741018	25.5391
IL4	0.460537	0.741018	23.5557
YWHAZ	0.165634	0.741018	30.5896
SEMA4C	-1.06842	0.741018	23.4307
ASNS	-0.364442	0.741018	24.006
HEBP2	0.259737	0.741018	24.7756
HIST2H2AA3	0.305919	0.741018	32.1342
USP14	0.255429	0.741018	25.8017
LGALS3BP	-0.344629	0.741018	27.2746
RPS19	-0.433523	0.741018	26.8697
GPNMB	-1.0276	0.741018	26.5275
PSMB2	0.165293	0.741018	28.1595
NUDT2	-0.480159	0.741018	23.7592
CUL3	0.299025	0.741018	23.43
STX7	-0.593064	0.741018	24.7953
GMPS	-0.440134	0.741018	24.1586
MMP1	-0.943097	0.741018	24.1438
PREP	-0.335326	0.741018	29.7945
GANAB	-0.35503	0.741018	27.0726
BSG	-0.417344	0.741018	27.1256
SHISA5	-1.62674	0.741018	25.4971
DYNC1LI1	-0.509547	0.741018	23.5496
YARS	0.233093	0.741018	25.3495
LGALS9	0.520898	0.741018	24.5955
NACA	0.145066	0.741018	28.2021
LAP3	0.677695	0.741018	25.4173
DNASE2	-0.430469	0.741018	26.0634
AGL	0.571382	0.742134	23.7661
ITM2B	0.275531	0.742134	27.4621
TLN1	0.321833	0.74544	27.9929
SOD1	0.186938	0.74544	29.4454
MERTK	0.740547	0.74544	24.5713
ACLY	-0.172146	0.74544	27.9257
GGACT	0.668213	0.74544	23.8465
PA2G4	0.192536	0.747383	28.0142
DYNC1I2	0.166697	0.747383	27.1864
DOCK10	-0.277355	0.747383	23.5516
FLII	-1.30598	0.749836	27.4824
HNRNPM	1.17319	0.749905	25.6113
NUDC	0.248584	0.751441	26.7461
PRMT5	-0.141223	0.751843	25.2435
DARS	0.238167	0.753	26.9937
HEXB	-0.316015	0.753	27.9081
NUCB1	-0.338765	0.755727	28.2329
EIF4H	0.52983	0.756198	22.7655
HLA-E	-1.11958	0.757506	25.8987
B4GALT1	0.492877	0.757506	23.1699
VTA1	0.289222	0.757506	23.515
ESYT1	0.397465	0.757506	25.0405
PYGB	0.420461	0.757506	28.5744
PSMC6	0.194422	0.757506	25.0658
GDF15	-1.27563	0.757506	24.1813
PDIA3	0.382766	0.757506	28.627
OXSR1	-0.194868	0.757506	23.6583
CD99	-1.5131	0.757506	24.2453
TBL1XR1	0.346645	0.757506	25.2474
DDX1	0.463179	0.757506	24.4675
ACTR1A	-0.223351	0.757506	24.6521
C11orf54	0.368025	0.757506	23.5657
RNASE2	0.743406	0.757506	25.3266
SPINT1	-0.578933	0.757506	26.624
CARHSP1	0.488963	0.757506	23.4649
DPP3	0.29894	0.757506	27.427
ADSS	-0.236613	0.757506	26.8329
UBE2L3	0.334527	0.757506	27.6585
IPO9	0.52795	0.757506	24.5523
VBP1	0.28644	0.757506	25.7068
SDF4	-0.170408	0.757506	26.7164
BTF3	0.312922	0.757506	23.7838
ABCE1	0.417062	0.757506	24.6308
PRKAR2A	0.530822	0.757506	23.6395
MYCBP	0.302266	0.757506	24.655
BASP1	0.212792	0.757506	27.8765
PPP6C	-0.435783	0.757506	23.8946
RPL7	-0.369348	0.757506	25.8892
CANT1	0.739464	0.757506	24.2446
PFDN5	0.380536	0.757506	25.4305
RBBP4	0.162365	0.75974	28.106
COPS4	-0.135706	0.75974	24.8331
CCT4	-0.263488	0.760843	27.5519
HNRNPA2B1	0.210788	0.760889	28.0018
CCDC58	-0.371323	0.761076	24.5157
NQO1	-0.702812	0.761391	24.0191
STAT3	-0.677151	0.763474	23.2211
CXCL3	-0.566786	0.763474	25.8376
IGF2R	-0.448929	0.763474	27.1322
USP15	0.235936	0.763474	24.2454
TCP1	-0.318864	0.764162	27.4107
PFKP	-0.566329	0.765661	25.7592
ARPC5	0.218712	0.767775	28.714
MAPRE1	0.343554	0.767775	26.8043
PCNA	0.237359	0.767775	27.0459
HPCAL1	0.197751	0.767775	24.7839
FLNA	0.237047	0.767775	29.0869
EXOSC4	0.45986	0.769841	23.1485
EIF4A2	-0.249061	0.769841	27.2948
LMAN2	0.387763	0.769841	24.5322
PLEC	0.253619	0.769841	26.626
SMARCC2	0.421858	0.769841	23.1072
TCEA1	0.304732	0.769841	23.6042
PARK7	0.19715	0.769841	29.5815
ERAP1	-0.507832	0.769841	25.7219
WDR77	0.382392	0.769841	25.0363
EIF3H	0.257399	0.769841	25.184
HSPB11	0.457993	0.769841	25.7561
XPNPEP1	-0.301779	0.772389	25.9183
PSMB9	0.327539	0.772411	26.9351
CLTC	0.197285	0.773106	27.7948
RPS2	-0.540379	0.773106	26.6039
LSM2	0.326207	0.773106	26.4694
HPRT1	0.207334	0.773106	27.4978
PSMA7	0.127543	0.773106	28.1726
MCM3	-0.852004	0.773106	25.3729
TSC22D1	0.542285	0.773106	24.581
HARS	0.201533	0.773106	26.5967
PTX3	0.525329	0.773106	24.4299
SND1	0.25128	0.773106	27.6908
EIF3I	0.175784	0.773106	26.0694
CCAR2	0.387516	0.773106	24.2461
PROSC	0.262318	0.773106	25.2731
CFP	0.38341	0.773106	23.1893
CES1	0.507479	0.773106	27.6065
TBCA	0.198309	0.773323	28.0542
EIF3F	-0.260672	0.773323	25.4462
ALYREF	-0.203455	0.773905	28.0604
RPS10	0.307236	0.773905	25.1534
AHCY	0.353108	0.773905	28.4698
PDXK	0.225172	0.773905	26.035
G3BP1	0.199608	0.773905	26.8952
GLG1	0.444716	0.773905	23.0255
PGM2	0.219669	0.773905	28.0497
TNFAIP8	1.05874	0.773905	24.1164
UBA1	0.296517	0.77424	26.8247
RBM8A	0.187977	0.774799	27.556
CDC37	0.285749	0.776496	27.1726
EIF3E	-0.224254	0.776496	25.1543
HSPB1	0.35151	0.776496	28.2484
TPI1	0.159176	0.776496	31.4621
PTPRS	0.411627	0.776496	23.9939
ANXA6	0.893255	0.776496	24.2937
SRP68	0.373782	0.776496	22.9046
SKP1	0.139364	0.776496	26.3453
NIPSNAP3A	-0.853299	0.776496	23.8744
BCAP31	-0.608984	0.776496	25.1551
RHOA	0.185868	0.776541	27.6322
CLTA	0.168472	0.777602	26.6164
ITPA	0.542684	0.780274	23.4609
IDO1	0.30757	0.783019	23.0951
TPT1	0.137479	0.783019	30.3289
TGM2	0.503744	0.783019	25.9929
GBA	-0.271795	0.783019	25.546
SPTAN1	0.143849	0.783173	25.1452
PPP1CB	-0.229985	0.783173	24.4632
HSP90AB4P	-2.25177	0.783173	25.3333
DEK	0.216926	0.784805	25.6122
GPC4	0.186163	0.78624	25.3328
GNS	-0.373882	0.788526	25.9487
CCT3	-0.199332	0.788526	27.6122
CUTA	0.228261	0.788526	26.2116
CHMP4A	-0.343428	0.788526	23.8135
PPP1R14B	0.64397	0.788526	23.9063
AP1G1	0.434343	0.78885	23.2828
TPR	0.450499	0.78885	26.4251
CNBP	0.419239	0.789143	24.0984
ACAA2	-0.394654	0.790585	23.1253
CARS	0.367797	0.790585	25.1427
PGM1	-0.205858	0.791172	26.3865
LSP1	0.245558	0.79939	24.0591
RPL18	-0.49695	0.800344	25.932
OSGEP	-0.59615	0.800344	24.7878
DYNLL1	0.194982	0.800344	26.6706
FERMT3	0.206332	0.800344	27.2849
DIAPH1	0.549266	0.800344	24.0585
PSMD13	0.255716	0.801065	25.5094
GSR	-0.24771	0.801065	26.4135
RABGGTA	0.332341	0.801065	23.235
VPS29	0.253704	0.801065	25.6137
NCL	0.14653	0.801065	30.4476
HDHD2	0.192646	0.801065	23.7772
GPX1	0.333531	0.801065	24.5839
STRAP	0.222396	0.801065	26.5041
AGT	-0.227757	0.801452	27.4653
YWHAH	0.132062	0.801452	27.5323
PACSIN2	0.194414	0.801452	25.3175
MAP1S	0.350822	0.801809	24.0364
CORO1B	0.214899	0.802075	26.1206
ABI1	-0.25421	0.80211	22.2323
EML2	0.20728	0.80211	24.4622
HIST1H1B	0.233055	0.80211	29.4643
PEX19	0.502729	0.80211	23.0624
RPL23	0.264787	0.802303	25.2729
STAG2	-0.48444	0.802303	22.6616
CTSZ	0.334039	0.804034	28.802
PSMB6	0.307027	0.804034	27.5421
SET	0.272541	0.804034	29.5599
TPP1	0.447063	0.806341	25.8301
CBR1	0.489449	0.806341	26.0327
APMAP	2.77793	0.806341	28.2628
G3BP2	0.177329	0.807208	26.1958
MEMO1	-0.138465	0.807835	23.6686
CAPZA1	0.245475	0.807835	28.4218
MRPL12	0.291735	0.807835	23.2528
PGLS	0.210791	0.807835	26.8613
RPS15	-0.443799	0.807835	24.3735
PTPN12	0.166321	0.812949	24.4693
RARS	0.337768	0.812949	25.2818
DENR	0.241116	0.814699	24.7023
FKBP3	0.186535	0.81495	26.4771
NT5C2	0.232238	0.815603	23.551
DYNC2H1	-0.610819	0.815603	24.212
SRSF6	0.240242	0.815823	25.3976
ALDH9A1	0.239282	0.818115	25.9884
FABP3	-0.319911	0.818115	25.9698
HEXA	-0.240599	0.818115	27.0142
RAB10	-0.171836	0.818115	23.2209
DNAJB11	-0.35939	0.818115	25.8952
LSM6	-0.238252	0.818115	24.3912
NOLC1	0.753397	0.818115	23.3519
ACBD3	0.130643	0.818115	23.7782
RPS3	-0.241145	0.818115	27.9554
PSMB4	0.0964869	0.818115	27.9003
QPRT	0.436405	0.818152	25.0347
HIST1H1C	0.165436	0.818152	29.4949
MYO6	-0.188524	0.818152	23.7182
RPL7A	0.312192	0.819223	26.8563
RPS15A	0.791693	0.819223	25.5692
UBA6	-0.347586	0.819223	23.4412
KYNU	-0.130578	0.820575	27.3115
SRP14	0.130407	0.820575	26.3718
PCNP	0.127516	0.822404	25.9958
NID1	0.325129	0.823977	24.1066
MARS	0.479888	0.823977	24.1033
SF3B1	0.223876	0.826019	25.9098
NPC2	0.405868	0.829805	29.8857
CA2	-0.195277	0.830693	28.9523
PRPF4B	0.152977	0.839325	22.6091
RPS26	-0.961193	0.839325	25.6322
P0DPI2	0.127863	0.839325	25.1962
NME3	-0.689689	0.839325	23.5372
IL12B	0.203073	0.839325	22.9333
ETF1	0.360367	0.840068	25.4515
C4B	0.159462	0.841442	22.6704
PGD	0.195367	0.841442	30.0826
DBN1	0.319544	0.84391	24.615
IMPA1	-0.115847	0.844068	25.2129
NAA10	-0.252888	0.844068	24.737
GBP2	0.389286	0.844068	23.6978
PRDX1	-0.235488	0.844068	30.8295
SERPINE1	-0.717242	0.844068	24.7682
PSMA6	0.089202	0.845296	28.3731
RPS16	-0.505335	0.846835	26.1209
LBR	0.302195	0.846835	23.624
PABPC4	0.557812	0.84814	23.2612
PPP2R1A	0.230773	0.84814	26.8563
RCSD1	0.219948	0.84814	24.3839
CCT5	-0.184859	0.84814	27.3414
CDC42	0.204564	0.84814	27.1089
ATP6AP1	-0.550451	0.84814	23.498
DDX5	-0.402035	0.84814	23.8098
MAN2B2	-0.345495	0.84814	23.5957
TMSB4X	0.247721	0.84814	32.8707
HLA-A	0.388032	0.84814	28.5855
AMPD2	0.468676	0.84814	23.7384
PSMB7	0.0933475	0.84814	27.036
CAND1	0.183037	0.84814	26.7027
AHNAK	-0.2598	0.84814	24.6241
NME2	-0.142158	0.84814	29.7086
CAPN2	0.367804	0.84814	24.6934
PFDN4	-0.599378	0.84814	24.1048
EIF4G1	0.246688	0.84814	25.6747
TIGAR	-0.227723	0.84814	23.3982
PDE6D	0.567382	0.84814	23.9662
FKBP5	0.0956696	0.84814	25.7538
AHSA1	0.315435	0.84814	24.6887
EIF3G	0.111345	0.84814	26.4103
SIRPB1	0.467371	0.84814	23.4165
PSME3	-0.175572	0.84814	24.5795
APRT	0.259003	0.84814	24.3153
SFPQ	0.245673	0.84814	26.4786
ACP5	-0.963493	0.84814	25.9017
CAPRIN1	0.394235	0.84814	25.2909
CBX1	-0.13006	0.84814	25.8739
GPS1	0.172135	0.84814	24.6771
USP5	0.222574	0.84814	25.8467
DDB1	0.155692	0.84814	26.6834
MMP2	-0.329026	0.84814	24.615
TUBB6	0.392138	0.84814	24.368
CD33	0.482897	0.84814	24.5184
CSE1L	0.205729	0.84814	26.9102
JAG1	-0.802416	0.84814	23.6286
LDHB	-0.108135	0.849352	31.5657
SRSF7	0.15037	0.849352	27.1527
HNMT	0.354328	0.849352	24.0857
ARHGAP30	-0.36504	0.849352	23.0216
PSMA1	0.108502	0.849352	28.3223
ZNF207	0.77562	0.849352	23.4146
ACOT1	0.847703	0.849352	23.8655
PPP2R5D	0.144278	0.849352	23.8961
TRIM25	0.413898	0.849352	23.5625
NPEPPS	-0.164139	0.849352	26.5154
MDK	0.440116	0.849352	26.5138
RPSA	0.206641	0.849352	28.4045
CTPS1	0.461677	0.849352	26.2852
NAGK	0.257095	0.849352	24.6518
PEA15	0.293613	0.849352	25.0681
CFB	0.555893	0.849352	23.0085
TKTL1	0.112667	0.849352	29.4182
RPS21	0.404056	0.849352	26.0547
PDCD5	0.170645	0.849352	26.3755
TTLL12	0.30766	0.849352	23.4858
PHPT1	-0.494633	0.849352	25.9049
PSMB8	0.116054	0.849352	28.0548
IL6R	0.402624	0.849352	24.3843
RAP1GDS1	0.382686	0.849352	24.4768
EIF5A	0.120267	0.849352	29.4698
CS	-0.280654	0.855605	25.4649
HNRNPAB	0.220076	0.859504	26.0255
CTSC	0.212113	0.859655	27.5694
OLA1	0.287118	0.859794	27.5857
TUBB4B	0.149713	0.859794	27.5666
ZRANB2	0.1331	0.860232	23.3394
GOT1	-0.172623	0.860232	26.6051
STIP1	0.213128	0.862656	27.3812
HSPA4	0.122073	0.864938	27.9543
SEPT9	-0.145725	0.864961	25.2593
RPE	0.107697	0.864961	25.7802
AKR7A2	0.399619	0.864961	25.0246
HNRNPD	0.152406	0.867628	29.4813
ACPP	-0.435047	0.867628	23.268
HIST1H4A	0.170596	0.868132	32.3194
PPP1CA	0.123149	0.868132	26.2845
MRC2	-0.158112	0.868132	24.5808
PLXND1	-0.321101	0.870384	23.273
RPS7	-0.369003	0.87406	25.7827
EIF3K	-0.228778	0.87406	24.4005
ECI1	-0.388016	0.87406	24.5027
EIF5	0.267454	0.87406	26.167
CCT7	-0.201072	0.87406	27.5556
SPARC	0.25684	0.87406	29.6759
CAD	-0.344745	0.87406	23.3969
TALDO1	-0.155648	0.87406	29.6848
GLUL	0.466091	0.87406	23.5173
RPS24	-0.612319	0.874442	24.4862
COPB2	0.174901	0.874442	25.416
UBE2N	0.292254	0.875417	27.3004
TGFB1	0.664633	0.875766	27.054
AP2B1	0.396743	0.87926	23.8232
LUC7L3	0.173955	0.87926	23.2846
EDF1	-0.0996492	0.87926	25.9192
CPNE1	0.286926	0.87926	23.795
PPIA	-0.102719	0.87926	32.9943
PARD3B	0.993954	0.87926	24.5208
IPO5	0.154739	0.87926	26.0149
ENO2	-0.105862	0.87926	27.5726
CFL1	0.159796	0.879317	31.0534
TP53BP1	0.197997	0.879317	24.0488
CNDP2	0.208936	0.882295	26.8999
BZW1	-0.228273	0.882381	28.9658
SDCBP	-0.307491	0.882381	23.0822
PAFAH1B2	0.188785	0.882381	25.4882
LGALS1	0.0906961	0.885178	31.488
PSMD3	-0.150177	0.885991	25.4316
ADAMDEC1	0.189204	0.885991	26.6266
ECHS1	-0.49349	0.885991	24.2322
EIF2B1	-0.21472	0.885991	24.0549
PSMA4	0.102069	0.887827	28.3085
ACYP1	-0.26109	0.889799	23.3049
DLD	-0.396227	0.889972	23.9651
ADI1	-0.426373	0.889972	24.1381
ANP32E	-0.173286	0.889972	26.6723
RPS4X	-0.414594	0.889972	25.7016
PNN	-0.412466	0.889972	23.7672
RPS12	0.16342	0.889972	27.6816
SEPT2	0.22649	0.891828	25.6628
ILF2	0.118139	0.893848	27.1747
PAPSS1	-0.321141	0.893848	26.3828
PPP4R2	0.203143	0.893848	23.9477
ICAM1	0.1148	0.893848	27.4114
SUMO2	0.153195	0.893848	29.931
HNRNPC	0.11782	0.893848	27.6704
ECM29	-0.18747	0.893848	23.0668
EEF1G	0.140876	0.893848	30.0018
RAB6A	0.2492	0.893848	25.4641
PSMC4	-0.203845	0.893848	24.8714
SH3BGRL3	0.248203	0.893848	30.5872
SEPT7	0.228005	0.893848	25.7236
LONP1	-0.280738	0.893848	22.9505
GAA	-0.330856	0.893848	25.1522
PAICS	0.167808	0.893848	26.6282
PAFAH1B3	-0.147747	0.893848	24.9278
CHMP4B	0.391643	0.893848	24.0936
HSBP1	0.271542	0.893848	23.3857
PPIE	0.155352	0.893848	24.9295
RNH1	0.15345	0.893848	27.719
UBXN1	0.19784	0.893848	23.2596
ATG3	0.194772	0.893848	23.3541
RAB5C	-0.136698	0.893848	24.7347
GMFG	0.29457	0.893848	26.1485
PSMD12	-0.162645	0.894337	25.6206
SSB	0.0872848	0.894337	28.4266
SERPING1	-0.429506	0.894337	24.4232
CLEC11A	0.107365	0.894337	26.5231
ARIH1	-0.242276	0.894337	23.3008
SEPHS1	0.179171	0.894337	23.9338
DCTPP1	-0.254895	0.895177	24.0198
TARDBP	0.273072	0.895177	25.5007
RAD23A	0.098835	0.895177	25.4994
COPS3	0.314954	0.895177	24.2223
NRBP1	0.155351	0.895177	22.756
CTSS	0.14047	0.895177	28.1642
EIF4A1	-0.101092	0.895177	28.4417
PSMC2	-0.214749	0.895177	25.6045
CHID1	-0.344691	0.895177	23.5343
BST1	-0.270608	0.895177	23.4456
PRPF8	0.301529	0.895177	24.8997
CXCL10	0.102833	0.895177	25.3219
PTMA	0.264969	0.895177	30.7945
ERP29	0.211988	0.895177	26.0912
VCAM1	0.256181	0.895177	23.735
TXNL1	0.0682609	0.895177	26.3478
RANGAP1	0.268506	0.895177	23.2354
PPA1	-0.369031	0.895177	25.7874
ISOC1	0.220313	0.895177	22.5564
KCNAB2	0.318085	0.895177	24.693
ACTL6A	-0.273713	0.895177	25.5644
DDAH2	0.34574	0.895895	24.9665
CLTB	0.467055	0.895895	24.0433
IRF2BP2	-0.166683	0.896874	24.4144
HNRNPA3	-0.108894	0.896874	26.1963
UBE2M	0.222587	0.896874	24.9547
APEH	0.0882165	0.897058	26.2591
IAH1	0.223618	0.897302	23.1202
NAP1L1	-0.123081	0.897302	28.7073
VAT1	0.136125	0.898616	25.7842
HAT1	-0.205622	0.899615	24.7644
PLIN3	0.181958	0.899615	26.2872
GAPDH	0.140117	0.899615	33.2701
PPID	-0.1904	0.899615	22.8432
UFC1	0.528816	0.901014	25.2408
AIMP2	-0.351936	0.901014	23.2687
RPL4	0.14654	0.901014	26.2721
PYGL	0.110626	0.901014	27.4994
MSN	0.0818053	0.901014	29.6839
SYNE1	0.338344	0.901014	25.4899
GALM	0.352203	0.901321	24.3373
PFDN2	0.194062	0.901604	26.4176
HNRNPL	0.272228	0.901604	26.2987
HS3ST3B1	-0.18757	0.901604	23.7395
MYO5C	-0.454562	0.901604	24.1138
VIM	-0.0835237	0.901604	32.4755
GFPT1	0.144571	0.901604	24.5859
QARS	0.205112	0.901604	25.6519
PRPF19	0.195675	0.901604	26.1897
CORO1C	0.0986633	0.901604	26.6223
PVRL2	-0.0983659	0.901604	23.3208
RPL22	-0.200806	0.901604	26.6239
PRKCSH	-0.304449	0.901604	27.4165
TNPO1	0.120444	0.901604	25.5391
GSTM3	-0.343095	0.901604	25.3063
CDK6	0.105506	0.902783	25.6587
MAT2A	-0.0701467	0.9029	27.4187
AMPD3	-0.177859	0.9029	23.5838
EIF4E	0.164591	0.902997	26.3172
EIF3A	-0.0618968	0.902997	26.1495
RPL9	-0.168049	0.902997	26.0169
CCT2	-0.108802	0.903896	27.5685
SMAP	0.227014	0.903896	25.1118
FEN1	-0.293755	0.903896	24.4306
THOP1	-0.0777229	0.903896	25.7167
CAPG	0.154047	0.903896	28.6881
CDKN2C	0.277001	0.903896	23.9032
CEP170	-0.18568	0.903896	24.6576
LTA4H	0.111665	0.903896	27.1225
EPRS	0.190563	0.903896	26.1916
PSMB5	-0.0790244	0.903896	26.4387
TROVE2	0.147808	0.903896	25.2373
CCDC43	-0.276787	0.903896	22.7412
MYH9	0.0956277	0.903896	27.7377
HNRNPH1	-0.0919793	0.903896	25.3466
LSM8	0.130564	0.905501	26.1066
FAM107B	-0.344406	0.905557	25.062
IL1B	0.292339	0.905557	25.0443
CORO7	-0.178003	0.907952	23.6394
TNFRSF1B	0.26742	0.907952	25.1613
ACTG1	0.182054	0.909346	24.3457
CTSD	-0.242867	0.909572	29.0756
CXCL9	0.221499	0.91143	25.6277
SRRM2	0.403856	0.914172	25.142
HMGCS1	0.0679932	0.914172	24.4264
ILK	0.143929	0.914172	23.2372
KLC1	-0.218057	0.914221	23.9131
NANS	-0.107333	0.914374	24.7937
UGGT1	-0.0827609	0.914374	23.7604
MIF	-0.128559	0.914374	30.2072
AP1M1	-0.304715	0.914374	23.4368
SCLY	0.336402	0.914374	23.3672
GOLM1	0.273738	0.914374	23.2627
RPS20	0.121672	0.914374	28.274
EZR	-0.0836608	0.914374	29.0099
SAE1	-0.119672	0.914374	26.1184
CSNK2B	-0.194972	0.914374	23.5967
USP7	0.214649	0.914374	23.6515
TXNDC12	0.326961	0.914374	25.1326
TPP2	0.117713	0.916519	26.6107
MCM2	0.0757428	0.916676	26.5972
KHDRBS1	0.192561	0.916952	25.6142
PRKDC	-0.17421	0.916952	23.0754
PRPS1	0.187041	0.916952	24.6649
LAMP1	-0.200655	0.916952	23.3604
SH3BGRL	0.202959	0.918125	28.2352
HNRNPR	0.168592	0.918125	26.9532
TREM2	-0.252379	0.918125	23.9122
EIF3L	0.103748	0.918912	25.6646
SEMA4A	-0.163434	0.918912	23.2637
FAM129B	-0.10412	0.918912	27.2477
XPO1	0.0957266	0.919822	26.2303
AZU1	0.215347	0.919822	27.7022
GRB2	-0.0939298	0.919906	27.041
CFD	-0.12976	0.920054	30.6649
TWF1	-0.0903374	0.921438	24.1914
CASP3	0.355106	0.921438	24.3331
CALR	0.208907	0.921438	30.0152
GNB2L1	0.162515	0.921438	28.0441
ARRB1	0.220986	0.921438	25.0084
EIF4A3	-0.0920004	0.921438	25.7078
GCN1L1	-0.271526	0.921501	22.2291
APOA1BP	0.093996	0.921501	26.3445
PITPNA	0.169097	0.921501	24.1037
PSMD1	-0.117423	0.921501	25.4203
RPL17	-0.113788	0.921501	27.0407
BID	-0.196083	0.921501	24.9947
OSTF1	0.270422	0.921501	24.5288
LTBP2	0.261429	0.921501	23.4971
PGM3	-0.175786	0.921501	24.365
A2M	-0.082754	0.921501	31.1972
CSTF2	-0.159527	0.921501	23.1721
PTGR1	0.326715	0.921501	24.6458
MYDGF	-0.138983	0.921501	27.0655
TWF2	0.106215	0.923214	28.018
CALU	0.172244	0.923214	26.6963
DPY30	0.133889	0.923833	24.2269
SPAG9	0.224623	0.923833	23.6272
PDCD6IP	-0.145983	0.925276	25.0161
UROD	-0.213918	0.925276	26.2911
CXCL1	0.382753	0.9293	26.4048
MAPK1	-0.186417	0.930513	25.0818
PSMD6	-0.0646212	0.93195	26.5371
VCP	0.0432008	0.935366	28.4524
C1QBP	0.142962	0.935373	26.0558
HMGA1	0.0653441	0.935373	29.3905
AASDHPPT	0.129894	0.935373	23.8761
FAH	0.179466	0.935373	24.8918
NUTF2	-0.0643944	0.935373	27.4306
GORASP2	-0.243021	0.935373	23.1645
PPP4C	0.129581	0.935373	24.0811
GCLC	0.144433	0.935373	23.2875
UNC45A	0.155081	0.935373	22.672
RNASE6	0.155086	0.935373	23.4039
MANF	-0.163054	0.935373	26.286
RTCB	-0.134824	0.935373	24.3854
HIST2H3PS2	0.149578	0.935548	31.9283
MYO1F	-0.176893	0.935548	23.1021
BZW2	0.151961	0.935548	24.7444
APOE	-0.121694	0.935548	31.0414
SMARCA5	-0.183898	0.935548	23.7801
FABP5	0.0912883	0.935548	28.9956
TUBA1A	0.0881587	0.935548	29.7424
MYL6	-0.0639005	0.936816	28.762
YBX3	0.0956367	0.936816	24.6067
VPS35	0.0829951	0.936816	26.757
PKM	0.134915	0.936816	31.3431
OVCA2	0.113709	0.939081	23.3401
CXCL16	-0.195578	0.939081	23.9181
COPB1	0.109464	0.939081	25.4172
PPA2	-0.150194	0.939081	24.7157
SYNCRIP	0.103588	0.939081	28.0942
ASF1A	0.194967	0.939081	23.4284
ADRM1	-0.168588	0.939081	23.4813
RPL5	-0.158254	0.939081	28.0432
PLXDC2	0.194509	0.939081	26.6388
EIF3M	-0.0635515	0.939081	25.3644
DRG1	-0.124361	0.939081	22.9419
MCM7	-0.0971124	0.939081	23.3123
EIF1	-0.138866	0.939081	27.3004
RPL28	0.189011	0.939081	24.2878
GYG1	0.0523275	0.939081	24.6421
TUBB	0.0771055	0.939081	29.019
LAMP2	-0.396138	0.939081	25.6384
PNP	0.0519576	0.939081	29.5303
IQGAP1	0.0697051	0.939098	27.9906
DNM1L	0.0706637	0.939249	23.3788
UBR4	0.0829622	0.939249	22.948
PSMA5	0.0538349	0.939249	28.1667
FKBP1C	-0.208125	0.939249	23.192
PPM1G	0.147031	0.939249	24.3739
PSMA3	0.0479314	0.939249	28.3109
PPM1F	0.134909	0.939249	23.8046
HINT1	0.234077	0.939249	26.3911
LYZ	-0.223377	0.939249	29.063
DNPEP	0.0968013	0.939249	24.8932
SNRPA1	0.0880944	0.940414	24.8261
PAFAH1B1	0.0640771	0.940414	26.8764
TIPRL	0.0794793	0.940414	25.8317
VARS	0.105128	0.940414	25.5421
TCEB2	0.0458061	0.940414	27.8766
NARS	0.127716	0.940414	26.4846
NUDT1	0.13488	0.940414	24.3569
XRCC5	-0.0456918	0.940414	27.0817
COMT	0.21289	0.940414	23.698
SMC1A	0.324952	0.940414	25.657
CRIP1	0.368465	0.940414	24.0335
WIPF1	-0.15893	0.940414	23.3365
SERPINH1	-0.180102	0.941823	23.0731
ERP44	-0.145216	0.942614	24.2326
OTUB1	0.0616803	0.942614	26.9429
IL4I1	0.131043	0.942614	25.143
HSPA5	0.142827	0.942614	28.9943
SNRNP70	0.103796	0.944253	24.7563
HADH	-0.140342	0.944253	24.7815
C1S	-0.152704	0.94595	23.9884
EEF1A1	-0.0822742	0.94595	31.3792
ESD	-0.140068	0.94595	26.5009
GGCT	-0.0704225	0.948057	25.7791
NAA15	0.136461	0.948585	25.0213
HMBS	-0.0747033	0.948585	22.7638
HIBCH	-0.156751	0.948585	23.8652
RPL36	0.167428	0.948585	23.9325
AARS	0.121209	0.948585	26.647
FH	0.0599171	0.948585	26.9317
COPA	-0.0544534	0.948585	27.0127
ANP32A	-0.0866552	0.948585	29.7623
CRKL	0.161783	0.948585	25.6229
AOC1	0.262707	0.948585	25.658
MAVS	0.111722	0.948585	22.6713
NASP	0.0430041	0.948585	26.9684
ACY1	-0.0684323	0.948585	25.2455
GOT2	0.0449142	0.948585	24.9453
RAC1	0.262802	0.948585	26.0339
SARS	0.0921243	0.948585	26.1108
HSPA9	0.174457	0.948585	26.5479
GLOD4	0.0542504	0.948585	27.3414
TXNRD1	0.0760683	0.948772	26.3912
XPO7	0.0884528	0.948772	23.1898
NSF	-0.0917368	0.948772	24.5996
CTSG	-0.0743582	0.948772	27.7141
ACO2	-0.166745	0.948772	25.9054
ASAH1	0.225155	0.948772	24.394
PFDN1	-0.139446	0.949104	25.6654
XRN2	-0.249751	0.949205	23.4134
PCBD1	0.0687288	0.949963	25.1087
ABRACL	0.0756165	0.949963	28.3607
GSPT1	-0.10324	0.949963	24.963
EIF3D	0.0656407	0.949963	26.0605
CPE	0.169345	0.949963	24.1941
MAPK14	-0.222317	0.949963	23.8565
RPL8	-0.133529	0.949963	25.8788
PPIF	-0.0938972	0.949963	27.0042
ICOSLG	0.128767	0.949963	23.4044
FARSA	-0.110982	0.950946	24.4679
ATG7	-0.133707	0.950946	24.0592
BAG1	-0.109998	0.950946	22.5108
BANF1	0.0500804	0.950946	26.7969
SNRPD1	0.0722071	0.950946	25.9282
H3F3A	0.18371	0.950946	29.7511
GGH	-0.115231	0.950946	25.105
ECH1	-0.0736176	0.950946	25.4431
IL13	-0.185499	0.951346	23.7938
SUMO1	0.110342	0.951432	26.9304
LSM3	-0.108536	0.951432	25.7887
ASNA1	0.14099	0.951432	23.7012
ORM1	-0.0735649	0.951634	23.6032
EIF1AX	0.0565995	0.952419	26.094
TBCB	0.105661	0.952419	25.1127
AK1	0.0706408	0.952419	24.0684
IDI1	-0.0992966	0.952419	25.2365
CSTB	-0.0302304	0.952419	29.6487
LARS	0.14131	0.953312	24.28
PRMT1	0.0619103	0.953312	25.7209
MGAT1	-0.169465	0.953312	23.4675
UBLCP1	-0.132445	0.953312	23.4597
CRYZL1	-0.598736	0.953312	24.9852
MSRA	0.0876331	0.956894	25.0348
PFN1	0.0334835	0.957024	32.4381
DNPH1	0.0853795	0.957244	25.7247
VASP	-0.0449759	0.957364	26.555
CMPK1	0.0474763	0.958336	26.4682
NRD1	0.0490295	0.958336	25.3475
GNB1	0.162375	0.959704	23.8343
PSMD10	0.052464	0.960589	24.9868
COL6A3	0.407709	0.962092	22.1554
SUGT1	0.193124	0.962092	24.4808
DYNC1H1	-0.116571	0.962092	25.6714
MTA2	0.0460882	0.963492	23.2286
EEF2	0.0704566	0.963492	29.1658
APOC1	-0.247979	0.963492	24.6533
CKB	-0.157553	0.963492	25.4417
OCIAD1	0.107144	0.963492	23.2137
UBA2	-0.069142	0.964265	25.8582
CHORDC1	0.21587	0.965449	23.6427
SRSF1	-0.0760122	0.965449	27.7471
RPL10	-0.0551497	0.965449	25.6077
CLIC1	0.0623381	0.965449	29.9684
ME1	0.0918761	0.965449	25.191
RALY	0.225368	0.965449	24.1353
EHD1	-0.0663469	0.965449	25.1995
PFDN6	0.131784	0.965449	25.013
CRYZ	-0.0337099	0.965449	24.5319
TARS	0.0448478	0.965449	27.008
PSMD4	0.112018	0.965449	24.4469
PSMD8	-0.0725537	0.965942	24.5348
UBE2K	0.0663166	0.965942	25.9175
KIF5B	0.112179	0.965942	24.7361
BOLA2	0.084789	0.966069	25.5429
ATP6V1E1	0.0581053	0.966069	22.845
DHPS	-0.0918693	0.966069	22.0447
TGOLN2	0.120578	0.966614	24.5332
DPP7	0.107357	0.967528	24.8754
IPO7	-0.056386	0.967528	26.5089
CRK	0.086814	0.967528	24.2993
PHGDH	0.0791333	0.967528	26.0931
XPOT	0.106413	0.967528	25.2988
TOP2B	-0.0456686	0.967923	23.0027
CNPY2	0.0598724	0.967923	25.7777
EFTUD2	0.0498446	0.968025	28.1631
RPL30	0.0589163	0.968025	27.023
HNRNPUL2	-0.180043	0.968025	23.5245
B2M	0.0826912	0.968025	33.6405
LYPLA1	0.087885	0.968025	24.9066
KPNA3	-0.041259	0.968025	24.7017
PSMD11	-0.0310828	0.968025	29.0842
NAP1L4	0.0433893	0.968025	26.0755
BLMH	-0.0379921	0.968463	26.2386
SNX6	0.145246	0.968516	25.1153
SLC3A2	0.0487444	0.97484	25.1366
PSMB1	0.0203737	0.974877	28.3067
GDI1	0.022583	0.974877	26.4314
LILRB3	-0.0373603	0.975557	23.504
HCLS1	-0.0273745	0.975557	27.3117
LRRC47	0.0859889	0.975557	24.3755
TCEB1	-0.0212429	0.975647	25.6138
FKBP4	0.0335677	0.975647	27.1523
API5	0.0737521	0.976135	24.7987
APOC2	-0.0606728	0.976135	26.7241
CCT8	-0.032717	0.976135	27.9291
RPL13	-0.054249	0.976135	25.8507
P4HB	-0.0601663	0.977721	28.7549
NAMPT	-0.0583299	0.977721	27.5288
COPG1	0.0297343	0.978807	25.9137
UPP1	-0.0772873	0.980434	25.5663
ATOX1	0.0587277	0.980434	27.1169
FGL2	0.0465657	0.980434	23.264
PPP5C	0.042099	0.980434	25.2442
DHX15	0.0751836	0.980434	25.2407
EIF3B	-0.0306091	0.980434	26.4661
TMSB10	0.0374514	0.980434	31.9778
SNX5	0.0862115	0.980434	25.3161
PITPNB	0.0643052	0.982106	26.0981
RPL21	-0.0704464	0.982106	24.5555
AKR1B1	-0.0343613	0.983094	28.004
IARS2	-0.0685083	0.983291	23.2033
ATIC	-0.040834	0.983834	26.7938
NOP56	0.043506	0.983834	24.0447
PPP1R7	-0.0298913	0.983834	25.095
CPPED1	0.02813	0.983834	26.5931
BTF3L4	0.052047	0.984352	24.6623
GMFB	-0.0206946	0.984352	28.0696
FCER2	0.0530543	0.984555	23.398
DCTN2	0.0559673	0.984577	24.3399
CHCHD4	0.0673378	0.984577	23.4582
CYFIP1	-0.248338	0.984577	28.1433
SF3A2	0.0842811	0.984577	23.786
AKR1C2	-0.0651279	0.984577	23.1541
PEBP1	0.0256024	0.984577	28.7364
FLNB	0.0161952	0.985205	27.5681
PUF60	0.0610846	0.98526	25.3589
HIST1H2BB	0.0389838	0.98526	32.5255
EIF3C	-0.03579	0.98602	25.2991
RPS28	0.183066	0.98602	24.3082
COX17	-0.0896329	0.98602	25.6838
LYPLA2	0.0727418	0.988223	23.8627
HYOU1	-0.0398393	0.988398	25.8341
PTPRC	0.0464241	0.988398	23.7974
C2	-0.0374154	0.988398	25.8242
SRSF2	0.0222824	0.988398	27.5299
PCMT1	-0.0276186	0.989318	26.3378
RPL26	0.0546202	0.990714	25.5865
DPP9	0.0268605	0.990793	24.5549
PDAP1	-0.135224	0.990793	24.4979
CSNK2A1	-0.0539412	0.990793	23.1917
RANBP1	0.0217935	0.990793	26.8956
ANP32B	-0.01796	0.990793	28.6652
GMPR2	-0.0427699	0.990793	24.4245
NIF3L1	0.0267068	0.990793	24.7266
PFKL	0.070579	0.990983	24.6139
GARS	0.0375474	0.990983	26.9515
PSMD9	-0.0175182	0.991608	23.5759
ALDH16A1	0.0385805	0.991608	24.2015
ARMT1	-0.021151	0.991608	24.2814
CCL3L1	0.0358876	0.992458	27.5563
SORD	0.0238426	0.992478	24.341
PABPN1	0.0157621	0.992478	26.2134
COPS2	-0.0486097	0.992478	25.1155
SNRPB	-0.0264003	0.992478	25.5295
C1R	-0.0360093	0.992478	23.3746
MTHFD1	-0.0270997	0.992478	25.3086
PPIH	-0.0256011	0.992478	26.7913
RSU1	0.029379	0.992478	24.1798
HSP90AB1	0.0141124	0.992478	30.8763
PSMA2	0.00924477	0.992478	27.5906
SGTA	0.0160949	0.992478	24.5358
PLEK	-0.015043	0.992478	27.3373
ADH5	0.0132886	0.992478	26.2833
MAT2B	0.00747311	0.992478	26.2848
DHX9	-0.0359462	0.992478	25.1202
KPNA4	0.0628422	0.992478	23.6626
DDX17	0.0187265	0.992478	26.1901
COPS8	0.020635	0.992478	24.1482
TNF	0.0698701	0.992478	24.9747
LIPA	0.0214111	0.992478	25.0221
IARS	0.0276958	0.992849	25.1405
EIF2S1	0.0114809	0.992849	26.7029
S100A9	0.0166419	0.992849	26.505
FSCN1	-0.0137419	0.992849	28.5012
NAE1	-0.0171745	0.992849	24.24
SLC16A3	-0.0247921	0.992849	23.1481
KPNB1	0.00838768	0.992849	27.8935
ATP6V1A	-0.0119729	0.993508	26.7378
DDX3X	0.00656454	0.99388	22.6547
FASN	0.0103542	0.99388	27.6356
PSMC1	-0.0201758	0.99388	24.2717
SPINT2	-0.0117154	0.99388	23.2584
RAN	0.0129617	0.994145	29.2025
TXNDC5	0.0183997	0.994145	24.7771
RPS27A	0.00441055	0.994145	32.0965
QDPR	0.0218937	0.994145	25.401
COPS5	0.0193312	0.994145	24.6315
CTSB	0.00837086	0.994709	29.4684
STC2	0.028678	0.994709	24.6606
IPO4	-0.0227628	0.994709	23.8302
SARNP	-0.0282228	0.995455	25.9952
GLA	-0.01962	0.995455	24.6629
MDH1	-0.00638455	0.995455	29.2865
PSMD5	0.00860581	0.995455	23.8537
DSTN	-0.0234641	0.996166	24.2586
NLN	0.00857563	0.997939	24.575
SERPINE2	0.0212521	0.997939	23.2647
SNRNP200	0.00948128	0.997939	25.1308
PPIB	-0.0116505	0.997939	30.7841
DYNLRB1	-0.00791487	0.999802	24.5151
PSMD7	0.00249088	0.999802	25.2403
EML4	-0.0372624	0.999802	27.0327
PLTP	0.0032602	0.999802	28.5965
CIRBP	0.00428773	0.999802	24.0511
ATP6V1B2	-0.00219175	0.999802	24.2351
ACTC1	-0.00130122	0.999802	34.0235
DDAH1	-0.0111052	0.999802	25.5132
CD44	-0.00135463	0.999802	29.0183
ARHGDIA	0.000815905	0.999802	29.6864
BPNT1	-0.000475967	0.999802	26.2431
RCC1	0.00170737	0.999802	23.5901
DUT	0.00106601	0.999802	25.5534
NIT1	0.000779565	0.999802	24.6888
RPL23A	-0.000483425	0.999802	26.5249
NMT1	-5.84704e-05	0.999802	25.3818
SIRPA	-0.000109711	0.999802	27.1621
